# Supplementary material for: Omics Analyses of Trichoderma reesei CBS999.97 and QM6a Indicate the Relevance of Female Fertility to Carbohydrate-Active Enzyme and Transporter Levels
Source: Appl Environ Microbiol. 2017 Oct 31;83(22):e01578-17. doi: 10.1128/AEM.01578-17 (PMC5666144; doi:10.1128/AEM.01578-17)
Supplement: Supplemental material [file AEM.01578-17_zam999118153sd2.xlsx]

## Sheet: SNPs
Analysis of single nucleotide polymorphisms (SNPs) between QM6a and CBS999.97
JGI proteinID	length_CDS	synonymous	nonsynonymous	total	log2(Ka/Ks)	SNP rate (per kb)	scaffold	start	TOPIC	gene name	group	subgroup	description
119530	1578	7	5	12	0.714286	7.60456	1	8461
53187	996	7	6	13	0.857143	13.0522	1	10678
73501	3519	26	5	31	0.192308	8.80932	1	12394	Sexual development	IRR1	meiotic recombination	formation of synaptonemal complex - cohensin	Subunit of the cohesin complex, Maintenance of sister chromatid cohesion
73504	2040	18	5	23	0.277778	11.2745	1	16811
21117	1656	5	0	5	0	3.01932	1	20114
53044	4101	13	5	18	0.384615	4.38917	1	23637
53660	756	3	2	5	0.666667	6.61376	1	28676	Genome integrity	APTX			DNA-binding protein involved in single-strand DNA break repair, double-strand DNA break repair and base excision repair.
102377	573	1	0	1	0	1.7452	1	30157	Transcription factors		HMG		hypothetical protein
102378	1635	7	1	8	0.142857	4.89297	1	32099
102379	966	5	7	12	1.4	12.4224	1	34190
1673	804	1	0	1	0	1.24378	1	36528
102381	582	1	0	1	0	1.71821	1	38279
102382	771	1	0	1	0	1.29702	1	40246
102383	822	3	1	4	0.333333	4.86618	1	42163
119534	1227	2	1	3	0.5	2.44499	1	48779
102385	756	1	4	5	4	6.61376	1	52838
102386	276	2	3	5	1.5	18.1159	1	63131
53989	855	2	4	6	2	7.01754	1	64835
73511	1767	10	0	10	0	5.65931	1	68156
41800	723	1	0	1	0	1.38313	1	70702
53777	1434	10	6	16	0.6	11.1576	1	76467
42193	729	7	3	10	0.428571	13.7174	1	79077
37262	1401	10	3	13	0.3	9.27909	1	80903
54675	1887	3	1	4	0.333333	2.11977	1	97734	Transcription factors	vib1	NDT80/PhoG like DNA-binding		conserved hypothetical protein
1679	873	8	3	11	0.375	12.6002	1	101940
73517	3213	17	3	20	0.176471	6.22471	1	103449
73519	942	9	2	11	0.222222	11.6773	1	107655
53091	1080	10	2	12	0.2	11.1111	1	110652
73523	2784	21	1	22	0.047619	7.9023	1	114993
43195	303	6	0	6	0	19.802	1	118318
102401	1515	14	1	15	0.0714286	9.90099	1	119743	Genome integrity	POLD2			DNA polymerase delta subunit 2
53818	864	3	0	3	0	3.47222	1	122624	Transport		ABC transporter	transporter containing IPR003439 domain
102403	2013	4	4	8	1	3.97417	1	123999	Chromatin and histone modification		centromere binding and kinetochore assembly		related to Mis6
52960	1440	15	9	24	0.6	16.6667	1	129813
1683	4758	44	2	46	0.0454545	9.66793	1	132566	RAS-GTPases		GTPase regulators	Ran GTPase activator	Tuberin - Rap/RanGAP1
73525	2880	21	0	21	0	7.29167	1	139433
53672	1467	12	1	13	0.0833333	8.86162	1	144252
53615	1893	8	5	13	0.625	6.86741	1	154915
43599	2106	5	0	5	0	2.37417	1	160084
21120	1182	6	5	11	0.833333	9.30626	1	163260
102411	453	7	2	9	0.285714	19.8675	1	164883
54005	1701	6	0	6	0	3.52734	1	167519	Transport		Sugar transporter	transporter containing IPR003663 domain
53267	1449	10	2	12	0.2	8.28157	1	171231
102414	990	7	3	10	0.428571	10.101	1	172961
53431	720	1	0	1	0	1.38889	1	176123
102416	1605	8	0	8	0	4.98442	1	177856
73536	1362	3	0	3	0	2.20264	1	180706	Nitrogen metabolism		glutamine assimilation		Glutamate dehydrogenase
73539	2652	18	12	30	0.666667	11.3122	1	184585
54694	1134	4	1	5	0.25	4.40917	1	189635
119548	1047	9	2	11	0.222222	10.5062	1	191784
43615	933	3	0	3	0	3.21543	1	193473
53125	1077	6	1	7	0.166667	6.49954	1	197055
53499	1191	19	7	26	0.368421	21.8304	1	199083
53153	507	6	2	8	0.333333	15.7791	1	201920	Sulfur metabolism		sulfur related enzymes	EC number 2.5.1.18	glutathione S-transferase, cytosolic
1692	639	3	0	3	0	4.69484	1	203130
53956	1089	11	7	18	0.636364	16.5289	1	204121
43618	1227	5	0	5	0	4.07498	1	205955
119551	1104	8	1	9	0.125	8.15217	1	208039
54395	1515	3	0	3	0	1.9802	1	227870	Heterotrimeric G-protein pathway	Rgs1	RGS proteins		FlbA-type
119552	1227	3	12	15	4	12.2249	1	231821
53952	528	7	0	7	0	13.2576	1	233885
54710	2406	18	5	23	0.277778	9.55943	1	238104
119554	1452	9	0	9	0	6.19835	1	244222
119555	1083	20	2	22	0.1	20.3139	1	246536
119556	2367	28	15	43	0.535714	18.1665	1	248151
102437	2247	41	45	86	1.09756	38.2733	1	254640	Effector proteins (competition and defense)		Tandem repeat proteins		Tandem repeats
54567	2694	18	1	19	0.0555556	7.05271	1	257673	Transcription factors		Zn2Cys6		zinc binuclear cluster-type protein
73559	1998	26	1	27	0.0384615	13.5135	1	263973	Transcription factors		Zn2Cys6		conserved hypothetical protein
54598	1704	5	1	6	0.2	3.52113	1	267401	Chromatin and histone modification		Snf5 family proteins		related to Sfh1
102441	537	1	3	4	3	7.44879	1	269963	Effector proteins (competition and defense)		Proteins with known effector domains		IPR014044; IPR001283 CAP domain
124306	576	7	3	10	0.428571	17.3611	1	271603
73560	7923	74	5	79	0.0675676	9.97097	1	272548
102444	1647	16	2	18	0.125	10.929	1	280916
53004	1662	6	1	7	0.166667	4.21179	1	283871	Protein phosphatases		PTP		M-phase inducer phosphatase/Cdc25 phosphatase
1702	3153	12	9	21	0.75	6.66032	1	290778
73564	879	1	0	1	0	1.13766	1	294219
21129	810	3	3	6	1	7.40741	1	297654
73570	1275	7	0	7	0	5.4902	1	299373
73571	966	5	1	6	0.2	6.21118	1	301600
102451	738	8	12	20	1.5	27.1003	1	304060
73574	1323	4	0	4	0	3.02343	1	305463
43649	1602	5	0	5	0	3.1211	1	307490	heat shock proteins		HSP60 cyt family		hypothetical TCP1 subunit delta, related to S. cerevisiae CCT4p and to N. crassa T-complex protein 1 subunit delta
102454	393	0	2	2	+inf	5.08906	1	309429
54676	186	1	0	1	0	5.37634	1	310373
73580	1407	10	0	10	0	7.10732	1	312920
54471	3033	23	4	27	0.173913	8.90208	1	320154
102458	5073	43	10	53	0.232558	10.4475	1	324780	Sexual development	SGS1	meiotic recombination	resolution of recombination intermediate	Nucleolar DNA helicase , Chromosome synapsis and meiotic joint molecule/crossover formation
53722	846	13	2	15	0.153846	17.7305	1	331958
21135	594	4	0	4	0	6.73401	1	340531
102461	3291	40	10	50	0.25	15.193	1	342860
53848	1962	6	2	8	0.333333	4.07747	1	347330
73587	2313	10	1	11	0.1	4.75573	1	354514
102464	2127	34	6	40	0.176471	18.8058	1	360280	Transcription factors		bHLH		conserved hypothetical protein
53076	294	2	2	4	1	13.6054	1	363180
27406	1776	10	0	10	0	5.63063	1	365604	Protein phosphatases		PTP		Dual specificity protein phosphatase
54427	1710	9	5	14	0.555556	8.18713	1	368599
102467	1122	25	63	88	2.52	78.4314	1	373613
102468	2037	30	44	74	1.46667	36.3279	1	376327
43662	942	17	1	18	0.0588235	19.1083	1	379890
119568	726	1	0	1	0	1.37741	1	388208
43664	1563	6	0	6	0	3.83877	1	393775
54819	690	4	1	5	0.25	7.24638	1	399762
53238	1473	12	0	12	0	8.14664	1	413309	Heterotrimeric G-protein pathway		GPCRs	7-TM receptor	VII (secretin-like, related to rat growth hormone releasing factor)
53731	1224	12	5	17	0.416667	13.8889	1	417719	CAZymes		Glycoside hydrolase	Glycoside hydrolase family5	candidate b-glycosidase distantly related to endo-1,4-glucanase
102476	2340	14	7	21	0.5	8.97436	1	419613
54089	1353	13	23	36	1.76923	26.6075	1	422577
43671	1572	8	1	9	0.125	5.72519	1	428720
73604	1800	23	2	25	0.0869565	13.8889	1	431275
54352	1065	3	0	3	0	2.8169	1	437332
119576	1068	2	1	3	0.5	2.80899	1	440722
102482	1731	11	2	13	0.181818	7.51011	1	450166
54902	1392	18	5	23	0.277778	16.523	1	452586
43680	351	1	0	1	0	2.849	1	457015
53401	1515	14	18	32	1.28571	21.1221	1	459280	Genome integrity	MBD4/MED1			Mismatch-specific DNA N-glycosylase involved in DNA repair
119578	921	8	0	8	0	8.68621	1	462880
102487	1557	20	3	23	0.15	14.772	1	464672
54723	831	15	6	21	0.4	25.2708	1	467944	CAZymes		Carbohydrate binding module	Carbohydrate binding module family50
102489	1278	11	9	20	0.818182	15.6495	1	470470
71245	4134	48	13	61	0.270833	14.7557	1	472797
53776	1347	42	28	70	0.666667	51.9673	1	478516	protein kinases		AGC kinase		AGC type kinase, YPK1 like
102492	1077	12	15	27	1.25	25.0696	1	479968
73618	7704	57	25	82	0.438596	10.6438	1	482236	Secondary metabolism	pks11s	Polyketide synthase	Reducing clade I	Polyketide synthase
73621	7902	46	8	54	0.173913	6.83371	1	491045	Secondary metabolism	pks10s	Polyketide synthase	Non-reducing clade III	Polyketide synthase
73623	1371	31	11	42	0.354839	30.6346	1	499906
43701	1605	23	1	24	0.0434783	14.9533	1	501820
102497	1995	20	4	24	0.2	12.0301	1	504139	Transcription factors		Fungal-trans		conserved hypothetical protein
73631	1725	29	3	32	0.103448	18.5507	1	506653
102499	2058	33	11	44	0.333333	21.38	1	510413	Transcription factors		Zn2Cys6		hypothetical protein
102500	429	5	3	8	0.6	18.648	1	518168
73632	909	9	3	12	0.333333	13.2013	1	520245	CAZymes	axe1	Carbohydrate esterase	Carbohydrate esterase family5
73638	951	9	1	10	0.111111	10.5152	1	523161	CAZymes		Carbohydrate binding module	Carbohydrate binding module family1
73643	1035	28	0	28	0	27.0531	1	524998	CAZymes	egl4/cel61a	Glycoside hydrolase	Glycoside hydrolase family61	endo-1,4-glucanase; CEL61A (EGL4)
102504	810	5	29	34	5.8	41.9753	1	529180
54230	1590	22	5	27	0.227273	16.9811	1	531948
73646	3045	49	0	49	0	16.092	1	533723
73647	594	6	0	6	0	10.101	1	537370
53366	1377	11	2	13	0.181818	9.44081	1	538380
54042	2421	12	2	14	0.166667	5.78273	1	540488
119592	3189	26	2	28	0.0769231	8.78018	1	543703	Calcium signaling		Calcium ATPases		putative Ca/Mn-transporting ATPase, related to S. cerevisiae Pmr1p and to N. crassa pmr1
102512	1800	12	0	12	0	6.66667	1	548881	Genome integrity	RAD21			Double-strand-break repair protein rad21 homolog
119593	363	3	0	3	0	8.26446	1	551734
1735	1035	11	1	12	0.0909091	11.5942	1	552502
21150	1233	6	1	7	0.166667	5.67721	1	553946
1737	1152	3	0	3	0	2.60417	1	557541
73654	1776	1	0	1	0	0.563063	1	564307	Transcription factors		bZIP		conserved hypothetical protein
54893	837	3	0	3	0	3.58423	1	578222
21152	1224	6	0	6	0	4.90196	1	581723
71259	1647	17	0	17	0	10.3218	1	584171	Lipid Metabolism	tgl3	lipase	triacylglycerol lipase	Triacylglycerol lipase
102521	1155	10	9	19	0.9	16.4502	1	586594
54086	831	1	2	3	2	3.61011	1	587950
54469	2319	32	2	34	0.0625	14.6615	1	589772
53796	1386	6	2	8	0.333333	5.77201	1	593450
73665	1479	7	1	8	0.142857	5.40906	1	595086
119600	1458	20	0	20	0	13.7174	1	598652	Glycosylation		Oligosaccharyl transferase complex	Ost1	related to S. cerevisiae OST1
30969	654	4	3	7	0.75	10.7034	1	602869
53728	870	4	0	4	0	4.5977	1	605390
53350	294	1	0	1	0	3.40136	1	606905
53535	921	7	2	9	0.285714	9.77199	1	608037
119603	774	4	1	5	0.25	6.45995	1	609130
53947	603	3	1	4	0.333333	6.6335	1	614355
73678	1677	6	1	7	0.166667	4.17412	1	616996	Glycosylation		Glycoprotein quality control	Calnexin	related to S. cerevisiae CNE1
54525	1644	7	1	8	0.142857	4.86618	1	620466
119607	2133	14	22	36	1.57143	16.8776	1	622697
1751	1899	9	0	9	0	4.73934	1	625622
54991	1110	5	0	5	0	4.5045	1	631084
54283	4188	24	3	27	0.125	6.44699	1	633593
53721	666	5	0	5	0	7.50751	1	638597
53302	1236	10	5	15	0.5	12.1359	1	640268
53103	1881	13	6	19	0.461538	10.101	1	641965	heat shock proteins		Cyclophilin		hypothetical cyclophilin-type peptidyl-prolyl cis-trans isomerase, related to S. cerevisiae CPR3p and to N. crassa cyclophilin-type peptidyl-prolyl cis-trans isomerase
119609	1119	6	0	6	0	5.36193	1	644945
73689	1101	5	2	7	0.4	6.35786	1	647295	Transcription factors		C2H2 zinc finger		C2H2 finger domain-containing protein
73690	1734	8	3	11	0.375	6.34371	1	649612
43770	573	1	1	2	1	3.4904	1	651757
119614	2148	7	0	7	0	3.25885	1	658373	protein kinases		AGC kinase		AGC type kinase, related to N. crassa SCK-1
119616	1548	18	1	19	0.0555556	12.2739	1	672883	protein kinases		AGC kinase		AGC type kinase, related to N. crassa PSK-1
21166	1560	14	2	16	0.142857	10.2564	1	676593	Genome integrity	PRP4			U4/U6 small nuclear ribonucleoprotein Prp4
54195	1311	17	4	21	0.235294	16.0183	1	678629
102554	300	2	0	2	0	6.66667	1	681628
102555	1299	17	2	19	0.117647	14.6266	1	682754
53027	1299	4	1	5	0.25	3.84911	1	687045
1766	1236	8	0	8	0	6.47249	1	694005
73706	702	5	4	9	0.8	12.8205	1	696013
102559	1692	25	5	30	0.2	17.7305	1	697295
54330	1803	22	3	25	0.136364	13.8658	1	700750	Chromatin and histone modification		histone deacetylases - sirtuin class	histone chapterones class II	related to HST-3
102561	1467	17	9	26	0.529412	17.7232	1	702993
102562	702	10	2	12	0.2	17.094	1	705113
119619	1344	4	1	5	0.25	3.72024	1	709065
119620	1281	19	1	20	0.0526316	15.6128	1	715707	Transcription factors		Zn2Cys6		hypothetical protein
53900	1266	27	4	31	0.148148	24.4866	1	719955
73708	717	4	0	4	0	5.5788	1	726269
102567	492	2	2	4	1	8.13008	1	728886
53972	1683	21	11	32	0.52381	19.0137	1	739383
21168	1476	14	0	14	0	9.48509	1	744432	protein kinases		STE kinase	MAPKK	MAPKKinase related to MKK1, cell wall stress pathway
119623	2238	13	6	19	0.461538	8.48972	1	746698
119624	957	1	1	2	1	2.08986	1	749960
102572	390	1	0	1	0	2.5641	1	751600
21170	444	2	0	2	0	4.5045	1	752456
73722	1605	14	3	17	0.214286	10.5919	1	755510	CAZymes		Glycosyl transferase	Glycosyl transferase family90
53437	1494	14	1	15	0.0714286	10.0402	1	757600
43802	573	5	0	5	0	8.726	1	760034
1777	513	3	2	5	0.666667	9.74659	1	762455
102579	2076	18	0	18	0	8.67052	1	763770	Chromatin and histone modification		ubiquitin system	E3 ubiquitin-protein ligase	BRE1-like
21174	1545	18	8	26	0.444444	16.8285	1	767208	Transcription factors		Myb		conserved hypothetical protein
102581	1026	1	0	1	0	0.974659	1	769733	Genome integrity	HR23/RAD23			Plays a central role both in proteasomal degradation of misfolded proteins and DNA repair
102582	1317	19	3	22	0.157895	16.7046	1	773090
54393	888	2	5	7	2.5	7.88288	1	780928
21176	669	1	0	1	0	1.49477	1	782873
52979	3213	27	0	27	0	8.40336	1	794243
53282	660	3	2	5	0.666667	7.57576	1	798749
73733	1644	3	0	3	0	1.82482	1	800635	heat shock proteins		HSP60 cyt family		hypothetical TCP1 subunit theta, related to S. cerevisiae CCT8p and to N. crassa T-complex protein 1 subunit theta
119633	1416	9	5	14	0.555556	9.88701	1	803043	Chromatin and histone modification		HMG family proteins	HMGB subfamily	related to HMGB2
54202	1599	12	2	14	0.166667	8.75547	1	806078
54458	1272	8	3	11	0.375	8.6478	1	808749
43817	1926	11	2	13	0.181818	6.74974	1	815469
102593	1041	4	0	4	0	3.84246	1	818838
54541	3600	13	1	14	0.0769231	3.88889	1	820876	Transport		ABC transporter	transporter containing IPR003439 domain	Subunit of the multiprotein cohesin complex required for sister chromatid cohesion in mitotic cells; also required, with Rec8p, for cohesion and recombination during meiosis; phylogenetically conserved SMC chromosomal ATPase family member
53381	5658	55	7	62	0.127273	10.9579	1	828871	Chromatin and histone modification		Snf2 family proteins	SSO1653-like	related to MotI
21181	1488	6	0	6	0	4.03226	1	835288	heat shock proteins		HSP90 associated		hypothetical cdc37, related to S. cerevisiae CDC37p and to N. crassa CDC37
53495	1119	4	1	5	0.25	4.46828	1	839649
102599	342	6	0	6	0	17.5439	1	841459
119638	1299	7	1	8	0.142857	6.15858	1	842433
54171	1293	9	4	13	0.444444	10.0541	1	845445	Chromatin and histone modification		Histone Kinases		Related to Haspin
73749	1347	12	2	14	0.166667	10.3935	1	848116
54285	441	1	0	1	0	2.26757	1	851728
53220	1032	10	3	13	0.3	12.5969	1	854187	CAZymes		Carbohydrate esterase	Carbohydrate esterase family1
71284	368	4	0	4	0	10.8696	1	855655
43831	4065	30	3	33	0.1	8.11808	1	857463
102607	789	5	0	5	0	6.33714	1	865018
54852	900	6	3	9	0.5	10	1	876612	Sexual development	SYF2	Other genes involved in meiosis in yeasts		Member of the NineTeen Complex , Splicing of nuclear RNAs via the spliceosome
119642	870	17	1	18	0.0588235	20.6897	1	877647
73760	1605	8	1	9	0.125	5.60748	1	882428
102612	1827	6	5	11	0.833333	6.0208	1	889527
73764	1383	6	1	7	0.166667	5.06146	1	892426
119645	2166	15	2	17	0.133333	7.84857	1	895334
73765	1176	2	0	2	0	1.70068	1	900376
102616	2205	12	0	12	0	5.44218	1	903056
102617	1086	7	1	8	0.142857	7.36648	1	912881
73769	1899	3	3	6	1	3.15956	1	919787
102619	696	9	3	12	0.333333	17.2414	1	923570
53343	2142	23	2	25	0.0869565	11.6713	1	925424	Sexual development	mde10	Ascospore formation	ascospore membrane formation - others	ADAM family peptidase, Development of the spore envelope
73774	1995	10	0	10	0	5.01253	1	931010
73778	1059	1	0	1	0	0.944287	1	937156	Genome integrity	RFC3			Replication factor C subunit 3.
119651	762	8	1	9	0.125	11.811	1	938854
25225	3084	40	5	45	0.125	14.5914	1	940169	Genome integrity	RFC1			Replication factor C subunit 1. This subunit binds to the primer-template junction. Binds the PO-B transcription element as well as other GA rich DNA sequences
73783	762	5	1	6	0.2	7.87402	1	944373	heat shock proteins		NEF family		hypothetical Grp co-chaperone, related to S. cerevisiae MGE1p and to N. crassa mitochondrial co-chaperone GrpE
54454	1272	9	1	10	0.111111	7.86164	1	945892
102627	5829	59	52	111	0.881356	19.0427	1	948071
21193	939	1	1	2	1	2.12993	1	955034
54813	2250	14	0	14	0	6.22222	1	956580
73790	222	2	0	2	0	9.00901	1	959964
53747	1938	41	29	70	0.707317	36.1197	1	961226
54659	921	12	4	16	0.333333	17.3724	1	963498
73792	1392	17	5	22	0.294118	15.8046	1	965778	Transcription factors		Zn2Cys6		conserved hypothetical protein
54198	774	4	0	4	0	5.16796	1	974606	CAZymes		Glycoside hydrolase	Glycoside hydrolase family128
54134	828	0	1	1	+inf	1.20773	1	976736
54583	822	9	2	11	0.222222	13.382	1	979823
43873	975	5	2	7	0.4	7.17949	1	981101	CAZymes	chi18-12/cht2	Glycoside hydrolase	Glycoside hydrolase family18	chitinase; fungal subgroup B chitinase
102637	561	2	1	3	0.5	5.34759	1	982465
119658	984	2	1	3	0.5	3.04878	1	984964
40053	1119	8	0	8	0	7.14924	1	987107	Effector proteins (competition and defense)		Tandem repeat proteins		Tandem repeats
102640	807	3	0	3	0	3.71747	1	988850
102641	1191	8	1	9	0.125	7.55668	1	990294
43877	5541	32	1	33	0.03125	5.9556	1	991896	RAS-GTPases		GTPase regulators	Guanine nucleotide exchange factors (GEFs)	ARFsGEF Sec7
54868	1545	7	3	10	0.428571	6.47249	1	1000740
1818	486	1	1	2	1	4.11523	1	1029410
53226	6165	37	4	41	0.108108	6.65045	1	1038662
53492	882	3	0	3	0	3.40136	1	1045417
34306	210	4	0	4	0	19.0476	1	1046720
102648	1947	24	10	34	0.416667	17.4628	1	1047719
21198	795	5	0	5	0	6.28931	1	1051737
102650	450	4	0	4	0	8.88889	1	1052731
43884	498	4	1	5	0.25	10.0402	1	1054142
102652	765	3	2	5	0.666667	6.53595	1	1055090
73809	3078	16	0	16	0	5.19818	1	1059400
119664	4977	36	13	49	0.361111	9.84529	1	1065513
102655	2571	5	0	5	0	1.94477	1	1081409	cAMP pathway	pde2	phosphodiesterases		high affinity cAMP phosphodiesterase, related to S. cerevisiae PDE2
43893	2220	15	9	24	0.6	10.8108	1	1087096
73815	1020	5	0	5	0	4.90196	1	1099082
73818	1491	4	1	5	0.25	3.35345	1	1102349	Antioxidant system	cat-2			Catalase
102659	546	3	0	3	0	5.49451	1	1105970	RAS-GTPases	Arl1	Small guanosine triphosphatases (GTPases)	ARF/SAR subfamily	Arl1: ADP-ribosylation factor-like protein 1.
73823	516	2	0	2	0	3.87597	1	1109966	Sulfur metabolism		regulation of sulfur metabolism		related to S. cerevisiae Skp1 and N. crassa SCON-3
55005	1461	9	3	12	0.333333	8.21355	1	1112613	CAZymes		Glycosyl transferase	Glycosyl transferase family22	Alpha 1,2-mannosyltransferase
73829	4680	31	29	60	0.935484	12.8205	1	1116149
73832	6141	55	7	62	0.127273	10.0961	1	1121551
73837	1311	7	0	7	0	5.33944	1	1130097
102668	495	8	2	10	0.25	20.202	1	1132400
43919	1560	10	8	18	0.8	11.5385	1	1133378
73842	1047	4	0	4	0	3.82044	1	1139702
102672	2667	12	3	15	0.25	5.6243	1	1141876
102673	789	12	3	15	0.25	19.0114	1	1146363
102676	456	2	1	3	0.5	6.57895	1	1149305
102677	1473	21	29	50	1.38095	33.9443	1	1151156
53576	1320	8	2	10	0.25	7.57576	1	1161706
53647	1266	7	1	8	0.142857	6.31912	1	1166333	protein kinases		CAMK kinase		CAMK type kinase
102680	396	4	8	12	2	30.303	1	1171690
119679	1932	19	3	22	0.157895	11.3872	1	1178806	protein kinases		CAMK kinase		CAMK type kinase, related to N. crassa CAMK-3
53316	441	3	0	3	0	6.80272	1	1182135	RAS-GTPases		GTPase regulators	Guanine nucleotide exchange factors (GEFs)	Transport protein particle (TRAPP) complex
53342	1518	10	0	10	0	6.58762	1	1183494
21211	2232	16	4	20	0.25	8.96057	1	1189409	Transcription factors		Forkhead		conserved hypothetical protein, related to S. pombe Sep1
102686	750	1	3	4	3	5.33333	1	1193186
119681	4329	15	2	17	0.133333	3.927	1	1199499
53246	3615	19	3	22	0.157895	6.08575	1	1205064
73853	942	7	0	7	0	7.431	1	1213094
1847	3576	30	1	31	0.0333333	8.6689	1	1214834
21214	1860	27	1	28	0.037037	15.0538	1	1221917
54450	1176	7	0	7	0	5.95238	1	1224991
102694	4422	35	4	39	0.114286	8.81954	1	1231308	Sexual development	PDS5	meiotic recombination	formation of synaptonemal complex - lateral elements	Chromosomal protein, Maintenance of sister chromatid condensation and cohesion
54670	2136	10	1	11	0.1	5.14981	1	1236622	Chromatin and histone modification		Snf5 family proteins		related to Snf5
73862	1236	3	0	3	0	2.42718	1	1240572
21215	3210	7	3	10	0.428571	3.11526	1	1244010
35183	2763	14	3	17	0.214286	6.15273	1	1251588
71315	2157	11	0	11	0	5.09968	1	1258554	protein kinases		STE kinase		STE type protein kinase related to N. crassa CHM-1 and S. cerevisiae CLA4
102700	1992	18	2	20	0.111111	10.0402	1	1265336
73873	1332	11	0	11	0	8.25826	1	1268236
73876	789	3	2	5	0.666667	6.33714	1	1270709
53402	1155	11	1	12	0.0909091	10.3896	1	1271925	Chromatin and histone modification		Histone Kinases	STK AGC family	Related to Aurora3/AuroraB
54589	846	4	2	6	0.5	7.0922	1	1274105
102705	1770	17	7	24	0.411765	13.5593	1	1275506
54064	1839	25	1	26	0.04	14.1381	1	1277896
119690	1023	5	3	8	0.6	7.82014	1	1280336
1857	1278	11	4	15	0.363636	11.7371	1	1283170
43961	885	1	1	2	1	2.25989	1	1295421
73881	2052	28	5	33	0.178571	16.0819	1	1300816
102711	3549	30	2	32	0.0666667	9.01662	1	1307694	protein kinases		CAMK kinase		CAMK type kinase
21221	3156	21	0	21	0	6.65399	1	1312152
53395	627	7	1	8	0.142857	12.7592	1	1316343
119694	1272	17	9	26	0.529412	20.4403	1	1317969
119695	897	15	3	18	0.2	20.0669	1	1319660
119696	1653	30	33	63	1.1	38.1125	1	1321262	CAZymes		Carbohydrate esterase	Carbohydrate esterase family10
119697	2319	28	4	32	0.142857	13.7991	1	1336730	Protein phosphatases		PTP		Protein tyrosine phosphatase
43974	1209	7	0	7	0	5.78991	1	1340519
73895	1110	3	0	3	0	2.7027	1	1343480
21226	1833	22	7	29	0.318182	15.8211	1	1347193
102723	2136	40	12	52	0.3	24.3446	1	1349589	RAS-GTPases	GYP6	GTPase regulators	Rab GTPase activator	Ypt/RabGAP
73897	780	8	0	8	0	10.2564	1	1352527
53475	1464	5	1	6	0.2	4.09836	1	1356853
119704	2520	21	16	37	0.761905	14.6825	1	1361563
53334	1170	10	2	12	0.2	10.2564	1	1365423
73903	786	3	0	3	0	3.81679	1	1367796
73904	1689	9	1	10	0.111111	5.92066	1	1372581
119707	1890	6	1	7	0.166667	3.7037	1	1375654
73912	606	7	2	9	0.285714	14.8515	1	1378878
53870	1734	5	0	5	0	2.88351	1	1380069
119710	1806	15	0	15	0	8.30565	1	1383063
73918	1758	14	5	19	0.357143	10.8077	1	1390877
102735	1635	9	1	10	0.111111	6.11621	1	1393663
71326	3183	28	18	46	0.642857	14.4518	1	1402344
102737	2274	5	9	14	1.8	6.15655	1	1407604	Photobiology	vel3
102738	1158	15	7	22	0.466667	18.9983	1	1421123
73924	3720	55	3	58	0.0545455	15.5914	1	1426385	Transport		ABC transporter	transporter containing IPR003439 domain	Multidrug/pheromone exporter, ABC superfamily
54858	903	1	1	2	1	2.21484	1	1433529
53349	3282	13	0	13	0	3.961	1	1437814	protein kinases		histidine kinase	class I	class I histidine kinase related to N. crassa kinase NCU09520, function unknown
102743	1509	15	5	20	0.333333	13.2538	1	1446066
102744	1584	5	1	6	0.2	3.78788	1	1448220
53939	1689	5	6	11	1.2	6.51273	1	1450780	Genome integrity	POLI			DNA polymerase iota
54208	1944	11	4	15	0.363636	7.71605	1	1454954
1879	3426	16	0	16	0	4.67017	1	1458091
73933	2475	19	0	19	0	7.67677	1	1468529
73934	936	7	0	7	0	7.47863	1	1475262
73937	1014	6	0	6	0	5.91716	1	1476472
53186	777	2	0	2	0	2.574	1	1478438	CAZymes	TrGl	Polysaccharide lyase	Polysaccharide lyase family20
73940	2529	28	6	34	0.214286	13.444	1	1482305
119721	1905	36	8	44	0.222222	23.0971	1	1485729
1885	1899	6	0	6	0	3.15956	1	1490666	CAZymes	gla	Glycoside hydrolase	Glycoside hydrolase family15	Intracellular sporulation-specific glucoamylase involved in glycogen degradation; induced during starvation of a/a diploids late in sporulation, but dispensable for sporulation
119723	882	10	0	10	0	11.3379	1	1493399
32714	459	8	3	11	0.375	23.9651	1	1495331
119724	504	6	0	6	0	11.9048	1	1496157	Protein phosphatases		PP inhibitor	PPI	Protein phosphatase inhibitor
44035	2160	17	8	25	0.470588	11.5741	1	1497445
54686	501	3	1	4	0.333333	7.98403	1	1500478
54441	3504	29	2	31	0.0689655	8.84703	1	1501361	Sexual development	HUL4	Other genes involved in meiosis in yeasts		Hect domain E3 ubiquitin-protein ligase,
44038	1254	3	0	3	0	2.39234	1	1506237
102763	1131	3	2	5	0.666667	4.42087	1	1509679
44041	2229	6	2	8	0.333333	3.58905	1	1511324
73961	1902	37	6	43	0.162162	22.6078	1	1514592
102766	882	14	2	16	0.142857	18.1406	1	1517768
53468	1050	21	11	32	0.52381	30.4762	1	1519162	Genome integrity	XRCC4			Involved in DNA non-homologous end joining (NHEJ) required for double-strand break repair and V(D)J recombination
73963	3009	7	5	12	0.714286	3.98804	1	1523638
102769	534	3	1	4	0.333333	7.49064	1	1528156
73967	468	2	0	2	0	4.2735	1	1529327
119731	1749	8	0	8	0	4.57404	1	1531960	heat shock proteins		HSP60 family		hypothetical hsp60, related to S. cerevisiae HSP60p and to N. crassa heat shock protein 60
102772	3159	42	42	84	1	26.5907	1	1534804
102773	579	5	3	8	0.6	13.8169	1	1539829
102774	441	3	4	7	1.33333	15.873	1	1542341
102775	453	4	0	4	0	8.83002	1	1543550
102776	684	14	1	15	0.0714286	21.9298	1	1545389
119732	1524	11	10	21	0.909091	13.7795	1	1548362
102778	204	1	1	2	1	9.80392	1	1552286
102779	483	2	0	2	0	4.14079	1	1553371
102780	615	2	4	6	2	9.7561	1	1555234
21246	1119	7	1	8	0.142857	7.14924	1	1556634
73975	1356	9	2	11	0.222222	8.11209	1	1558430
119735	1020	3	0	3	0	2.94118	1	1562760	Asexual development	ccg-7 (gpd-1)	Orthologues of Neurospora crassa ccg genes involved in asexual reproduction		glyceraldehyde-3-phosphate dehydrogenase-1
21249	2334	13	2	15	0.153846	6.42674	1	1565762
102785	1971	15	17	32	1.13333	16.2354	1	1570656
21250	1413	34	1	35	0.0294118	24.77	1	1574538
102788	675	8	23	31	2.875	45.9259	1	1577989
102789	675	6	8	14	1.33333	20.7407	1	1579427
119739	852	4	2	6	0.5	7.04225	1	1582513
71343	270	1	0	1	0	3.7037	1	1583816
102794	444	3	1	4	0.333333	9.00901	1	1585928
119742	3777	9	0	9	0	2.38284	1	1588359
73997	882	4	0	4	0	4.53515	1	1593343
54419	861	13	1	14	0.0769231	16.2602	1	1595571
53314	2235	3	1	4	0.333333	1.78971	1	1599140
102799	744	4	1	5	0.25	6.72043	1	1602430
21255	1392	10	4	14	0.4	10.0575	1	1604378	Transcription factors		bHLH		conserved hypothetical protein
53569	1443	11	4	15	0.363636	10.395	1	1609216
54514	1026	6	1	7	0.166667	6.82261	1	1611379
21256	1818	6	0	6	0	3.30033	1	1613858	Protein phosphatases		PSP	PP2C	Protein Phosphatase 2C-like/pyruvate dehydrogenase (lipoamide) phoshatase
54391	1236	18	0	18	0	14.5631	1	1617126
1912	819	2	0	2	0	2.442	1	1620625
44088	2823	26	5	31	0.192308	10.9812	1	1623209
26462	1917	2	0	2	0	1.0433	1	1628266
54407	258	4	1	5	0.25	19.3798	1	1643511
53585	510	6	1	7	0.166667	13.7255	1	1644356	Transcription factors		General Transcription Factor		transcription factor TFIID complex subunit Taf13
53501	1362	23	5	28	0.217391	20.558	1	1646206
44097	1374	12	0	12	0	8.73362	1	1648099
54007	258	0	2	2	+inf	7.75194	1	1652757	Chromatin and histone modification		HMG family proteins	HMGB subfamily	related to Female and male fertility-1
102813	4032	25	0	25	0	6.2004	1	1654873
119749	843	3	4	7	1.33333	8.30368	1	1659779
74017	1545	9	2	11	0.222222	7.11974	1	1661452
102816	2268	19	3	22	0.157895	9.70018	1	1665340	Transcription factors		Zn2Cys6		hypothetical protein
74020	1146	5	1	6	0.2	5.2356	1	1669155
54071	2052	37	0	37	0	18.0312	1	1677448
74026	939	14	0	14	0	14.9095	1	1682151	Lipid Metabolism	pis1	Phospholipid synthesis and turnover	Phospholipid synthesis	Phosphatidylinositol synthase
102820	1896	13	6	19	0.461538	10.0211	1	1684330
54962	1047	22	0	22	0	21.0124	1	1688975
53605	1428	6	5	11	0.833333	7.70308	1	1690834
74030	1689	4	1	5	0.25	2.96033	1	1694045	Protein phosphatases		PSP	PP2C	Protein Phosphatase 2C-related
44117	2310	33	9	42	0.272727	18.1818	1	1696266
1925	1107	6	1	7	0.166667	6.3234	1	1700386	Lipid Metabolism		Fatty acid synthesis and acyl group transfer	fatty acid desaturation	Sphingolipid fatty acid hydroxylase
119757	1710	1	0	1	0	0.584795	1	1702375
53239	2121	13	2	15	0.153846	7.07214	1	1706242
1927	639	7	5	12	0.714286	18.7793	1	1709462
74041	1410	10	0	10	0	7.0922	1	1712526
102830	498	2	5	7	2.5	14.0562	1	1717213
119759	810	3	0	3	0	3.7037	1	1718158	Sulfur metabolism		regulation of sulfur metabolism		bZIP transcription factor, related to N. crassa CYS-3 and S. cerevisiae Met28p
54426	1221	5	1	6	0.2	4.914	1	1722547
53684	1521	17	10	27	0.588235	17.7515	1	1727018
53986	1197	11	2	13	0.181818	10.8605	1	1728638
74047	2796	38	1	39	0.0263158	13.9485	1	1730860	Genome integrity	RRM1			Ribonucleoside-diphosphate reductase large subunit
102836	366	10	5	15	0.5	40.9836	1	1734791
102837	879	5	1	6	0.2	6.82594	1	1740216	Effector proteins (competition and defense)		Proteins with known effector domains		IPR008427 Extracellular membrane protein, CFEM domain
53888	900	4	0	4	0	4.44444	1	1742035
21270	552	6	0	6	0	10.8696	1	1744318
1935	2697	2	0	2	0	0.741565	1	1753361
54596	1299	8	1	9	0.125	6.92841	1	1757296
53567	1410	5	1	6	0.2	4.25532	1	1760660
119762	3831	132	21	153	0.159091	39.9374	1	1764186
74054	2259	76	0	76	0	33.6432	1	1769710
74057	1875	33	0	33	0	17.6	1	1779370	Calcium signaling		Calcium permeable channels		hypothetical calcium permeable channel, related to S. cerevisiae Yvc1p
74060	852	4	0	4	0	4.69484	1	1789755
53167	1566	18	10	28	0.555556	17.8799	1	1793077
102850	1068	5	1	6	0.2	5.61798	1	1794909
102851	357	4	3	7	0.75	19.6078	1	1796740
54437	2028	22	3	25	0.136364	12.3274	1	1797921	Transcription factors		Fungal-trans		conserved hypothetical protein
119767	729	2	0	2	0	2.74348	1	1803369
1941	879	2	0	2	0	2.27531	1	1815585	Transcription factors		Myb		MYB DNA-binding domain-containing protein
102855	687	8	1	9	0.125	13.1004	1	1817785
53673	1176	7	0	7	0	5.95238	1	1819777	CAZymes		Glycoside hydrolase	Glycoside hydrolase family109
53331	933	11	3	14	0.272727	15.0054	1	1822019
54448	1065	9	1	10	0.111111	9.38967	1	1823237
119768	6288	11	9	20	0.818182	3.18066	1	1826274	Transcription factors		Myb		conserved hypothetical protein
53562	810	1	0	1	0	1.23457	1	1834532	RAS-GTPases	Rho4	Small guanosine triphosphatases (GTPases)	RHO family	Rho4: Ras homology family 4
1947	318	3	1	4	0.333333	12.5786	1	1836522	Sexual development	ELC1	Other genes involved in meiosis in yeasts		Elongin C, Global genomic repair
53172	1671	37	13	50	0.351351	29.9222	1	1838106
102863	1134	12	14	26	1.16667	22.9277	1	1840989
102864	645	24	15	39	0.625	60.4651	1	1842453
1949	636	4	1	5	0.25	7.86164	1	1843808
71363	3138	91	44	135	0.483516	43.021	1	1848193	Transport		ABC transporter	transporter containing IPR003439 domain
74070	1677	13	0	13	0	7.75194	1	1853402
52972	3117	26	14	40	0.538462	12.8329	1	1859554
102870	4386	49	3	52	0.0612245	11.8559	1	1863047
102871	744	4	5	9	1.25	12.0968	1	1869403
21278	678	4	1	5	0.25	7.37463	1	1870704
21279	2496	29	1	30	0.0344828	12.0192	1	1872177	Lipid Metabolism		Fatty acid synthesis and acyl group transfer	acyl group transfer	Glycerol-3-phosphate 1-O-acyltransferase/glycerone-phosphate O-acyltransferase
74080	1101	13	3	16	0.230769	14.5322	1	1875107
53503	1677	19	3	22	0.157895	13.1187	1	1877583
102876	984	21	21	42	1	42.6829	1	1884612
42063	579	8	0	8	0	13.8169	1	1888070
74086	1248	12	7	19	0.583333	15.2244	1	1888851
53106	1704	24	7	31	0.291667	18.1925	1	1893007	Transcription factors		Zn2Cys6		C6 zinc finger domain-containing protein
1958	900	13	14	27	1.07692	30	1	1895050
1959	831	7	1	8	0.142857	9.62696	1	1896983
1960	855	5	4	9	0.8	10.5263	1	1898653
119779	570	5	1	6	0.2	10.5263	1	1900788
44175	1485	13	0	13	0	8.75421	1	1901913	Transport		General substrate transporter	transporter containing IPR005828 domain	hypothetical sugar transporter family protein
102884	471	3	3	6	1	12.7389	1	1904566
74091	2055	8	0	8	0	3.89294	1	1908305	Transcription factors		Zn2Cys6		conserved hypothetical protein
44178	2316	20	6	26	0.3	11.2263	1	1916836
102887	279	1	3	4	3	14.3369	1	1919606
40996	567	2	0	2	0	3.52734	1	1921413
39285	1194	12	4	16	0.333333	13.4003	1	1922469
102890	663	6	5	11	0.833333	16.5913	1	1924115
30668	798	7	2	9	0.285714	11.2782	1	1925558
102892	660	2	3	5	1.5	7.57576	1	1927653
74099	1140	4	1	5	0.25	4.38596	1	1928664
74103	837	10	4	14	0.4	16.7264	1	1930317
38876	1290	15	8	23	0.533333	17.8295	1	1932327
53430	1272	12	10	22	0.833333	17.2956	1	1937076
54181	777	5	1	6	0.2	7.72201	1	1939145
21288	1992	18	2	20	0.111111	10.0402	1	1940797
53484	2397	16	4	20	0.25	8.34376	1	1943819	Transcription factors		APSES		related to Aspergillus fumigatus APSES transcription factor MbpA, containing an Ankyrin repeat
119788	1107	14	1	15	0.0714286	13.5501	1	1948581
102901	1131	12	7	19	0.583333	16.7993	1	1950327
71371	546	5	2	7	0.4	12.8205	1	1951537
54632	1377	15	0	15	0	10.8932	1	1952697
102904	1350	13	5	18	0.384615	13.3333	1	1955473
119789	1485	8	0	8	0	5.38721	1	1959009
102906	1626	5	4	9	0.8	5.53506	1	1964214
54865	1563	3	0	3	0	1.91939	1	1966958	Sulfur metabolism		sulfur assimilation	EC number 2.A.3.8.4	methionine permease, related to S. cerevisiae Mup1p
102908	582	4	1	5	0.25	8.59107	1	1971436
102909	1254	27	53	80	1.96296	63.7959	1	1976834
102910	2907	28	23	51	0.821429	17.5439	1	1979783
54611	600	7	1	8	0.142857	13.3333	1	1984500
1977	2760	27	3	30	0.111111	10.8696	1	1985894
71374	2682	23	4	27	0.173913	10.0671	1	1990685
119790	927	2	1	3	0.5	3.23625	1	1994383
54846	2709	10	5	15	0.5	5.5371	1	2002886	Transport		ABC transporter	transporter containing IPR003439 domain
74118	723	3	0	3	0	4.14938	1	2007714
119792	1515	6	0	6	0	3.9604	1	2009965
74122	1581	4	3	7	0.75	4.42758	1	2019335
102920	1785	8	1	9	0.125	5.04202	1	2030663	Transcription factors		C2H2 zinc finger		hypothetical protein
54703	1692	8	1	9	0.125	5.31915	1	2044956	Transcription factors		C2H2 zinc finger		predicted protein
74123	2052	15	0	15	0	7.30994	1	2050782
53373	1587	17	10	27	0.588235	17.0132	1	2055012
54999	1635	9	2	11	0.222222	6.72783	1	2057332
44214	900	6	1	7	0.166667	7.77778	1	2060906	CAZymes	axe2	Carbohydrate esterase	Carbohydrate esterase family5
119796	1296	9	4	13	0.444444	10.0309	1	2066072
102927	1698	9	6	15	0.666667	8.83392	1	2069235
1983	606	6	0	6	0	9.90099	1	2072393
119797	801	4	1	5	0.25	6.2422	1	2076203
21293	3708	11	3	14	0.272727	3.77562	1	2078610
42915	348	3	1	4	0.333333	11.4943	1	2088735
102933	1332	27	19	46	0.703704	34.5345	1	2090268
54789	792	14	6	20	0.428571	25.2525	1	2092198
102935	1038	17	12	29	0.705882	27.9383	1	2093968
102936	999	5	7	12	1.4	12.012	1	2096296
119800	1740	13	2	15	0.153846	8.62069	1	2098398
102938	771	4	4	8	1	10.3761	1	2101143
28199	1419	17	0	17	0	11.9803	1	2102664	Protein phosphatases		Asp-based PPs	NIF like phosphatase	TFIIF-interacting CTD phosphatase, including NLI-interacting factor (involved in RNA polymerase II regulation)
54890	939	16	3	19	0.1875	20.2343	1	2105541
102941	1137	10	2	12	0.2	10.5541	1	2106843
28928	1302	9	2	11	0.222222	8.44854	1	2109073
53286	864	9	0	9	0	10.4167	1	2110817
119803	3006	29	8	37	0.275862	12.3087	1	2112159	Asexual development	spo75	Orthologues of Neurospora crassa genes expressed upon conidiation		Meiosis‐specific protein, required for spore wall formation
44230	843	2	1	3	0.5	3.55872	1	2120956	CAZymes		Carbohydrate binding module	Carbohydrate binding module family20
102947	804	2	1	3	0.5	3.73134	1	2125130
1992	627	3	3	6	1	9.56938	1	2126991
53561	489	5	0	5	0	10.2249	1	2130257
1993	1350	7	0	7	0	5.18519	1	2136772
102952	624	7	0	7	0	11.2179	1	2138966
102953	1794	14	5	19	0.357143	10.5909	1	2142152	Asexual development	dtr1	Orthologues of Neurospora crassa genes expressed upon conidiation		Dityrosine transporter
54128	1146	7	3	10	0.428571	8.726	1	2144313
53815	687	9	4	13	0.444444	18.9229	1	2151087
71380	3453	14	0	14	0	4.05445	1	2152298	Mevalonate metabolism	hmg1/2	Oxidoreductase, EC 1.1.1.34		hydroxymethylglutaryl-coenzyme A reductase
102957	1089	8	2	10	0.25	9.18274	1	2158826
54850	537	13	4	17	0.307692	31.6574	1	2162884
1997	2202	12	1	13	0.0833333	5.90372	1	2168108
102960	1026	11	3	14	0.272727	13.6452	1	2171312
119806	855	7	0	7	0	8.18713	1	2173680
53254	519	5	0	5	0	9.63391	1	2175634
1999	312	3	1	4	0.333333	12.8205	1	2176845
102964	1038	5	2	7	0.4	6.74374	1	2177717
54511	906	2	0	2	0	2.20751	1	2181961
102966	585	4	0	4	0	6.83761	1	2184066
26575	2037	6	0	6	0	2.94551	1	2186328	Transcription factors		General Transcription Factor		conserved hypothetical protein
54761	1152	19	10	29	0.526316	25.1736	1	2188867
74156	1224	6	1	7	0.166667	5.71895	1	2191952
102970	669	3	10	13	3.33333	19.432	1	2194795
74158	1401	12	3	15	0.25	10.7066	1	2203596
74162	1449	3	1	4	0.333333	2.76052	1	2205691
102973	6078	36	11	47	0.305556	7.73281	1	2207638
74163	2109	8	2	10	0.25	4.74158	1	2214559
54521	1188	4	0	4	0	3.367	1	2217411
119812	606	4	0	4	0	6.60066	1	2220460
119813	537	3	5	8	1.66667	14.8976	1	2221835
44251	2460	21	3	24	0.142857	9.7561	1	2232436	RAS-GTPases	GYP3	GTPase regulators	Rab GTPase activator	Ypt/RabGAP
102980	480	3	0	3	0	6.25	1	2236809
42181	723	2	0	2	0	2.76625	1	2238391
119815	3726	13	8	21	0.615385	5.63607	1	2239693
38640	1362	20	3	23	0.15	16.8869	1	2247711
119816	3072	15	0	15	0	4.88281	1	2249594
102985	705	11	6	17	0.545455	24.1135	1	2257966
74168	732	7	0	7	0	9.56284	1	2260553	CAZymes		Glycosyl transferase	Glycosyl transferase family2	GDPMan:Dol-P mannosyltransferase catalytic subunit
54550	858	5	2	7	0.4	8.15851	1	2261566
74172	1305	13	6	19	0.461538	14.5594	1	2263020
102989	2193	8	6	14	0.75	6.38395	1	2264983
119819	900	7	2	9	0.285714	10	1	2267354	Heterotrimeric G-protein pathway		GPCRs	7-TM receptor	VIII (PAQR, HlyIII family, mPR-like)
21306	2439	6	1	7	0.166667	2.87003	1	2270162	protein kinases		CMGC kinase		CMGC type protein kinase
71390	381	2	1	3	0.5	7.87402	1	2275979
2015	570	3	3	6	1	10.5263	1	2278063
119822	1551	4	1	5	0.25	3.22373	1	2288428	protein kinases		CAMK kinase		CAMK type kinase
102996	861	8	0	8	0	9.29152	1	2301441
53611	1785	21	2	23	0.0952381	12.8852	1	2304349
102998	1356	14	6	20	0.428571	14.7493	1	2306919
102999	1827	2	7	9	3.5	4.92611	1	2308791
53029	1698	14	19	33	1.35714	19.4346	1	2314043
53079	3228	46	10	56	0.217391	17.3482	1	2317714
103002	468	4	2	6	0.5	12.8205	1	2321743	Chromatin and histone modification		HMG family proteins	HMGA subfamily	related to HMGA3
119823	822	6	1	7	0.166667	8.51582	1	2326203
74187	1629	14	5	19	0.357143	11.6636	1	2327782
119825	525	4	3	7	0.75	13.3333	1	2331276
103006	492	7	8	15	1.14286	30.4878	1	2333083
119826	3039	31	15	46	0.483871	15.1366	1	2334381
53824	867	16	7	23	0.4375	26.5283	1	2337661
103009	249	1	0	1	0	4.01606	1	2339829
44278	2211	18	0	18	0	8.14111	1	2343288	Transport		Oligopeptide transporter OPT superfamily	transporter containing IPR004813 domain
54372	3441	34	24	58	0.705882	16.8556	1	2346143
103012	1101	15	2	17	0.133333	15.4405	1	2350376	Sulfur metabolism		sulfur assimilation	EC number 1.14.11.17	taurine dioxygenase
74194	801	3	1	4	0.333333	4.99376	1	2354765	CAZymes		Glycoside hydrolase	Glycoside hydrolase family99	lxr1
74198	2424	26	6	32	0.230769	13.2013	1	2358284	CAZymes		Glycoside hydrolase	Glycoside hydrolase family92	candidate a-glycosidase
103015	1092	7	2	9	0.285714	8.24176	1	2361452
103016	444	2	2	4	1	9.00901	1	2362912
53868	1236	1	2	3	2	2.42718	1	2364901
53964	1224	6	2	8	0.333333	6.53595	1	2366970
71394	1467	19	0	19	0	12.9516	1	2369127	CAZymes		Glycoside hydrolase	Glycoside hydrolase family79	candidate b-glycosidase related to b-glucuronidase
53067	2016	35	7	42	0.2	20.8333	1	2372125	Transcription factors		Zn2Cys6		hypothetical protein
119830	3123	12	2	14	0.166667	4.48287	1	2375487
44290	903	1	1	2	1	2.21484	1	2380279	Transcription factors		C2H2 zinc finger		conserved hypothetical protein
103023	435	1	1	2	1	4.5977	1	2385014
54564	1272	3	0	3	0	2.35849	1	2388870
53259	594	2	2	4	1	6.73401	1	2390736
54554	678	1	0	1	0	1.47493	1	2392791
103028	251	2	1	3	0.5	11.9522	1	2393467
54242	2295	2	1	3	0.5	1.30719	1	2396697	CAZymes		Glycoside hydrolase	Glycoside hydrolase family55	candidate b-glycosidase related to b-1,3-glucanase
103033	747	1	0	1	0	1.33869	1	2416227	CAZymes		Polysaccharide lyase	Polysaccharide lyase family7
74215	891	1	0	1	0	1.12233	1	2423105
29115	1275	0	4	4	+inf	3.13725	1	2434650
53378	1827	1	2	3	2	1.64204	1	2437048
103039	861	1	0	1	0	1.16144	1	2440405
54461	1437	2	0	2	0	1.39179	1	2441731
103041	960	5	3	8	0.6	8.33333	1	2446167
42043	375	0	1	1	+inf	2.66667	1	2449695
2033	1428	38	12	50	0.315789	35.014	1	2487538
74223	690	15	2	17	0.133333	24.6377	1	2489280	CAZymes	xyn1	Glycoside hydrolase	Glycoside hydrolase family11	xylanase 1 (EC 3.2.1.8)
103048	855	0	1	1	+inf	1.16959	1	2492608
103049	1140	19	3	22	0.157895	19.2982	1	2495262	CAZymes		Glycoside hydrolase	Glycoside hydrolase family28	candidate a-glycosidase related to exo-polygalacturonase
103050	606	4	0	4	0	6.60066	1	2499430	CAZymes		Glycoside hydrolase	Glycoside hydrolase family23
53903	1650	37	0	37	0	22.4242	1	2501770	Transport		Sugar transporter	transporter containing IPR003663 domain
2036	972	20	6	26	0.3	26.749	1	2504825
54502	1701	25	12	37	0.48	21.7519	1	2506409	Transcription factors		Zn2Cys6		conserved hypothetical protein
119839	738	11	11	22	1	29.8103	1	2509597
2038	1074	25	12	37	0.48	34.4507	1	2510727
41325	750	21	8	29	0.380952	38.6667	1	2513549
74228	1173	5	1	6	0.2	5.11509	1	2515908	Lipid Metabolism		Fatty acid synthesis and acyl group transfer	fatty acid desaturation	Oleate Δ12 desaturase
43401	156	2	1	3	0.5	19.2308	1	2518249
103061	2430	28	1	29	0.0357143	11.9342	1	2532080
103062	1224	18	3	21	0.166667	17.1569	1	2537242
103063	1509	13	22	35	1.69231	23.1942	1	2539101
103064	4869	52	41	93	0.788462	19.1004	1	2541328
103065	2559	67	24	91	0.358209	35.5608	1	2546736
54667	1734	43	13	56	0.302326	32.2953	1	2549431	Lipid Metabolism		Triglyceride utilization	Acyl-CoA synthetase	Acyl-CoA synthetase
53665	630	3	1	4	0.333333	6.34921	1	2554110
74233	756	4	0	4	0	5.29101	1	2556874
54616	852	4	1	5	0.25	5.86854	1	2559085
74235	1254	5	1	6	0.2	4.78469	1	2562011	Genome integrity	RRM2			Ribonucleoside-diphosphate reductase subunit M2
53570	1041	4	3	7	0.75	6.7243	1	2565991
119844	954	10	6	16	0.6	16.7715	1	2572228
103073	3153	30	22	52	0.733333	16.4922	1	2573949
53628	1170	8	1	9	0.125	7.69231	1	2578129
41425	624	5	5	10	1	16.0256	1	2580509	Heterotrimeric G-protein pathway		GPCRs	7-TM receptor	PTH11-like
2044	1839	18	20	38	1.11111	20.6634	1	2583943	CAZymes		Carbohydrate esterase	Carbohydrate esterase family10
119845	939	3	1	4	0.333333	4.25985	1	2587926	Sulfur metabolism		sulfur assimilation	EC number 2.A.29.15.1	mitochondrial oxaloacetate/sulfate/thiosulfate transporter
54722	1152	14	4	18	0.285714	15.625	1	2589519
29275	1125	2	2	4	1	3.55556	1	2593099
103080	1503	10	6	16	0.6	10.6454	1	2595980
74241	1434	2	1	3	0.5	2.09205	1	2599757
44330	2511	26	0	26	0	10.3544	1	2604968	protein kinases		CMGC kinase		CMGC type protein kinase
54615	1011	1	1	2	1	1.97824	1	2609138
53133	1794	22	4	26	0.181818	14.4928	1	2611058
53105	4425	25	3	28	0.12	6.32768	1	2613966	Genome integrity	POLA			DNA polymerase alpha catalytic subunit
2050	4758	24	5	29	0.208333	6.095	1	2620281
119848	4347	66	3	69	0.0454545	15.873	1	2628728
54408	2424	16	10	26	0.625	10.7261	1	2633894
71410	1212	4	0	4	0	3.30033	1	2637278
54166	1341	18	9	27	0.5	20.1342	1	2640615
119850	3111	11	3	14	0.272727	4.50016	1	2645497
74252	741	3	0	3	0	4.04858	1	2650291
53080	750	3	7	10	2.33333	13.3333	1	2652397
21324	1875	11	0	11	0	5.86667	1	2653857
74258	1806	1	1	2	1	1.10742	1	2657711
119854	2349	23	3	26	0.130435	11.0685	1	2660701
54329	1218	8	0	8	0	6.56814	1	2666823
119856	2361	31	13	44	0.419355	18.6362	1	2672528
74267	1539	11	0	11	0	7.1475	1	2676089
53863	1245	13	7	20	0.538462	16.0643	1	2678248
103103	570	13	4	17	0.307692	29.8246	1	2680317
119857	1356	11	14	25	1.27273	18.4366	1	2683901
21327	729	8	2	10	0.25	13.7174	1	2686448	CAZymes		Carbohydrate esterase	Carbohydrate esterase family1
119859	1206	7	0	7	0	5.80431	1	2689222	CAZymes	chi18-13/ech30	Glycoside hydrolase	Glycoside hydrolase family18	chitinase; fungal subgroup B chitinase
103108	939	6	2	8	0.333333	8.5197	1	2691457
119860	4734	2	5	7	2.5	1.47866	1	2693611
54768	1554	32	27	59	0.84375	37.9665	1	2699413
53053	921	18	6	24	0.333333	26.0586	1	2701662
44362	1389	35	15	50	0.428571	35.9971	1	2703623
103112	1104	34	10	44	0.294118	39.8551	1	2706561
103113	747	21	3	24	0.142857	32.1285	1	2708793
103114	846	14	6	20	0.428571	23.6407	1	2709819
54160	1344	44	31	75	0.704545	55.8036	1	2711441
53168	1359	54	24	78	0.444444	57.3951	1	2713043
24586	6570	135	101	236	0.748148	35.9209	1	2715208	Secondary metabolism	tex18	Nonribosomal peptide synthetase	epidithiodiketopiperazine	Nonribosomal peptide synthetase
54784	828	26	10	36	0.384615	43.4783	1	2722349
103119	1158	28	19	47	0.678571	40.5872	1	2723354
32402	600	19	4	23	0.210526	38.3333	1	2725024
103121	615	16	4	20	0.25	32.5203	1	2726741
103122	3132	59	28	87	0.474576	27.7778	1	2728577	Transcription factors		Zn2Cys6		hypothetical protein
53558	3618	26	9	35	0.346154	9.67385	1	2734177	Transport		ABC transporter	transporter containing IPR003439 domain
53025	1266	26	9	35	0.346154	27.6461	1	2738707
27722	1464	32	5	37	0.15625	25.2732	1	2740515
74278	1005	22	6	28	0.272727	27.8607	1	2743261
103127	1737	53	10	63	0.188679	36.2694	1	2745599
54954	4134	86	19	105	0.22093	25.3991	1	2748649	Transport		ABC transporter	transporter containing IPR003439 domain
103129	1320	10	7	17	0.7	12.8788	1	2755407
103130	813	16	9	25	0.5625	30.7503	1	2758068	Effector proteins (competition and defense)		Tandem repeat proteins		Tandem repeats
103131	858	10	0	10	0	11.655	1	2760073
103132	1164	29	0	29	0	24.9141	1	2761538
103133	1080	28	12	40	0.428571	37.037	1	2764250
103134	1851	23	5	28	0.217391	15.127	1	2765759
103135	345	6	1	7	0.166667	20.2899	1	2769858
103136	1152	10	3	13	0.3	11.2847	1	2770530
54227	1047	14	7	21	0.5	20.0573	1	2776507
103138	1563	24	0	24	0	15.3551	1	2777896	Transcription factors		Zn2Cys6		hypothetical protein
53858	942	25	5	30	0.2	31.8471	1	2781050
54239	1833	46	12	58	0.26087	31.6421	1	2787639
103143	966	5	4	9	0.8	9.31677	1	2790711
54048	903	15	11	26	0.733333	28.7929	1	2792882
103145	798	7	1	8	0.142857	10.0251	1	2794024
32364	687	11	14	25	1.27273	36.3901	1	2796496	CAZymes		Carbohydrate esterase	Carbohydrate esterase family12
103147	1437	17	2	19	0.117647	13.222	1	2798865
53961	1200	18	2	20	0.111111	16.6667	1	2802847
103149	3411	48	14	62	0.291667	18.1765	1	2804282
119864	2016	39	15	54	0.384615	26.7857	1	2808403
44366	1803	17	2	19	0.117647	10.538	1	2812103
74282	2211	13	2	15	0.153846	6.78426	1	2815496	Effector proteins (competition and defense)		Tandem repeat proteins		Tandem repeats: possible associate to cell wall
103153	501	4	2	6	0.5	11.976	1	2820619
2068	1518	14	18	32	1.28571	21.0804	1	2822506
103155	420	1	2	3	2	7.14286	1	2824565
103156	1185	32	25	57	0.78125	48.1013	1	2825980
103157	459	6	4	10	0.666667	21.7865	1	2827619
103158	1719	23	24	47	1.04348	27.3415	1	2829291	Transcription factors		Zn2Cys6		putative transcriptional activator Mut3p
54179	663	12	2	14	0.166667	21.1161	1	2831448
54926	639	36	10	46	0.277778	71.9875	1	2832964
54052	183	1	3	4	3	21.8579	1	2837490
103162	954	6	1	7	0.166667	7.33753	1	2844675
119867	474	3	1	4	0.333333	8.43882	1	2847718
52976	669	9	0	9	0	13.4529	1	2849547
54669	1683	11	3	14	0.272727	8.31848	1	2851390
2071	1056	13	3	16	0.230769	15.1515	1	2853351
103167	219	1	0	1	0	4.56621	1	2855635
53360	804	7	0	7	0	8.70647	1	2858218
21330	1728	32	5	37	0.15625	21.412	1	2860418
74289	1107	5	0	5	0	4.51671	1	2865498
54244	2370	35	7	42	0.2	17.7215	1	2867095
103172	293	4	5	9	1.25	30.7167	1	2871251
2076	1080	38	14	52	0.368421	48.1481	1	2871876
103174	534	6	0	6	0	11.236	1	2873661	Effector proteins (competition and defense)		Small secreted proteins		Small cysteine-rich proteins
103175	384	8	12	20	1.5	52.0833	1	2875397
103176	1476	15	32	47	2.13333	31.8428	1	2876103
103177	654	19	18	37	0.947368	56.5749	1	2879183
54226	1140	35	15	50	0.428571	43.8596	1	2880934
103179	684	7	4	11	0.571429	16.0819	1	2883641
103180	4638	87	94	181	1.08046	39.0254	1	2932932
54444	639	6	16	22	2.66667	34.4288	1	2938268	Transcription factors		bZIP		conserved hypothetical protein
53428	834	28	17	45	0.607143	53.9568	1	2939358
31869	729	3	0	3	0	4.11523	1	2946303
54365	1797	9	9	18	1	10.0167	1	2950535
44386	1065	6	1	7	0.166667	6.57277	1	2960535
44389	816	14	0	14	0	17.1569	1	2962156
103186	1089	19	13	32	0.684211	29.3848	1	2964751
54129	1014	25	3	28	0.12	27.6134	1	2966890
54487	1284	10	4	14	0.4	10.9034	1	2969449
103189	1554	25	9	34	0.36	21.879	1	2971682
54219	642	15	1	16	0.0666667	24.9221	1	2974094	CAZymes		Carbohydrate esterase	Carbohydrate esterase family5
103191	921	8	13	21	1.625	22.8013	1	2976392
54223	939	13	6	19	0.461538	20.2343	1	2983642
103193	747	3	15	18	5	24.0964	1	2985063
54683	3723	34	0	34	0	9.13242	1	2987517
119875	1107	9	0	9	0	8.13008	1	2992466
119876	1434	23	2	25	0.0869565	17.4338	1	2995922
44399	2232	8	8	16	1	7.16846	1	2997918
54508	501	10	4	14	0.4	27.9441	1	3001478	Nitrogen metabolism	nit8	nitrate assimilation		Molybdenum cofactor
54790	387	4	0	4	0	10.3359	1	3002321
54144	2481	12	3	15	0.25	6.04595	1	3004569
2087	1011	5	2	7	0.4	6.92384	1	3009717
119879	1539	6	3	9	0.5	5.84795	1	3011354
2089	1941	26	6	32	0.230769	16.4863	1	3013735	Sexual development	REC8	meiotic recombination	formation of synaptonemal complex - cohensin	Meiosis-specific component of sister chromatid cohesion complex, Maintenance of sister chromatid cohesion
103205	1587	3	10	13	3.33333	8.19156	1	3016758
74318	2637	9	0	9	0	3.41297	1	3020855
119881	1557	6	0	6	0	3.85356	1	3027021
2091	2367	24	0	24	0	10.1394	1	3032734
103209	1971	12	5	17	0.416667	8.62506	1	3036735
74323	1995	19	1	20	0.0526316	10.0251	1	3039610
53685	2340	19	8	27	0.421053	11.5385	1	3045051
53542	1296	6	1	7	0.166667	5.40123	1	3048714	CAZymes		Glycoside hydrolase	Glycoside hydrolase family76	candidate a-glycosidase
53601	405	5	2	7	0.4	17.284	1	3054250	Sexual development	SNC2	Ascospore formation	ascospore membrane formation - SNARE complex	Vesicle membrane receptor protein (v-SNARE) ,
44419	1602	12	0	12	0	7.49064	1	3055820
103215	1605	12	4	16	0.333333	9.96885	1	3059580
2095	3318	34	0	34	0	10.2471	1	3062338	Genome integrity	POLD1			DNA polymerase delta catalytic subunit
119887	1548	10	1	11	0.1	7.10594	1	3067489
43176	294	3	0	3	0	10.2041	1	3070839
2096	2025	4	2	6	0.5	2.96296	1	3074719	Transcription factors		Zn2Cys6		conserved hypothetical protein
21342	2583	22	5	27	0.227273	10.453	1	3077359
119890	1107	13	1	14	0.0769231	12.6468	1	3081613
74346	1341	5	0	5	0	3.72856	1	3084792
2100	501	5	2	7	0.4	13.9721	1	3087111
21345	2475	24	3	27	0.125	10.9091	1	3089492
44434	1059	1	0	1	0	0.944287	1	3092807
74351	1488	7	2	9	0.285714	6.04839	1	3094511
119895	4983	41	48	89	1.17073	17.8607	1	3096930
119896	1806	6	0	6	0	3.32226	1	3107079
103230	2529	20	0	20	0	7.90826	1	3114143	Transcription factors	Ctf1-beta	Zn2Cys6		cutinase transcription factor 1 beta
25947	2193	12	2	14	0.166667	6.38395	1	3122639
74356	2067	17	1	18	0.0588235	8.70827	1	3126129
119898	1977	11	1	12	0.0909091	6.0698	1	3128993
53529	1224	16	2	18	0.125	14.7059	1	3131398
2108	3624	34	12	46	0.352941	12.6932	1	3133255
103236	1374	14	8	22	0.571429	16.0116	1	3138489
44449	1455	5	0	5	0	3.43643	1	3141576
74364	1011	12	4	16	0.333333	15.8259	1	3144426
74366	894	11	0	11	0	12.3043	1	3149313	Genome integrity	SIR2			NAD-dependent histone deacetylase SIR2
31551	741	5	0	5	0	6.74764	1	3152837
119902	1056	15	7	22	0.466667	20.8333	1	3156848
119903	780	4	0	4	0	5.12821	1	3158382
44459	1074	16	0	16	0	14.8976	1	3161249	Genome integrity	RFC2			Replication factor C subunit 2. This subunit binds ATP.
74374	600	1	0	1	0	1.66667	1	3162888
53877	2292	19	5	24	0.263158	10.4712	1	3164112	Transcription factors		Zn2Cys6		hypothetical protein
74375	1377	3	0	3	0	2.17865	1	3183146	Nitrogen metabolism	nmr	nitrate assimilation		Negative-acting regulator
74379	681	5	0	5	0	7.34214	1	3185637
74381	1983	4	1	5	0.25	2.52143	1	3187317
21358	819	4	1	5	0.25	6.10501	1	3190862
54961	990	6	0	6	0	6.06061	1	3192759
103252	426	2	5	7	2.5	16.4319	1	3194459
74386	516	6	0	6	0	11.6279	1	3195668
71441	1023	3	0	3	0	2.93255	1	3197856
44476	4164	28	5	33	0.178571	7.92507	1	3199556	Transport		ABC transporter	transporter containing IPR003439 domain	putative multidrug resistance-associated protein/mitoxantrone resistance protein, ABC superfamily
74390	1683	9	2	11	0.222222	6.53595	1	3206325
21363	1416	14	1	15	0.0714286	10.5932	1	3209818
74397	1854	8	5	13	0.625	7.01187	1	3212590
44488	2397	20	1	21	0.05	8.76095	1	3215822
74400	1200	2	0	2	0	1.66667	1	3220142	Chromatin and histone modification		Histone Kinases		Related to GSK3
2125	1467	3	0	3	0	2.04499	1	3232650
44492	1065	6	0	6	0	5.6338	1	3236156
74406	2568	11	1	12	0.0909091	4.6729	1	3238641
74409	1077	11	1	12	0.0909091	11.1421	1	3244110
119924	669	2	1	3	0.5	4.4843	1	3245575	heat shock proteins		NEF family		hypothetical hspb co-chaperone, related to S. cerevisiae FES1p and to N. crassa hsp70-like protein
44504	1128	1	0	1	0	0.886525	1	3249465
124322	663	6	7	13	1.16667	19.6078	1	3251731
43191	216	8	0	8	0	37.037	1	3253054
103273	2331	8	1	9	0.125	3.861	1	3254275
53498	285	4	0	4	0	14.0351	1	3257650
103275	1521	6	5	11	0.833333	7.23208	1	3261595	Transcription factors		C2H2 zinc finger		C2H2 transcription factor
103276	381	0	1	1	+inf	2.62467	1	3269551
74421	963	5	2	7	0.4	7.26895	1	3280084
54256	1161	11	0	11	0	9.47459	1	3283446
53481	7044	44	9	53	0.204545	7.52413	1	3285256
21373	1902	10	3	13	0.3	6.83491	1	3297123	protein kinases		STE kinase		STE type protein kinase related to N. crassa PRK-9
53995	1104	6	5	11	0.833333	9.96377	1	3299845
103282	4473	16	14	30	0.875	6.70691	1	3303833
119931	1023	7	0	7	0	6.84262	1	3312314
74437	1911	11	0	11	0	5.75615	1	3316131
103286	861	2	4	6	2	6.96864	1	3323490
119933	849	0	1	1	+inf	1.17786	1	3326042
44529	2121	13	0	13	0	6.12918	1	3332217	CAZymes		Glycosyl transferase	Glycosyl transferase family3
74442	1425	10	0	10	0	7.01754	1	3336934
52956	1356	5	4	9	0.8	6.63717	1	3338594
103291	255	1	0	1	0	3.92157	1	3341370
74444	387	1	0	1	0	2.58398	1	3342286
124331	1053	8	6	14	0.75	13.2953	1	3344049
74449	2703	13	3	16	0.230769	5.91935	1	3345641
54809	1857	11	10	21	0.909091	11.3086	1	3350747
53659	3468	41	5	46	0.121951	13.2641	1	3353229	Sexual development	TOF1	meiotic recombination	chromosome segregation	Tof1p-Mrc1p-Csm3p acts at the stalled replication fork to promote sister chromatid
74453	957	7	0	7	0	7.31452	1	3357299
53596	1215	2	1	3	0.5	2.46914	1	3372859
2148	2655	16	3	19	0.1875	7.15631	1	3375676	Transcription factors		Zn2Cys6		fungal specific transcription factor domain-containing protein
119940	1203	3	4	7	1.33333	5.81879	1	3384332
103302	2142	23	33	56	1.43478	26.1438	1	3389406	CAZymes		Carbohydrate esterase	Carbohydrate esterase family1
103303	2961	11	13	24	1.18182	8.10537	1	3392071
44546	1689	7	1	8	0.142857	4.73653	1	3397352
54736	1686	2	0	2	0	1.18624	1	3401154
53554	606	6	0	6	0	9.90099	1	3406181
53446	1821	12	4	16	0.333333	8.78638	1	3407416
119943	2856	12	2	14	0.166667	4.90196	1	3409826
74462	711	5	3	8	0.6	11.2518	1	3414964
103311	1278	2	0	2	0	1.56495	1	3421626	Chromatin and histone modification		histone chaperones class II		related to CAF-C
103312	387	0	2	2	+inf	5.16796	1	3423320
54462	1338	9	2	11	0.222222	8.22123	1	3424583
21384	1875	13	0	13	0	6.93333	1	3429024
34297	300	2	1	3	0.5	10	1	3436158
119947	1656	16	3	19	0.1875	11.4734	1	3439054
53169	969	11	2	13	0.181818	13.4159	1	3441982	protein kinases		CMGC kinase		CMGC type protein kinase related to N. crassa STK-47, CDK9 like
74476	1266	20	2	22	0.1	17.3776	1	3447726
74477	1296	10	5	15	0.5	11.5741	1	3450078
74480	2733	28	2	30	0.0714286	10.9769	1	3452152
103321	1665	13	0	13	0	7.80781	1	3455621
103322	1014	1	0	1	0	0.986193	1	3458063
21388	594	4	0	4	0	6.73401	1	3461436
53669	1086	4	0	4	0	3.68324	1	3462846
54535	2184	7	2	9	0.285714	4.12088	1	3464536
124304	672	4	2	6	0.5	8.92857	1	3467155
74486	813	13	2	15	0.153846	18.4502	1	3468468
119954	1161	9	0	9	0	7.75194	1	3470625
103330	171	0	5	5	+inf	29.2398	1	3472705
54886	717	12	5	17	0.416667	23.7099	1	3473744
53372	1566	1	0	1	0	0.63857	1	3476921
74491	1755	20	10	30	0.5	17.094	1	3478943
53525	840	4	2	6	0.5	7.14286	1	3481825	Protein phosphatases		PTP		Tyrosine specific protein phosphatase and dual specificity protein phosphatase
103336	1905	3	4	7	1.33333	3.67454	1	3484481
32261	471	2	0	2	0	4.24628	1	3488816
119956	285	2	0	2	0	7.01754	1	3499986
21392	534	1	0	1	0	1.87266	1	3507498
53812	324	4	0	4	0	12.3457	1	3508726
74498	1023	6	0	6	0	5.8651	1	3510015
53785	4149	10	8	18	0.8	4.33839	1	3513009
2173	1980	21	3	24	0.142857	12.1212	1	3518654
53462	546	2	0	2	0	3.663	1	3520882
53811	3024	24	10	34	0.416667	11.2434	1	3522118
119960	291	2	0	2	0	6.87285	1	3526060
103348	999	9	0	9	0	9.00901	1	3527253
74502	1608	13	1	14	0.0769231	8.70647	1	3528940
103350	1179	2	2	4	1	3.39271	1	3532494
74505	624	4	3	7	0.75	11.2179	1	3534088	CAZymes		Glycosyl transferase	Glycosyl transferase family28	UDP-GlcNAc:Dol-P-GlcNAc acetylglucosaminyltransferase
54674	1827	10	2	12	0.2	6.56814	1	3535154
119963	546	2	0	2	0	3.663	1	3540150
54335	1956	1	0	1	0	0.511247	1	3541867
74508	615	11	4	15	0.363636	24.3902	1	3548177
103356	402	2	0	2	0	4.97512	1	3549154
53893	822	8	1	9	0.125	10.9489	1	3554307
54633	1341	10	3	13	0.3	9.69426	1	3556310	CAZymes		Glycosyl transferase	Glycosyl transferase family31
54366	2127	17	7	24	0.411765	11.2835	1	3561799
21396	1254	5	0	5	0	3.98724	1	3567518
74515	1383	15	5	20	0.333333	14.4613	1	3575068
103364	1686	18	21	39	1.16667	23.1317	1	3577750
2185	705	11	7	18	0.636364	25.5319	1	3580557
103366	1620	6	3	9	0.5	5.55556	1	3582364
2186	624	1	0	1	0	1.60256	1	3592863
74517	1890	4	2	6	0.5	3.1746	1	3594690
21398	972	6	0	6	0	6.17284	1	3597255
53500	1020	4	2	6	0.5	5.88235	1	3603139
103372	1575	3	0	3	0	1.90476	1	3609731	Transcription factors		bZIP		related to transcription factor atf1, assumed to be regulated by stress
53443	1566	1	0	1	0	0.63857	1	3612977	Chromatin and histone modification		centromere binding and kinetochore assembly		related to Mis13
53046	642	1	0	1	0	1.55763	1	3615935
103376	657	7	1	8	0.142857	12.1766	1	3617291
119972	3015	21	11	32	0.52381	10.6136	1	3619163
71468	1803	9	0	9	0	4.99168	1	3625586	Genome integrity	RPA1			Replication protein A 70 kDa DNA-binding subunit
54157	942	18	3	21	0.166667	22.293	1	3628509
119974	1011	6	0	6	0	5.93472	1	3629711
119975	489	1	0	1	0	2.04499	1	3636215	Asexual development	ccg-6	Orthologues of Neurospora crassa ccg genes involved in asexual reproduction		N.crassa CCG-6 - CLOCK-CONTROLLED PROTEIN 6 (CCG-6)
54870	2109	10	4	14	0.4	6.63822	1	3639105
41794	804	6	3	9	0.5	11.194	1	3643342
74531	1866	5	0	5	0	2.67953	1	3662953	Transcription factors		APSES		related to N. crassa ascospore maturation protein ASM-1, transcription factor, possibly involved in fruiting body development
74534	1998	14	1	15	0.0714286	7.50751	1	3666823
44624	1089	7	3	10	0.428571	9.18274	1	3669789
53123	948	5	1	6	0.2	6.32911	1	3671932
2200	906	11	1	12	0.0909091	13.245	1	3674423
44628	1494	3	4	7	1.33333	4.68541	1	3675645
54260	1281	11	6	17	0.545455	13.2709	1	3679284
119980	1647	6	0	6	0	3.64299	1	3682605
53981	633	9	1	10	0.111111	15.7978	1	3685631	Sexual development	EMI5	meiotic recombination	others	Subunit of succinate dehydrogenase,
103393	435	10	1	11	0.1	25.2874	1	3691257
103394	1863	27	19	46	0.703704	24.6914	1	3691910
103395	3231	14	14	28	1	8.66605	1	3695109
119981	771	9	0	9	0	11.6732	1	3703123
21406	1254	2	0	2	0	1.5949	1	3705217
119983	321	1	1	2	1	6.23053	1	3707521
21407	2004	18	1	19	0.0555556	9.48104	1	3710036
53859	1029	6	0	6	0	5.8309	1	3712683
40830	903	2	0	2	0	2.21484	1	3718089
44640	2109	21	3	24	0.142857	11.3798	1	3721028
103403	1872	28	23	51	0.821429	27.2436	1	3724550
53434	1395	9	1	10	0.111111	7.16846	1	3726833
53872	1851	33	13	46	0.393939	24.8514	1	3729576
53902	2193	14	4	18	0.285714	8.20793	1	3735193	protein kinases		histidine kinase	class VI	class VI histidine kinase related to N. crassa HCP1
54036	1653	42	14	56	0.333333	33.8778	1	3738416
119986	2016	17	13	30	0.764706	14.881	1	3740294	Transcription factors		Zn2Cys6		conserved hypothetical protein
53526	1209	29	16	45	0.551724	37.2208	1	3743596
2211	2076	23	7	30	0.304348	14.4509	1	3745544
103411	1449	26	36	62	1.38462	42.7881	1	3747866
38048	1317	33	15	48	0.454545	36.4465	1	3750783
56149	5676	22	3	25	0.136364	4.40451	2	4340	Sexual development	mcp5	meiotic recombination	others	Meiosis specific coiled-coil,
119991	1029	3	1	4	0.333333	3.88727	2	18341
74559	1056	1	0	1	0	0.94697	2	20634
72091	1145	11	5	16	0.454545	13.9738	2	24118
103421	2454	2	1	3	0.5	1.22249	2	27438
21412	648	9	11	20	1.22222	30.8642	2	44212
103423	315	4	2	6	0.5	19.0476	2	46892
74563	777	14	7	21	0.5	27.027	2	48127
55272	1461	4	1	5	0.25	3.42231	2	49412
55566	1872	18	4	22	0.222222	11.7521	2	56939
119999	2010	8	1	9	0.125	4.47761	2	61770	Transcription factors		Myb		conserved hypothetical protein
55041	489	1	0	1	0	2.04499	2	66476
120000	2175	3	0	3	0	1.37931	2	69242	Transcription factors		Myb		conserved hypothetical protein
74570	1971	18	0	18	0	9.13242	2	78618
21415	2079	14	3	17	0.214286	8.17701	2	83836	Sexual development	RIM9	Regulation of meiosis		Protein involved in proteolytic activation , Response to alkaline pH
103437	1842	3	4	7	1.33333	3.80022	2	88262
103438	390	0	1	1	+inf	2.5641	2	91795
55627	1242	15	2	17	0.133333	13.6876	2	93704	Lipid Metabolism	cpt1	Phospholipid synthesis and turnover	Phospholipid synthesis	Cholinephosphotransferase
55193	2322	51	25	76	0.490196	32.7304	2	104596
55950	2091	72	25	97	0.347222	46.3893	2	108386	CAZymes		Glycosyl transferase	Glycosyl transferase family90
103442	1122	27	8	35	0.296296	31.1943	2	110802
21416	1593	22	10	32	0.454545	20.0879	2	112757
120004	2277	30	13	43	0.433333	18.8845	2	114524
2223	942	8	3	11	0.375	11.6773	2	118574
103446	783	1	8	9	8	11.4943	2	119874
103447	1590	19	20	39	1.05263	24.5283	2	122648
55358	1872	21	7	28	0.333333	14.9573	2	126164
55036	180	1	1	2	1	11.1111	2	129119
103451	1305	4	3	7	0.75	5.36398	2	130618
55881	948	6	4	10	0.666667	10.5485	2	132887
55630	1350	5	0	5	0	3.7037	2	136228
55719	1131	25	19	44	0.76	38.9036	2	140692
103455	1203	16	6	22	0.375	18.2876	2	142455
55671	1023	10	11	21	1.1	20.5279	2	145434
103458	687	6	2	8	0.333333	11.6448	2	146675	CAZymes		Glycoside hydrolase	Glycoside hydrolase family25	candidate b-glycosidase related to lysozyme
103459	549	8	3	11	0.375	20.0364	2	148253
33827	408	1	1	2	1	4.90196	2	150435
103463	1446	5	2	7	0.4	4.84094	2	165089
120008	1815	1	0	1	0	0.550964	2	170380
74580	1350	1	0	1	0	0.740741	2	179132
55353	1308	1	0	1	0	0.764526	2	186893
33058	369	1	0	1	0	2.71003	2	189436
55699	681	2	0	2	0	2.93686	2	190494
103470	3486	19	8	27	0.421053	7.74527	2	191884	RNAi	rdr2			RNA-dependent RNA polymerase SAD-1
55161	1425	12	1	13	0.0833333	9.12281	2	196410
55351	501	2	0	2	0	3.99202	2	201669
120012	483	1	0	1	0	2.07039	2	203242
55213	1272	13	15	28	1.15385	22.0126	2	204812
55552	459	4	0	4	0	8.7146	2	206890
120017	2388	11	0	11	0	4.60637	2	208845	Transport		Tetrapeptide transporter, OPT1/isp4	transporter containing IPR004648 domain	small oligopeptide transporter OPT family, 18 TM domains
2231	366	2	0	2	0	5.46448	2	217175
44684	2283	2	3	5	1.5	2.1901	2	221551
21422	2160	8	0	8	0	3.7037	2	226936
103482	2433	7	9	16	1.28571	6.57624	2	230296
120020	294	1	0	1	0	3.40136	2	235328
74601	2397	35	1	36	0.0285714	15.0188	2	237138	Transport		Tetrapeptide transporter, OPT1/isp4	transporter containing IPR004648 domain
103487	816	6	2	8	0.333333	9.80392	2	243033
55597	2292	10	1	11	0.1	4.7993	2	254083
55349	549	1	0	1	0	1.82149	2	259479
21426	2112	7	2	9	0.285714	4.26136	2	272493
55668	1062	2	1	3	0.5	2.82486	2	277690
55191	1500	13	0	13	0	8.66667	2	279927	Transport		Mg2+ transporter protein, CorA-like	transporter containing IPR002523 domain
44700	222	2	0	2	0	9.00901	2	284581
72108	2796	21	4	25	0.190476	8.94134	2	285446	Genome integrity	XPF/ERCC4			DNA repair endonuclease XPF
103498	195	3	0	3	0	15.3846	2	289114
55969	447	1	0	1	0	2.23714	2	294122
55698	519	4	1	5	0.25	9.63391	2	296161
55731	3504	3	0	3	0	0.856164	2	297469
44704	2157	3	0	3	0	1.39082	2	309075	RAS-GTPases	NB4S/EVI5	GTPase regulators	Rab GTPase activator	RabGAP/TBC/Calmodulin-binding protein Pollux
103506	3492	5	2	7	0.4	2.00458	2	316776
120030	393	3	0	3	0	7.63359	2	323004
56115	2862	6	2	8	0.333333	2.79525	2	328947
74622	1953	1	0	1	0	0.512033	2	335911
74624	2925	4	1	5	0.25	1.7094	2	339065
120035	2706	0	1	1	+inf	0.369549	2	348492
103517	714	1	0	1	0	1.40056	2	351385
30455	1089	4	0	4	0	3.67309	2	354766
2250	561	6	1	7	0.166667	12.4777	2	359030
55631	2325	19	1	20	0.0526316	8.60215	2	362165	Lipid Metabolism		lipase	phospholipase	Phospholiase D
44725	2067	22	2	24	0.0909091	11.611	2	365956
74635	3357	31	21	52	0.677419	15.49	2	368918
55381	2433	31	9	40	0.290323	16.4406	2	376531
56146	1302	1	0	1	0	0.768049	2	382426
21433	1275	4	0	4	0	3.13725	2	390142	Transcription factors		C2H2 zinc finger		conserved hypothetical protein
55752	753	5	2	7	0.4	9.29615	2	406994
120044	1392	4	0	4	0	2.87356	2	409805	Sexual development	GDI1	Other genes involved in meiosis in yeasts		Secretory pathway regulator, Vesicle traffic in secretory pathways
55766	1977	21	0	21	0	10.6222	2	412541
21435	711	8	0	8	0	11.2518	2	416151
103537	906	7	0	7	0	7.72627	2	417616
55029	1449	7	1	8	0.142857	5.52105	2	425589
55274	2685	0	1	1	+inf	0.372439	2	437867	Transcription factors		Zn2Cys6		C6 finger domain-containing protein
42752	276	1	0	1	0	3.62319	2	450921
120051	1860	8	5	13	0.625	6.98925	2	456341
120053	2028	4	0	4	0	1.97239	2	459908	heat shock proteins		HSP70 family		hypothetical hsp70 , related to S. cerevisiae SSC1p (mitochondrial) and to N. crassa heat shock protein 70-5
56140	1935	9	1	10	0.111111	5.16796	2	464373
120057	801	1	0	1	0	1.24844	2	468539
120058	1176	7	6	13	0.857143	11.0544	2	470485
120059	444	2	1	3	0.5	6.75676	2	472419
120060	2364	1	1	2	1	0.846024	2	479502
103555	744	5	0	5	0	6.72043	2	483695
35454	2952	6	1	7	0.166667	2.37127	2	485399	Nitrogen metabolism		purine catabolic pathway		PCO-1
27689	1560	1	0	1	0	0.641026	2	493892
21440	660	1	0	1	0	1.51515	2	513312
55263	1053	3	0	3	0	2.849	2	514822
103560	1815	2	8	10	4	5.50964	2	517188
55245	954	3	0	3	0	3.14465	2	519371
103563	810	3	3	6	1	7.40741	2	521120
44764	1236	9	3	12	0.333333	9.70874	2	522384
21441	1047	4	0	4	0	3.82044	2	524659
120064	1941	1	1	2	1	1.0304	2	526569
2268	3396	14	7	21	0.5	6.18375	2	529401	Chromatin and histone modification		centromere binding and kinetochore assembly		related to INCENP
2269	3543	27	1	28	0.037037	7.90291	2	533907	Transport		ABC transporter	transporter containing IPR003439 domain
21442	1377	0	1	1	+inf	0.726216	2	538296
56141	1983	5	0	5	0	2.52143	2	548984	Transcription factors		Zn2Cys6		conserved hypothetical protein
55592	1317	7	0	7	0	5.31511	2	552750
74681	1122	7	0	7	0	6.23886	2	554628
74682	1455	5	2	7	0.4	4.811	2	556594
120067	597	6	0	6	0	10.0503	2	560370
21444	2664	21	4	25	0.190476	9.38438	2	563095
103576	477	2	0	2	0	4.19287	2	566868
55575	3063	14	0	14	0	4.57068	2	569885
120070	951	8	0	8	0	8.4122	2	574661
103579	1869	6	3	9	0.5	4.81541	2	576918
55550	432	1	0	1	0	2.31481	2	579849
55454	3513	32	6	38	0.1875	10.817	2	581703
44781	921	7	0	7	0	7.60043	2	585739	Transcription factors		General Transcription Factor		conserved hypothetical protein
74693	1086	15	2	17	0.133333	15.6538	2	588434
55375	1014	5	0	5	0	4.93097	2	590965
55060	2781	18	0	18	0	6.47249	2	592969
120075	456	2	0	2	0	4.38596	2	597899	Genome integrity	RAD6			Ubiquitin-conjugating enzyme E2 A
120079	1239	1	0	1	0	0.807103	2	599522	Mevalonate metabolism	erg10	Acyltransferase, EC 2.3.1.9		acetyl-CoA C-acetyltransferase- mitochondria
103594	1602	14	1	15	0.0714286	9.3633	2	601414
38441	1371	5	0	5	0	3.64697	2	604655
74701	2268	11	2	13	0.181818	5.73192	2	608526
103597	1155	7	7	14	1	12.1212	2	612155
120081	1548	12	0	12	0	7.75194	2	613535
103599	960	3	2	5	0.666667	5.20833	2	615646
21450	1404	3	0	3	0	2.13675	2	617293
74711	1329	12	3	15	0.25	11.2867	2	622300	Mevalonate metabolism	erg8	Phosphotransferase, EC 2.7.4.2		phosphomevalonate kinase
21452	3543	20	2	22	0.1	6.20943	2	625386
120086	1506	12	5	17	0.416667	11.2882	2	631913
21453	2265	17	4	21	0.235294	9.27152	2	634714
120088	1707	6	1	7	0.166667	4.10076	2	637550
72137	300	1	1	2	1	6.66667	2	640486
44814	393	1	0	1	0	2.54453	2	641145
103613	390	0	3	3	+inf	7.69231	2	642861
103614	285	0	2	2	+inf	7.01754	2	644869
55990	918	10	2	12	0.2	13.0719	2	650669
74725	1245	1	1	2	1	1.60643	2	654890
103618	1062	20	6	26	0.3	24.4821	2	658693
38341	1284	9	2	11	0.222222	8.56698	2	661762
55237	384	1	0	1	0	2.60417	2	663435
74731	2148	26	0	26	0	12.1043	2	665328
42068	744	0	2	2	+inf	2.68817	2	671934
103625	456	2	0	2	0	4.38596	2	673782
55814	1947	34	5	39	0.147059	20.0308	2	674919
33502	324	3	0	3	0	9.25926	2	677623
56150	1977	6	4	10	0.666667	5.05817	2	678564
55252	2034	23	8	31	0.347826	15.2409	2	681693
21460	2220	19	3	22	0.157895	9.90991	2	683987	Genome integrity	MLH1			DNA mismatch repair protein MLH1
56077	1869	3	2	5	0.666667	2.67523	2	687780	Transcription factors		Zn2Cys6		conserved hypothetical protein
21461	2814	12	1	13	0.0833333	4.61976	2	703095
55902	828	4	2	6	0.5	7.24638	2	707580	Genome integrity	RPA2			Replication protein A 32 kDa subunit
74745	798	3	0	3	0	3.7594	2	708887
120106	777	12	0	12	0	15.444	2	713645	Mevalonate metabolism	idi1	Isomerase, EC 5.3.3.2		isopentenyl diphosphate delta-isomerase
56074	1194	19	0	19	0	15.9129	2	715405	Calcium signaling		Ca/CaM binding proteins		Hypothetical calcium binding protein, related to S. cerevisiae End3p
56118	309	5	0	5	0	16.1812	2	717424
55636	4362	57	27	84	0.473684	19.2572	2	718617	Transport		ABC transporter	transporter containing IPR003439 domain
74751	1407	6	2	8	0.333333	5.68586	2	724429
28781	1398	1	1	2	1	1.43062	2	736801	Transcription factors		NDT80/PhoG like DNA-binding		conserved hypothetical protein
56002	1578	11	3	14	0.272727	8.87199	2	744766
120110	1128	4	0	4	0	3.5461	2	747441
44849	1443	8	0	8	0	5.54401	2	749355	RAS-GTPases		GTPase regulators	Ras GTPase activator	ARF GTPase activator activity
55067	699	2	1	3	0.5	4.29185	2	751490
120113	1515	25	21	46	0.84	30.363	2	753256
120114	2217	48	25	73	0.520833	32.9274	2	754891	Transport		ABC transporter	transporter containing IPR003439 domain
21468	819	3	1	4	0.333333	4.884	2	759489	Effector proteins (competition and defense)		Tandem repeat proteins		Tandem repeats
103651	1341	7	5	12	0.714286	8.94855	2	763262
74765	1338	15	3	18	0.2	13.4529	2	765571	Chromatin and histone modification	brdt	chromatin-binding domain proteins	bromodomain proteins	related to Brdt-like
103653	276	5	2	7	0.4	25.3623	2	767953
103655	1146	9	4	13	0.444444	11.3438	2	775052	Genome integrity	RAD55			Required for radiation resistance and meiotic viability and presumably acts in recombination and recombinational DNA repair pathways
120117	1209	4	0	4	0	3.30852	2	786695	Transcription factors	Cre1	C2H2 zinc finger		carbon catabolite regulation
103660	531	3	4	7	1.33333	13.1827	2	794133
55790	1896	21	4	25	0.190476	13.1857	2	798986
55478	672	4	2	6	0.5	8.92857	2	802255
120120	669	7	3	10	0.428571	14.9477	2	803502
55073	1299	8	1	9	0.125	6.92841	2	804920	Sexual development	SPO7	meiotic recombination	others	Putative regulatory subunit of Nem1p-Spo7p phosphatase holoenzyme, Premeiotic replication and sporulation
2316	783	16	3	19	0.1875	24.2656	2	806880
55871	714	15	9	24	0.6	33.6134	2	808882
103668	690	5	5	10	1	14.4928	2	812333
103669	1416	19	0	19	0	13.4181	2	815506
34277	261	3	1	4	0.333333	15.3257	2	817419
74771	3762	53	5	58	0.0943396	15.4173	2	818566
103671	450	5	2	7	0.4	15.5556	2	825713
74774	891	2	0	2	0	2.24467	2	827062
44868	2925	18	1	19	0.0555556	6.49573	2	829810	Lipid Metabolism	cho2	Phospholipid synthesis and turnover	Phospholipid synthesis	Phosphatidylethanolamine methyltransferase
55887	1083	4	3	7	0.75	6.46353	2	834681
120124	2682	8	1	9	0.125	3.3557	2	838968
120125	3336	43	2	45	0.0465116	13.4892	2	843849
2319	828	14	0	14	0	16.9082	2	848590
74782	1161	10	0	10	0	8.61326	2	850181
120127	1290	10	2	12	0.2	9.30233	2	854834	Transcription factors	Asd4	GATA type zinc finger		related to ascus development-4
55201	330	9	0	9	0	27.2727	2	857688	Chromatin and histone modification	h4v	histone variants		related to H4V
56026	681	8	1	9	0.125	13.2159	2	858932
2322	1053	8	3	11	0.375	10.4463	2	864623
103683	612	1	3	4	3	6.53595	2	871641
44878	4311	2	0	2	0	0.463929	2	879201
55545	3126	31	5	36	0.16129	11.5163	2	889352
55981	2331	13	3	16	0.230769	6.86401	2	894132
37593	1620	25	4	29	0.16	17.9012	2	896856
74795	654	8	0	8	0	12.2324	2	901662
74797	1368	7	2	9	0.285714	6.57895	2	904262
55185	714	7	0	7	0	9.80392	2	907184
103694	1527	10	1	11	0.1	7.20367	2	909058	Heterotrimeric G-protein pathway		GPCRs	7-TM receptor	PTH11-like
103695	804	5	5	10	1	12.4378	2	920068
74804	3744	17	6	23	0.352941	6.14316	2	921864
74807	1230	10	0	10	0	8.13008	2	927129	CAZymes		Glycoside hydrolase	Glycoside hydrolase family76	hypothetical glycosyl hydrolase, no family
55709	2571	13	5	18	0.384615	7.00117	2	932383
56064	2106	12	0	12	0	5.69801	2	940793
120140	975	15	1	16	0.0666667	16.4103	2	944191
55886	906	2	1	3	0.5	3.31126	2	946958	CAZymes		Glycoside hydrolase	Glycoside hydrolase family16	candidate b-glycosidase realted to b-1,3-1,4-glucanase
103703	1293	9	1	10	0.111111	7.73395	2	948938
55276	399	2	1	3	0.5	7.5188	2	951522
55584	1071	10	1	11	0.1	10.2708	2	952445
25244	2865	4	0	4	0	1.39616	2	960366	Transcription factors		Fungal-trans		C2H2 finger domain-containing protein
55543	939	15	2	17	0.133333	18.1044	2	964613	protein kinases	ck1c	Casein kinase I		casein kinase I
120142	912	2	1	3	0.5	3.28947	2	967364
120143	1548	11	2	13	0.181818	8.39793	2	970173	heat shock proteins		HSP40 family		hypothetical hsp40, related to S. cerevisiae MDJ1p (mitochondrial) and to N. crassa mitochondrial DnaJ chaperone
120144	657	6	1	7	0.166667	10.6545	2	972859
74818	2745	5	0	5	0	1.82149	2	974162
55838	3603	14	3	17	0.214286	4.71829	2	977677
103712	705	8	7	15	0.875	21.2766	2	987727
55406	5565	34	6	40	0.176471	7.18778	2	991285
55595	1266	6	0	6	0	4.73934	2	998316	Calcium signaling		Calcium transporters		hypothetical Ca2+ transporter; putative Ca2+/proton exchanger, related to S. cerevisiae Vcx1p
103715	882	1	20	21	20	23.8095	2	1003203
72158	5550	29	1	30	0.0344828	5.40541	2	1005016
55660	369	1	0	1	0	2.71003	2	1011421
120147	969	1	0	1	0	1.03199	2	1011940
55335	1026	8	0	8	0	7.79727	2	1013813
103720	594	1	1	2	1	3.367	2	1014964
21481	855	7	1	8	0.142857	9.35673	2	1016383
120150	648	1	0	1	0	1.54321	2	1026396	RAS-GTPases	TrRas1	Small guanosine triphosphatases (GTPases)	RAS family	Ras1: Rat sarcoma (Ras) family 1
103725	2856	19	16	35	0.842105	12.2549	2	1028969
56048	750	5	7	12	1.4	16	2	1032402
120152	2880	13	0	13	0	4.51389	2	1035225
2343	621	1	0	1	0	1.61031	2	1039416
55637	5205	58	25	83	0.431034	15.9462	2	1040448
44928	735	7	1	8	0.142857	10.8844	2	1045873
55034	2856	17	0	17	0	5.95238	2	1048451	Transport		Tetrapeptide transporter, OPT1/isp4	transporter containing IPR004648 domain
120153	2721	13	1	14	0.0769231	5.14517	2	1051845
55803	1233	3	2	5	0.666667	4.05515	2	1055451	protein kinases		RIO kinase		RIO type kinase related to N. crassa RBG-40, ribosome biogenesis 40 or RIO-2
56003	1617	9	3	12	0.333333	7.42115	2	1057243
120154	2091	7	1	8	0.142857	3.82592	2	1063077
120156	7695	58	1	59	0.0172414	7.66732	2	1068925
103739	486	2	0	2	0	4.11523	2	1078063
103740	1161	9	9	18	1	15.5039	2	1078930
55818	2319	8	4	12	0.5	5.17464	2	1080497
2348	663	1	0	1	0	1.5083	2	1087491
74848	3444	8	1	9	0.125	2.61324	2	1093115	RAS-GTPases		GTPase regulators	Rho GTPase activator	Rho GTPase-activating protein
103745	3231	20	0	20	0	6.19003	2	1099073
103747	789	6	5	11	0.833333	13.9417	2	1104148
44943	1140	3	0	3	0	2.63158	2	1105471
120160	219	2	1	3	0.5	13.6986	2	1108771
55796	921	4	2	6	0.5	6.51466	2	1112696
103751	1680	7	1	8	0.142857	4.7619	2	1120972	Transcription factors		Zn2Cys6		conserved hypothetical protein
74851	1356	8	0	8	0	5.89971	2	1124100
74854	1434	8	1	9	0.125	6.27615	2	1126305	Lipid Metabolism		Fatty acid synthesis and acyl group transfer	fatty acid desaturation	Stearoyl-CoA desaturase
103754	3110	5	0	5	0	1.60772	2	1131347
103755	957	6	7	13	1.16667	13.5841	2	1137351
103756	3225	19	0	19	0	5.89147	2	1141153
74857	3420	19	4	23	0.210526	6.72515	2	1145762
35768	2262	31	9	40	0.290323	17.6835	2	1156941
74861	1065	12	5	17	0.416667	15.9624	2	1161486	Protein phosphatases		PSP	Regulatory subunit	PP2A associated protein (TAP42 like protein)
55125	4860	9	0	9	0	1.85185	2	1163236	Sexual development	TOP2	meiotic recombination	formation of synaptonemal complex - lateral elements	Type II topoisomerase, Relieves torsional strain in DNA
103761	1107	6	0	6	0	5.42005	2	1175326	heat shock proteins		HSP90 associated		hypothetical cns1, related to S. cerevisiae CNS1p and to N. crassa TPR repeat protein
44956	1596	7	2	9	0.285714	5.6391	2	1177473
2358	606	3	0	3	0	4.9505	2	1183038
55407	1659	11	3	14	0.272727	8.43882	2	1184881
44960	2334	15	4	19	0.266667	8.14053	2	1189114
56095	1521	13	4	17	0.307692	11.1769	2	1191744
56129	1515	24	6	30	0.25	19.802	2	1195196
55669	987	7	0	7	0	7.0922	2	1198924
37271	1644	3	1	4	0.333333	2.43309	2	1201075
55559	1032	46	42	88	0.913043	85.2713	2	1206080
103771	2019	18	41	59	2.27778	29.2224	2	1212251
103772	945	7	4	11	0.571429	11.6402	2	1214919
2362	1074	13	0	13	0	12.1043	2	1216394
103774	1167	27	16	43	0.592593	36.8466	2	1218065
44965	1353	12	1	13	0.0833333	9.60828	2	1220280
55837	3453	25	18	43	0.72	12.4529	2	1223986
44967	735	5	2	7	0.4	9.52381	2	1227798
103778	183	2	7	9	3.5	49.1803	2	1229098
2365	1224	8	4	12	0.5	9.80392	2	1230554
120172	2304	24	11	35	0.458333	15.191	2	1232195
120173	528	2	0	2	0	3.78788	2	1235207
55857	2031	17	0	17	0	8.37026	2	1236733
74884	984	1	0	1	0	1.01626	2	1240128	Protein phosphatases		PSP	PP2A	Protein Phosphatase 2A
55374	987	4	0	4	0	4.05268	2	1242446	Heterotrimeric G-protein pathway		GPCRs	7-TM receptor	XII (family C-like)
2369	2649	41	7	48	0.170732	18.12	2	1251041	Chromatin and histone modification		Snf2 family proteins	Swr-like	Rad5/16 related
120176	651	2	2	4	1	6.14439	2	1255166	Sulfur metabolism		sulfur assimilation	EC number 1.13.11.20	cysteine dioxygenase
39637	1182	8	1	9	0.125	7.61421	2	1259267
74892	2007	32	0	32	0	15.9442	2	1261252
44987	915	6	0	6	0	6.55738	2	1265105
2373	747	0	1	1	+inf	1.33869	2	1267002
55365	228	4	0	4	0	17.5439	2	1268313	Chromatin and histone modification		centromere binding and kinetochore assembly		related to Dad4
2374	2241	23	2	25	0.0869565	11.1557	2	1269290
41573	840	12	1	13	0.0833333	15.4762	2	1272638	Transcription factors		bZIP		conserved hypothetical protein
103798	465	1	2	3	2	6.45161	2	1273896
103799	1614	11	10	21	0.909091	13.0112	2	1276821
55681	393	5	0	5	0	12.7226	2	1280095
103801	651	9	10	19	1.11111	29.1859	2	1284346
21498	372	3	1	4	0.333333	10.7527	2	1287371
74902	396	1	0	1	0	2.52525	2	1288754
103804	1173	26	7	33	0.269231	28.133	2	1294901
120184	594	1	0	1	0	1.6835	2	1296724
74907	5964	95	15	110	0.157895	18.444	2	1298491
55774	927	8	0	8	0	8.62999	2	1305291	RAS-GTPases	Rab21/Ypt52	Small guanosine triphosphatases (GTPases)	The RAB/YPT subfamily	Rab7: Ras-related in brain family 7
103812	1800	18	9	27	0.5	15	2	1308387
103813	2253	6	15	21	2.5	9.32091	2	1311493
40374	921	2	5	7	2.5	7.60043	2	1316059
55240	600	3	0	3	0	5	2	1317917
120189	726	11	2	13	0.181818	17.9063	2	1319789
42418	507	1	0	1	0	1.97239	2	1323448
55802	1431	13	2	15	0.153846	10.4822	2	1326131	CAZymes		Glycoside hydrolase	Glycoside hydrolase family76	candidate a-glycosidase
74913	1245	6	4	10	0.666667	8.03213	2	1327999
120193	831	7	3	10	0.428571	12.0337	2	1329945
103822	900	2	1	3	0.5	3.33333	2	1332150
33169	534	10	1	11	0.1	20.5993	2	1338002
103825	1029	1	3	4	3	3.88727	2	1339857	CAZymes		Carbohydrate esterase	Carbohydrate esterase family16
2384	1494	6	0	6	0	4.01606	2	1341928
103827	480	0	1	1	+inf	2.08333	2	1345410
55928	6666	63	2	65	0.031746	9.75098	2	1348002
120195	924	7	3	10	0.428571	10.8225	2	1355918
32069	714	3	1	4	0.333333	5.60224	2	1357903
55629	1032	7	0	7	0	6.78295	2	1363915
45018	1074	2	0	2	0	1.8622	2	1366965	protein kinases	tmk3	CMGC kinase	MAPK	MAPkinase, related to HOG1, osmolarity pathway
120198	2658	15	0	15	0	5.64334	2	1372573	CAZymes		Glycosyl transferase	Glycosyl transferase family35
21505	1068	5	1	6	0.2	5.61798	2	1378553	Heterotrimeric G-protein pathway	GNA3/Tga3/TgaC	heterotrimeric G proteins	G-alpha subunits	Ga, class III
26151	1722	8	1	9	0.125	5.22648	2	1389392
55706	2184	9	0	9	0	4.12088	2	1392830	Sulfur metabolism		regulation of sulfur metabolism		Cullin, related to S. cerevisiae Cdc53p
74932	1134	2	0	2	0	1.76367	2	1396825
74933	1542	2	1	3	0.5	1.94553	2	1400071
56117	984	12	11	23	0.916667	23.374	2	1401978
2392	2649	27	1	28	0.037037	10.57	2	1404019	Lipid Metabolism	mfe1	Triglyceride utilization	beta oxidation	3-hydroxyacyl-CoA dehydrogenase and enoyl-CoA hydratase
120206	1980	15	3	18	0.2	9.09091	2	1408013
103844	1425	11	1	12	0.0909091	8.42105	2	1411150
21509	627	7	0	7	0	11.1643	2	1414888
74943	861	7	0	7	0	8.13008	2	1415704
55401	714	8	1	9	0.125	12.605	2	1416969	Transcription factors		C2H2 zinc finger		conserved hypothetical protein
55788	531	2	0	2	0	3.76648	2	1418394
103850	1425	12	6	18	0.5	12.6316	2	1419440	CAZymes		Glycosyl transferase	Glycosyl transferase family33	GPD-Man:Dol-P-GlcNAc2 beta1,4-mannosyltransferase
55511	1596	11	2	13	0.181818	8.14536	2	1422832
103852	1884	17	8	25	0.470588	13.2696	2	1425571
103853	681	10	0	10	0	14.6843	2	1436237
74946	1986	19	5	24	0.263158	12.0846	2	1437941
74947	1167	10	0	10	0	8.56898	2	1442169	Glycosylation		GPI-Anchor elaboration	GPI transamidase complex member	related to S. cerevisiae GPI8
56033	2100	10	4	14	0.4	6.66667	2	1444314
55443	639	5	3	8	0.6	12.5196	2	1455045
120215	1005	4	1	5	0.25	4.97512	2	1461099
55508	1431	12	0	12	0	8.38574	2	1465312
103861	2232	8	3	11	0.375	4.92832	2	1471386
72183	666	3	1	4	0.333333	6.00601	2	1476132	Effector proteins (competition and defense)		Proteins with known effector domains		IPR011058 Cyanovirin-N
103863	639	2	1	3	0.5	4.69484	2	1478367
55868	999	7	2	9	0.285714	9.00901	2	1480496	Protein phosphatases		PSP		Serine/threonine specific protein phosphatase involved in glycogen accumulation, PP2A-related
103865	339	2	1	3	0.5	8.84956	2	1482830
103866	834	9	1	10	0.111111	11.9904	2	1484674	Effector proteins (competition and defense)		Tandem repeat proteins		Tandem repeats
74953	1758	5	2	7	0.4	3.9818	2	1487265
55759	1947	2	3	5	1.5	2.56805	2	1490832	Transcription factors		Zn2Cys6		fungal specific transcription factor
2399	1017	5	0	5	0	4.91642	2	1501929
55467	2580	7	1	8	0.142857	3.10078	2	1511317
55180	1254	10	0	10	0	7.97448	2	1514693
45050	1773	2	0	2	0	1.12803	2	1516488
55172	864	4	0	4	0	4.62963	2	1518936
120219	801	11	0	11	0	13.7328	2	1519918
74962	3372	26	27	53	1.03846	15.7177	2	1522420
55679	1659	10	8	18	0.8	10.8499	2	1527043
120223	3234	7	0	7	0	2.1645	2	1530340
120224	3210	26	13	39	0.5	12.1495	2	1538310
55417	13122	115	2	117	0.0173913	8.91632	2	1551026
103886	870	8	0	8	0	9.1954	2	1567449
56081	519	7	3	10	0.428571	19.2678	2	1569303
55747	4323	37	5	42	0.135135	9.71548	2	1572528	Transport		ABC transporter	transporter containing IPR003439 domain
55782	1713	21	12	33	0.571429	19.2644	2	1577520
56093	852	8	3	11	0.375	12.9108	2	1579827
55179	1173	10	3	13	0.3	11.0827	2	1581411
55723	1524	21	5	26	0.238095	17.0604	2	1583513
120228	1785	15	16	31	1.06667	17.3669	2	1585677	Transcription factors	OefC	Zn2Cys6		C6 transcription factor OefC
120229	1044	7	0	7	0	6.70498	2	1587768	CAZymes	xyn3	Glycoside hydrolase	Glycoside hydrolase family10	candidate xylanase
103898	609	3	4	7	1.33333	11.4943	2	1591237
55855	1878	19	9	28	0.473684	14.9095	2	1593118
103900	1869	8	3	11	0.375	5.8855	2	1597026
35137	2802	19	19	38	1	13.5617	2	1602559	Effector proteins (competition and defense)		Tandem repeat proteins		Tandem repeats
55666	1008	8	4	12	0.5	11.9048	2	1606431
120231	4860	61	37	98	0.606557	20.1646	2	1607835
55319	1533	13	0	13	0	8.4801	2	1617508	CAZymes	abf3	Glycoside hydrolase	Glycoside hydrolase family54	candidate a-L-arabinofuranosidase
55049	1020	23	10	33	0.434783	32.3529	2	1620874	protein kinases	ck1d	Casein kinase I		casein kinase I, related to N. crassa CK1a
103907	1617	22	15	37	0.681818	22.8819	2	1622618
74971	1149	10	10	20	1	17.4064	2	1625803
55055	1815	6	2	8	0.333333	4.40771	2	1632580	Sulfur metabolism		sulfur related biosynthetic pathways	EC number 1.5.1.20	methylenetetrahydrofolate reductase related to N. crassa MET-1 and S. cerevisiae Met13p
55519	2142	27	13	40	0.481481	18.6741	2	1635646
120235	2535	4	0	4	0	1.57791	2	1639246
120236	9615	121	18	139	0.14876	14.4566	2	1644297
120238	1740	9	6	15	0.666667	8.62069	2	1654909	Heterotrimeric G-protein pathway		GPCRs	7-TM receptor	XIII (DUF300 superfamily, related to P. sojae GPR11)
55733	2382	19	1	20	0.0526316	8.39631	2	1657327	CAZymes		Glycoside hydrolase	Glycoside hydrolase family92	candidate a-glycosidase distantly related to a-1,2-mannosidase
103917	2133	12	6	18	0.5	8.43882	2	1661852	Transcription factors		C2H2 zinc finger		conserved hypothetical protein
55945	3114	25	2	27	0.08	8.67052	2	1665185
74983	1140	9	0	9	0	7.89474	2	1669405
103920	1107	8	4	12	0.5	10.8401	2	1672665
55279	2868	7	1	8	0.142857	2.7894	2	1679880
74987	1995	15	0	15	0	7.5188	2	1685952
55534	1476	5	1	6	0.2	4.06504	2	1688927	Glycosylation		Glycosyltransferases working at the ER cytosolic face	UDP-GlcNAc:Dol-P N-acetylglucosaminephosphotransferase	related to S. cerevisiae ALG7
74989	2787	12	4	16	0.333333	5.74094	2	1691789	Chromatin and histone modification		HMKT family proteins	lysine methyltransferases (HMKTs) - SET domain	related to Set3/Set4
45085	546	1	1	2	1	3.663	2	1699925
55204	387	3	0	3	0	7.75194	2	1701296
74997	1407	6	7	13	1.16667	9.23952	2	1702647
75000	2337	14	0	14	0	5.99059	2	1709369
103930	1032	7	8	15	1.14286	14.5349	2	1712429
75001	573	1	0	1	0	1.7452	2	1714695	Calcium signaling		Neuronal calcium sensor homolgues		hypothetical neuronal calcium sensor NCS-1; 97% aminoacid identity with Magnaporthe grisea MG01550 (neuronal calcium sensor 1), related to S. cerevisiae frq1
120248	1353	8	9	17	1.125	12.5647	2	1717562
55362	2019	1	0	1	0	0.495295	2	1721232	heat shock proteins	hsp70	HSP70 family		hsp70, related to S. cerevisiae SSA1p and to N. crassa heat shock protein 70-1
55224	753	1	0	1	0	1.32802	2	1723890	Sexual development	EMI1	Ascospore formation	ascospore membrane formation - others	Protein contains twin cysteine-x9-cysteine motifs , Transcriptional induction of IME1, and sporulation
55599	2508	44	0	44	0	17.5439	2	1725266
103937	1845	17	7	24	0.411765	13.0081	2	1728680
75009	1044	6	2	8	0.333333	7.66284	2	1731902
75012	2574	13	1	14	0.0769231	5.43901	2	1733326
75015	1431	6	0	6	0	4.19287	2	1737141	Asexual development	GH27	Plant cell wall degrading enzymes		related to a-galactosidases
55062	582	5	3	8	0.6	13.7457	2	1739736
55077	1605	30	4	34	0.133333	21.1838	2	1741737	Transport		Sugar transporter	transporter containing IPR003663 domain
55999	1491	6	2	8	0.333333	5.36553	2	1744514	CAZymes		Glycoside hydrolase	Glycoside hydrolase family27	candidate a-galactosidase
55105	1635	7	1	8	0.142857	4.89297	2	1747165	Transcription factors		Zn2Cys6		related to AmyR, involved in regulation of amylolytic proteins
45112	2133	23	0	23	0	10.7829	2	1751651
75021	1950	9	0	9	0	4.61538	2	1762018	Transport		Sugar transporter	transporter containing IPR003663 domain
103947	2130	17	1	18	0.0588235	8.4507	2	1768678
2433	855	2	2	4	1	4.67836	2	1773957
55226	1128	11	2	13	0.181818	11.5248	2	1779113
103951	771	5	1	6	0.2	7.7821	2	1780705
55318	2952	18	1	19	0.0555556	6.43631	2	1782220
55205	1086	6	3	9	0.5	8.28729	2	1786427
2439	609	1	1	2	1	3.28407	2	1787815
103959	1053	2	7	9	3.5	8.54701	2	1797500
103960	909	6	1	7	0.166667	7.70077	2	1804859
120257	1425	2	2	4	1	2.80702	2	1807292
2441	1869	8	5	13	0.625	6.95559	2	1809328
55384	2664	18	3	21	0.166667	7.88288	2	1812359
75024	2577	34	1	35	0.0294118	13.5817	2	1816133
75027	1746	32	5	37	0.15625	21.1913	2	1820132
120260	651	5	1	6	0.2	9.21659	2	1827011
75032	2097	5	2	7	0.4	3.3381	2	1830922
21534	1110	13	1	14	0.0769231	12.6126	2	1834130	Mevalonate metabolism	rer2	Transferase, EC 2.5.1.20		cis-prenyltransferase
75036	3045	5	0	5	0	1.64204	2	1837499	CAZymes		Glycoside hydrolase	Glycoside hydrolase family63	candidate a-glucosidase
21535	681	4	1	5	0.25	7.34214	2	1841940
55208	783	9	1	10	0.111111	12.7714	2	1843645
103973	559	0	2	2	+inf	3.57782	2	1847043
55341	2961	11	0	11	0	3.71496	2	1847772
45138	4596	35	3	38	0.0857143	8.26806	2	1851710	Sulfur metabolism		sulfur assimilation	EC number 1.8.1.2	sulfite reductase, beta chain, related to N. crassa CYS-4 and S. cerevisiae Met5p
75045	780	13	1	14	0.0769231	17.9487	2	1858491
120267	864	7	2	9	0.285714	10.4167	2	1860404	Sexual development	RKI1	Other genes involved in meiosis in yeasts		Ribose-5-phosphate isomerase, Interconversion of ribose 5-phosphate and ribulose 5-phosphate
2451	612	2	0	2	0	3.26797	2	1861795	RAS-GTPases	Rab6/Ypt6	Small guanosine triphosphatases (GTPases)	The RAB/YPT subfamily	Rab6: Ras-related in brain family 6
55183	1356	10	3	13	0.3	9.58702	2	1863752
120272	2082	15	0	15	0	7.20461	2	1865610
75056	1344	9	0	9	0	6.69643	2	1869027
55939	756	2	0	2	0	2.6455	2	1872667
55088	600	2	0	2	0	3.33333	2	1874288
45153	306	1	0	1	0	3.26797	2	1875294
120276	3534	22	5	27	0.227273	7.64007	2	1877359
75063	2868	33	1	34	0.030303	11.855	2	1882677
55039	534	8	6	14	0.75	26.2172	2	1886257
103993	939	12	5	17	0.416667	18.1044	2	1887559
21542	1509	9	0	9	0	5.96421	2	1888878
103995	1638	5	3	8	0.6	4.884	2	1891183	CAZymes		Glycoside hydrolase	Glycoside hydrolase family125
55190	1422	7	10	17	1.42857	11.955	2	1893494
75069	1353	14	5	19	0.357143	14.0429	2	1895174
104000	1362	21	20	41	0.952381	30.1028	2	1897325	Genome integrity	RAD18			E3 ubiquitin-protein ligase RAD18
75072	1371	14	6	20	0.428571	14.5879	2	1899039
75074	2313	30	2	32	0.0666667	13.8348	2	1901286	RAS-GTPases		GTPase regulators	Guanine nucleotide exchange factors (GEFs)	Transport protein particle (TRAPP) complex
56070	990	14	1	15	0.0714286	15.1515	2	1904100
104004	2031	9	0	9	0	4.43131	2	1905349	Transcription factors		General Transcription Factor		conserved hypothetical protein
75078	2526	30	9	39	0.3	15.4394	2	1909625
55052	1767	22	19	41	0.863636	23.2032	2	1912328
75079	1398	9	0	9	0	6.43777	2	1914650
120288	825	6	1	7	0.166667	8.48485	2	1916929
55634	1431	2	0	2	0	1.39762	2	1919328
55891	1596	9	5	14	0.555556	8.77193	2	1922838
55126	360	3	0	3	0	8.33333	2	1925691
55114	2019	46	7	53	0.152174	26.2506	2	1928425
55421	630	2	1	3	0.5	4.7619	2	1930982
120290	1035	2	1	3	0.5	2.89855	2	1932642
104015	456	3	0	3	0	6.57895	2	1934040
104016	1107	24	10	34	0.416667	30.7136	2	1935118
21549	882	2	3	5	1.5	5.66893	2	1936866
45191	2466	21	5	26	0.238095	10.5434	2	1938499
2474	2676	23	1	24	0.0434783	8.96861	2	1942676
104021	1344	11	13	24	1.18182	17.8571	2	1945836
55589	861	21	1	22	0.047619	25.5517	2	1949294
55306	4983	60	27	87	0.45	17.4594	2	1950511	Lipid Metabolism		Triglyceride utilization	Acyl-CoA synthetase	Acyl-CoA synthetase
120294	897	2	4	6	2	6.68896	2	1957338
2476	771	3	0	3	0	3.89105	2	1959001
75102	2463	7	0	7	0	2.84206	2	1960549	Genome integrity	SYF1 (XAB2)			Pre-mRNA-splicing factor SYF1
55570	1914	23	1	24	0.0434783	12.5392	2	1964534
75105	3675	64	30	94	0.46875	25.5782	2	1967013
55123	1815	25	8	33	0.32	18.1818	2	1972184
55099	1551	18	3	21	0.166667	13.5397	2	1974737
55321	2937	39	9	48	0.230769	16.3432	2	1976824	Glycosylation		GPI-Anchor elaboration	Phosphoethanolamine transferase	related to S. cerevisiae MCD4
120300	1053	9	0	9	0	8.54701	2	1981037
21553	1488	12	4	16	0.333333	10.7527	2	1982240
75116	993	16	6	22	0.375	22.1551	2	1986945
55415	4566	3	2	5	0.666667	1.09505	2	1988491	RAS-GTPases		GTPase regulators	Guanine nucleotide exchange factors (GEFs)	ARF2GEF Gea2
21557	1986	1	0	1	0	0.503525	2	1994445	Chromatin and histone modification	rsc8	chromatin-binding domain proteins	SANT domain proteins	related to Rsc8
75128	4881	2	2	4	1	0.819504	2	1999618
104046	894	2	1	3	0.5	3.3557	3	1491
56354	1413	1	2	3	2	2.12314	3	4486
72567	1416	1	1	2	1	1.41243	3	12573	CAZymes	cbh2/cel6a	Glycoside hydrolase	Glycoside hydrolase family6	cellobiohydrolase CBH2
104050	336	3	2	5	0.666667	14.881	3	15981
57179	1119	3	0	3	0	2.68097	3	18138	CAZymes		Glycoside hydrolase	Glycoside hydrolase family105	candidate glycosidase distantly related to unsaturated rhamnogalactuonyl hydrolase
72568	1413	0	3	3	+inf	2.12314	3	21942	CAZymes		Glycoside hydrolase	Glycoside hydrolase family79	candidate b-glycosidase distantly related to b-glucuronidase
104054	678	0	1	1	+inf	1.47493	3	24244
56896	1014	1	3	4	3	3.94477	3	28592
120312	1257	1	0	1	0	0.795545	3	33880	CAZymes	egl2/cel5a	Glycoside hydrolase	Glycoside hydrolase family5	endo-1,4-glucanase EGL2
104060	408	0	1	1	+inf	2.45098	3	37614
104061	939	6	1	7	0.166667	7.45474	3	40655	Transcription factors		Zn2Cys6		unnamed protein
56845	1398	1	2	3	2	2.14592	3	41932
57045	993	5	4	9	0.8	9.06344	3	44151
104064	480	1	2	3	2	6.25	3	46038
56314	1509	5	0	5	0	3.31345	3	48357
57015	1155	2	0	2	0	1.7316	3	50433
104067	810	4	0	4	0	4.93827	3	54076
56350	948	1	4	5	4	5.27426	3	58386
56840	978	4	0	4	0	4.08998	3	61027	CAZymes		Glycoside hydrolase	Glycoside hydrolase family109	Predicted oxidoreductase
56684	1512	2	4	6	2	3.96825	3	63008	Transport		Sugar transporter	transporter containing IPR003663 domain	hypothetical sugar transporter family protein
104071	1455	6	3	9	0.5	6.18557	3	65211	Transcription factors		Zn2Cys6		hypothetical protein
104072	1380	2	0	2	0	1.44928	3	68870	Transport		Sugar transporter	transporter containing IPR003663 domain	Predicted transporter (major facilitator superfamily)
104073	597	1	1	2	1	3.35008	3	70871
2499	852	5	3	8	0.6	9.38967	3	72312
104075	1425	1	0	1	0	0.701754	3	76301	Transcription factors		Zn2Cys6		conserved hypothetical protein
56646	1461	4	2	6	0.5	4.10678	3	78080
104077	1506	8	0	8	0	5.31208	3	81506
2501	846	6	0	6	0	7.0922	3	83711
104079	456	1	0	1	0	2.19298	3	87957
56911	2151	10	0	10	0	4.649	3	89187
104081	1485	7	5	12	0.714286	8.08081	3	92398
120313	2868	13	10	23	0.769231	8.01953	3	94742
56328	1521	23	2	25	0.0869565	16.4366	3	99282
104084	1086	7	8	15	1.14286	13.8122	3	101629
75139	2511	13	2	15	0.153846	5.97372	3	107126
45242	3732	14	0	14	0	3.75134	3	110369
21564	2250	18	0	18	0	8	3	115669
2508	1590	4	0	4	0	2.51572	3	118604	heat shock proteins		HSP60 cyt family		hypothetical TCP1 subunit beta, related to S. cerevisiae CCT2p and to N. crassa T-complex protein 1 subunit beta
104089	1332	5	11	16	2.2	12.012	3	120580
75146	2166	13	1	14	0.0769231	6.46353	3	124243	RAS-GTPases		GTPase regulators	Rab GTPase activator	RabGAP/TBC
120318	1143	15	1	16	0.0666667	13.9983	3	127410
45250	1434	9	0	9	0	6.27615	3	132629	Lipid Metabolism		Fatty acid synthesis and acyl group transfer	fatty acid desaturation	Oleate Δ12 desaturase
120320	1083	10	14	24	1.4	22.1607	3	134969
75152	1527	16	6	22	0.375	14.4073	3	137164
45252	957	8	0	8	0	8.35946	3	140857	CAZymes		Glycosyl transferase	Glycosyl transferase family32
56638	1053	7	1	8	0.142857	7.59734	3	144600	CAZymes		Glycosyl transferase	Glycosyl transferase family64
104097	630	12	1	13	0.0833333	20.6349	3	146097
56771	633	7	2	9	0.285714	14.218	3	147668
72581	402	1	0	1	0	2.48756	3	149124
56835	636	6	1	7	0.166667	11.0063	3	151247
75156	1953	25	2	27	0.08	13.8249	3	153407
56418	2295	40	4	44	0.1	19.1721	3	158433	CAZymes		Glycoside hydrolase	Glycoside hydrolase family55	candidate b-1,3-exoglucanase
104102	894	15	18	33	1.2	36.9128	3	161247	CAZymes		Carbohydrate esterase	Carbohydrate esterase family10
104103	762	21	12	33	0.571429	43.3071	3	162842
104104	2154	55	23	78	0.418182	36.2117	3	163808	Transcription factors		Zn2Cys6		fungal specific transcription factor, putative
120326	432	11	7	18	0.636364	41.6667	3	166881
104106	906	18	0	18	0	19.8675	3	167935
2517	1263	16	7	23	0.4375	18.2106	3	169051
26255	2040	54	26	80	0.481481	39.2157	3	170986	Transcription factors		Fungal-trans		C6 zinc finger domain-containing protein
56587	627	6	5	11	0.833333	17.5439	3	173659
104109	534	2	10	12	5	22.4719	3	176581
36335	1662	8	1	9	0.125	5.41516	3	179936	Transcription factors		Fungal-trans		conserved hypothetical protein
75159	2658	20	1	21	0.05	7.90068	3	184697
35522	2439	17	3	20	0.176471	8.20008	3	188551
36703	1542	16	0	16	0	10.3761	3	191698	Transcription factors		Zn2Cys6		C6 transcription factor, putative
104115	1602	14	14	28	1	17.4782	3	195056
104116	1002	23	11	34	0.478261	33.9321	3	197194
104117	2259	1	1	2	1	0.885347	3	199348
104118	405	8	6	14	0.75	34.5679	3	201907
21571	2295	13	2	15	0.153846	6.53595	3	203961
2521	1080	7	0	7	0	6.48148	3	213691
104121	1263	24	2	26	0.0833333	20.5859	3	215818	CAZymes		Glycosyl transferase	Glycosyl transferase family58	Dol-PP-Man:Dol-P-GlcNAc2Man5 alpha 1,3-mannosyltransferase
124333	429	7	1	8	0.142857	18.648	3	217376
75165	1488	12	2	14	0.166667	9.4086	3	218943
75169	759	5	1	6	0.2	7.90514	3	220839
120332	1317	4	2	6	0.5	4.55581	3	223142
2526	3420	13	1	14	0.0769231	4.09357	3	227180	protein kinases	pkc1	AGC kinase		AGC type kinase, related to N. crassa KPC1
75175	1359	5	1	6	0.2	4.41501	3	231938	Lipid Metabolism		Triglyceride utilization	beta oxidation	Acyl coa dehydrogenase
2529	297	1	0	1	0	3.367	3	234027
21576	1221	8	0	8	0	6.55201	3	235343	CAZymes		Glycosyl transferase	Glycosyl transferase family15	Alpha 1,2-mannosyltransferase
75184	2457	20	1	21	0.05	8.54701	3	239551
104132	1233	6	0	6	0	4.86618	3	242864
57204	1347	21	5	26	0.238095	19.3022	3	245818
56211	2592	20	20	40	1	15.4321	3	247827
104135	417	10	2	12	0.2	28.777	3	253696	Sulfur metabolism		sulfur related enzymes	EC number 1.8.4.-	thioredoxin, related to S. cerevisiae Trx1p
120337	1389	10	0	10	0	7.19942	3	255028	Chromatin and histone modification		centromere binding and kinetochore assembly		related to Nuf2
104137	738	13	19	32	1.46154	43.3604	3	256693
75189	2343	38	8	46	0.210526	19.6329	3	257938
40775	822	3	1	4	0.333333	4.86618	3	260968
104140	999	9	1	10	0.111111	10.01	3	263824
104141	1200	2	0	2	0	1.66667	3	266736	Transcription factors		APSES		conserved hypothetical protein
2537	597	3	0	3	0	5.02513	3	270093	RAS-GTPases		GTPase regulators	Rho_GDI; RHO protein GDP dissociation inhibitor
56872	900	5	0	5	0	5.55556	3	271622	Protein phosphatases		PSP	PP2A	Protein Phosphatase 2A
56214	1764	8	1	9	0.125	5.10204	3	279030	Transcription factors		Zn2Cys6		conserved hypothetical protein
2540	1593	6	1	7	0.166667	4.39422	3	282953
120339	2391	30	10	40	0.333333	16.7294	3	288753
56758	933	7	4	11	0.571429	11.7899	3	294407
75195	1788	10	2	12	0.2	6.71141	3	296837
57071	1371	3	0	3	0	2.18818	3	303509
56169	1926	29	2	31	0.0689655	16.0955	3	305819
75196	1122	5	0	5	0	4.45633	3	308327	Chromatin and histone modification		centromere binding and kinetochore assembly		related to CENP-B
104152	219	3	0	3	0	13.6986	3	310790
75200	864	12	2	14	0.166667	16.2037	3	311606
75204	882	6	0	6	0	6.80272	3	313302
75205	2691	24	9	33	0.375	12.2631	3	314619	Genome integrity	XPCb			Involved in global genome nucleotide excision repair (GG-NER) by acting as damage sensing and DNA-binding factor component of the XPC complex
104156	1152	12	18	30	1.5	26.0417	3	319345
104157	369	1	4	5	4	13.5501	3	322399
75210	4578	43	0	43	0	9.39275	3	323441	RAS-GTPases		GTPase regulators	Guanine nucleotide exchange factors (GEFs)	RhoGEF
104159	837	1	4	5	4	5.97372	3	329341	Chromatin and histone modification		centromere binding and kinetochore assembly		related to HORMA proteins
29957	1128	12	3	15	0.25	13.2979	3	330867
104161	3198	23	1	24	0.0434783	7.50469	3	332851
45317	1659	16	1	17	0.0625	10.2471	3	339231
56531	1062	14	2	16	0.142857	15.0659	3	341967
28865	1185	12	4	16	0.333333	13.5021	3	345557
120351	1347	8	6	14	0.75	10.3935	3	347510
56440	2106	26	1	27	0.0384615	12.8205	3	351442
56830	1662	25	7	32	0.28	19.2539	3	353913	CAZymes		Carbohydrate esterase	Carbohydrate esterase family10
104168	1596	14	11	25	0.785714	15.6642	3	357976
30274	1200	5	6	11	1.2	9.16667	3	359869
75226	1428	15	2	17	0.133333	11.9048	3	361564
104171	1206	11	6	17	0.545455	14.0962	3	363876
29642	1329	10	2	12	0.2	9.02935	3	365980
104174	1389	25	23	48	0.92	34.5572	3	372346
104175	453	4	6	10	1.5	22.0751	3	375552
37067	1773	14	0	14	0	7.89622	3	378182
56390	819	5	3	8	0.6	9.76801	3	380961	heat shock proteins		HSP90 associated		hypothetical chip, related to S. cerevisiae CNS1p and to N. crassa hypothetical protein
56839	1023	13	4	17	0.307692	16.6178	3	382988
104179	894	25	6	31	0.24	34.6756	3	385580
104180	6369	81	74	155	0.91358	24.3366	3	387432
104181	402	4	0	4	0	9.95025	3	394068
104182	1662	14	7	21	0.5	12.6354	3	396452	Transcription factors		Zn2Cys6		fungal specific transcription factor, putative
56370	1113	7	3	10	0.428571	8.98473	3	398768
56700	1017	24	8	32	0.333333	31.4651	3	401406
75230	741	3	1	4	0.333333	5.39811	3	403752
72602	498	3	0	3	0	6.0241	3	406832
56812	1992	39	37	76	0.948718	38.1526	3	407670	CAZymes		Glycosyl transferase	Glycosyl transferase family59	Dol-PP-Glc:Dol-P-GlcNAc2Man9Glc2 alpha 1,2-glucosyltransferase
120354	270	2	0	2	0	7.40741	3	410436
2558	984	3	0	3	0	3.04878	3	411664
21588	1923	31	1	32	0.0322581	16.6407	3	413284
75235	1629	16	5	21	0.3125	12.8913	3	416276
2561	2052	43	3	46	0.0697674	22.4172	3	418596
32263	681	7	4	11	0.571429	16.1527	3	421710
56744	1146	21	0	21	0	18.3246	3	422846	Calcium signaling		Calcium transporters		hypothetical Ca2+ transporter; putative Ca2+/proton exchanger, related to S. cerevisiae Vcx1p
120357	1026	24	6	30	0.25	29.2398	3	432648
57098	2337	31	15	46	0.483871	19.6834	3	434292	CAZymes		Glycoside hydrolase	Glycoside hydrolase family92	candidate a-glycosidase distantly related to a-1,2-mannosidase
104197	1206	16	11	27	0.6875	22.3881	3	439137
45343	1134	14	3	17	0.214286	14.9912	3	441048
104199	623	5	3	8	0.6	12.8411	3	442866	Transcription factors		bZIP		conserved hypothetical protein
104200	576	5	1	6	0.2	10.4167	3	444990
104201	888	9	34	43	3.77778	48.4234	3	446122
104202	699	14	49	63	3.5	90.1288	3	447800
104203	2247	16	7	23	0.4375	10.2359	3	448666
56860	801	17	1	18	0.0588235	22.4719	3	452082
72605	1245	9	4	13	0.444444	10.4418	3	453568	Heterotrimeric G-protein pathway		GPCRs	7-TM receptor	V (cAMP receptor-like, Dicty_CAR domain)
104206	900	12	10	22	0.833333	24.4444	3	456289
104207	678	8	0	8	0	11.7994	3	458063
120359	1752	17	1	18	0.0588235	10.274	3	458942
104209	1290	7	5	12	0.714286	9.30233	3	462718
35109	3309	32	13	45	0.40625	13.5993	3	466143
72606	3102	58	4	62	0.0689655	19.9871	3	473031
56819	1080	13	9	22	0.692308	20.3704	3	477317	Sexual development	ECM4	Other genes involved in meiosis in yeasts		Glutathione-S-transferase domain,
2568	2376	5	4	9	0.8	3.78788	3	480054
56470	1041	16	1	17	0.0625	16.3305	3	483609
104215	1293	14	9	23	0.642857	17.7881	3	485201
75247	1686	26	4	30	0.153846	17.7936	3	486980
104217	1032	31	23	54	0.741935	52.3256	3	490207
120362	1449	34	20	54	0.588235	37.2671	3	491728	CAZymes		Carbohydrate binding module	Carbohydrate binding module family4
104219	2997	65	46	111	0.707692	37.037	3	494420
104220	417	22	5	27	0.227273	64.7482	3	497736
104222	645	31	7	38	0.225806	58.9147	3	502822
2570	846	40	5	45	0.125	53.1915	3	515789
56546	267	15	2	17	0.133333	63.6704	3	517456
104227	447	22	4	26	0.181818	58.1655	3	518791
104230	2652	29	3	32	0.103448	12.0664	3	531131
104231	1545	5	4	9	0.8	5.82524	3	539623
57128	4674	34	6	40	0.176471	8.55798	3	542404
56897	1035	8	4	12	0.5	11.5942	3	548755
120365	1041	9	4	13	0.444444	12.488	3	555413	Transcription factors		bZIP		predicted protein
2574	1287	17	1	18	0.0588235	13.986	3	558360
29439	975	25	3	28	0.12	28.7179	3	560674
56690	1251	13	0	13	0	10.3917	3	564050
75258	711	1	0	1	0	1.40647	3	571962
104239	648	11	4	15	0.363636	23.1481	3	574397
57002	1455	18	7	25	0.388889	17.1821	3	575450	Nitrogen metabolism	nit1	nitrate assimilation		Molybdenum cofactor
56565	453	3	0	3	0	6.62252	3	577384
56408	1632	12	10	22	0.833333	13.4804	3	579062
104243	2049	31	21	52	0.677419	25.3782	3	581673
75260	846	8	1	9	0.125	10.6383	3	586433
75262	2352	38	19	57	0.5	24.2347	3	588278
45369	2586	22	1	23	0.0454545	8.89404	3	593573
56838	981	2	0	2	0	2.03874	3	599872
120370	537	6	0	6	0	11.1732	3	603810
72611	2214	16	4	20	0.25	9.03342	3	604868	Transcription factors		Zn2Cys6		predicted protein
72612	1716	13	9	22	0.692308	12.8205	3	608311
104251	801	4	9	13	2.25	16.2297	3	612219
32747	606	6	3	9	0.5	14.8515	3	617048
120371	924	5	4	9	0.8	9.74026	3	625541	Antioxidant system	cat-7			Catalase
21595	1614	16	2	18	0.125	11.1524	3	631175
2583	717	19	1	20	0.0526316	27.894	3	644187
75271	942	5	0	5	0	5.30786	3	647464
104260	465	6	5	11	0.833333	23.6559	3	651964
104261	675	17	2	19	0.117647	28.1481	3	663921
57049	1326	5	1	6	0.2	4.52489	3	666129
104263	1602	7	11	18	1.57143	11.236	3	671900
120376	5487	91	27	118	0.296703	21.5054	3	677059
75280	1572	20	1	21	0.05	13.3588	3	684659	Effector proteins (competition and defense)		Proteins with known effector domains		Ubitiquitin Ligase, no signal peptide in T. reesei and T. atroviride
57016	2100	12	4	16	0.333333	7.61905	3	687710	protein kinases	pak6	STE kinase		STE type protein kinase related to N. crassa PRK-9
120378	1110	4	0	4	0	3.6036	3	691258
56572	1338	17	6	23	0.352941	17.1898	3	693265
72615	1788	14	1	15	0.0714286	8.38926	3	695769
2591	843	3	1	4	0.333333	4.74496	3	698388
56792	630	8	0	8	0	12.6984	3	699988
104272	387	6	0	6	0	15.5039	3	701712
56326	1023	17	3	20	0.176471	19.5503	3	702710
75290	2445	58	10	68	0.172414	27.8119	3	705657
120381	2931	39	64	103	1.64103	35.1416	3	708358
104276	3462	13	8	21	0.615385	6.06586	3	713444
104277	528	9	6	15	0.666667	28.4091	3	718756
75294	1203	3	1	4	0.333333	3.32502	3	719476
75295	2718	14	0	14	0	5.15085	3	722795	CAZymes		Glycosyl transferase	Glycosyl transferase family20	Trehalose-6-phosphate synthase component TPS1 and related subunits
120384	1551	3	0	3	0	1.93424	3	732088	Genome integrity	RAD28			Radiation-sensitive protein 28
120385	981	1	0	1	0	1.01937	3	734183
56515	2631	21	3	24	0.142857	9.12201	3	735799	Genome integrity	MSH4			MutS protein homolog 4
40199	954	9	2	11	0.222222	11.5304	3	741059
75304	1122	16	5	21	0.3125	18.7166	3	742417
120388	4656	38	3	41	0.0789474	8.80584	3	744201	RAS-GTPases		GTPase regulators	Guanine nucleotide exchange factors (GEFs)	Transport protein particle (TRAPP) complex
104286	285	4	6	10	1.5	35.0877	3	749553
2599	477	6	0	6	0	12.5786	3	753990
104288	606	2	2	4	1	6.60066	3	762985
104289	633	8	23	31	2.875	48.9731	3	765485
75311	1881	3	0	3	0	1.5949	3	767324	Lipid Metabolism		lipase	phospholipase	Phospholiase C
104291	1353	4	0	4	0	2.95639	3	769860
104292	858	3	2	5	0.666667	5.82751	3	773140	Asexual development	ccg-4	Orthologues of Neurospora crassa ccg genes involved in asexual reproduction		N.crassa - Clock-controlled pheromone ccg-4 precursor
104293	291	3	3	6	1	20.6186	3	778613	Effector proteins (competition and defense)		Hydrophobins		Hydrophobins
104294	1245	5	3	8	0.6	6.4257	3	780144
104295	1620	9	8	17	0.888889	10.4938	3	781766
21606	519	1	0	1	0	1.92678	3	784956
75316	5235	40	10	50	0.25	9.5511	3	786292	Chromatin and histone modification		Snf2 family proteins	Swr-like	related to Swr1
120391	3003	19	4	23	0.210526	7.65901	3	792382	protein kinases		CAMK kinase		CAMK type kinase, related to N. crassa STK19
56512	588	1	0	1	0	1.70068	3	796855
57010	1254	11	4	15	0.363636	11.9617	3	798321
104301	1272	4	5	9	1.25	7.07547	3	800088
104302	552	9	10	19	1.11111	34.4203	3	803945
56291	840	7	4	11	0.571429	13.0952	3	806266
104304	756	5	10	15	2	19.8413	3	807572
56399	1236	9	3	12	0.333333	9.70874	3	809980
75324	1677	11	0	11	0	6.55933	3	811447
120394	1701	7	0	7	0	4.11523	3	813898	heat shock proteins		HSP60 cyt family		hypothetical TCP1 subunit alpha, related to S. cerevisiae TCP1p and to N. crassa T-complex protein 1 subunit alpha
21609	711	3	0	3	0	4.21941	3	816351
56582	3486	15	3	18	0.2	5.16351	3	817882	Genome integrity	DDB1			DNA damage-binding protein 1
104310	2661	30	36	66	1.2	24.8027	3	822194
75334	1116	8	0	8	0	7.16846	3	825158
56856	756	7	3	10	0.428571	13.2275	3	828272
104313	462	2	2	4	1	8.65801	3	829678
56920	1188	3	2	5	0.666667	4.20875	3	831119
75335	1671	18	6	24	0.333333	14.3627	3	833141
75336	1920	14	3	17	0.214286	8.85417	3	835412	CAZymes		Glycosyl transferase	Glycosyl transferase family22	Dol-PP-Man:Dol-P-GlcNAc2Man6 alpha 1,2-mannosyltransferase
57129	255	1	0	1	0	3.92157	3	838257
104318	555	11	4	15	0.363636	27.027	3	840543
56256	657	5	1	6	0.2	9.13242	3	842564
104320	1857	8	3	11	0.375	5.92353	3	847593
72627	1401	9	0	9	0	6.42398	3	850656	Heterotrimeric G-protein pathway		GPCRs	7-TM receptor	V (cAMP receptor-like, Dicty_CAR domain)
104322	1485	11	0	11	0	7.40741	3	856162
45445	1686	3	1	4	0.333333	2.37248	3	865511
36159	2376	24	4	28	0.166667	11.7845	3	874958
104325	1221	13	10	23	0.769231	18.837	3	878381
75342	1278	11	2	13	0.181818	10.1721	3	881719
120402	2316	18	5	23	0.277778	9.93092	3	884081
75347	4140	46	2	48	0.0434783	11.5942	3	893355	Calcium signaling		Calcium ATPases		hypothetical Cation transporting ATPase, putative P-type Ca2+ ATPase, related to S. cerevisiae Pmc1p and to N. crassa nca2/3
120404	1692	6	2	8	0.333333	4.72813	3	900889	Chromatin and histone modification		histone deacetylases - sirtuin class	histone chapterones class II	related to HST-1
45456	2673	20	4	24	0.2	8.97868	3	903964
45459	1230	7	1	8	0.142857	6.50407	3	908266
120407	363	0	1	1	+inf	2.75482	3	909981
104333	2118	32	17	49	0.53125	23.135	3	911467
104334	1536	17	16	33	0.941176	21.4844	3	915707
104335	510	7	4	11	0.571429	21.5686	3	917814
104336	1122	20	11	31	0.55	27.6292	3	919316
21618	432	2	0	2	0	4.62963	3	921304
72632	1335	25	1	26	0.04	19.4757	3	923199	CAZymes	agl1	Glycoside hydrolase	Glycoside hydrolase family27	a-galactosidase AGL1 (GenBank acc no CAA93244)
75361	3009	25	5	30	0.2	9.97009	3	925587
39827	1086	5	2	7	0.4	6.44567	3	935197
120411	2682	50	8	58	0.16	21.6257	3	936623
56720	459	5	0	5	0	10.8932	3	949530
56525	1398	4	1	5	0.25	3.57654	3	951964
75368	1260	11	0	11	0	8.73016	3	953757	Lipid Metabolism		Triglyceride utilization	beta oxidation	3-ketoacyl-CoA thiolase
2629	432	2	0	2	0	4.62963	3	956151
120412	1677	13	5	18	0.384615	10.7335	3	957788	RAS-GTPases		GTPase regulators	Ras GTPase activator	ARF GTPase activator activity
45476	294	1	1	2	1	6.80272	3	960097
120414	1155	7	0	7	0	6.06061	3	962133
104351	918	7	3	10	0.428571	10.8932	3	964169
120415	1047	2	2	4	1	3.82044	3	967660
104353	1392	4	4	8	1	5.74713	3	969540
104354	831	1	1	2	1	2.40674	3	971982
56894	2460	7	6	13	0.857143	5.28455	3	973573	CAZymes	chi18-10/tvc8	Glycoside hydrolase	Glycoside hydrolase family18	candidate b-glycosidase related to chitinase; fungal subgroup C chitinase
120416	1557	12	13	25	1.08333	16.0565	3	981555
30017	1029	11	9	20	0.818182	19.4363	3	983641
75380	1461	27	3	30	0.111111	20.5339	3	985370
104359	4680	46	30	76	0.652174	16.2393	3	989800
57185	1545	23	6	29	0.26087	18.7702	3	996761
56952	1470	13	1	14	0.0769231	9.52381	3	1001726
2634	1446	7	1	8	0.142857	5.5325	3	1003921
120418	3813	17	1	18	0.0588235	4.72069	3	1006721
104364	2466	17	2	19	0.117647	7.70479	3	1015732	protein kinases		STE kinase		STE type protein kinase related to S. cerevisiae STE20
75383	1095	10	0	10	0	9.13242	3	1020319
57100	2751	24	2	26	0.0833333	9.45111	3	1028909
104368	1005	21	7	28	0.333333	27.8607	3	1037786
104369	1104	17	6	23	0.352941	20.8333	3	1039533
104370	723	5	2	7	0.4	9.68188	3	1041970
120420	1848	35	2	37	0.0571429	20.0216	3	1043429
104373	411	15	7	22	0.466667	53.528	3	1054147
56176	4689	66	12	78	0.181818	16.6347	3	1055472	Transport		ABC transporter	transporter containing IPR003439 domain	Multidrug resistance-associated protein/mitoxantrone resistance protein, ABC superfamily
75385	1851	12	2	14	0.166667	7.56348	3	1063114
104377	1845	44	19	63	0.431818	34.1463	3	1065739
56236	1158	24	1	25	0.0416667	21.5889	3	1069073
57112	705	35	12	47	0.342857	66.6667	3	1070659
104380	1470	36	3	39	0.0833333	26.5306	3	1073195	Transcription factors		Zn2Cys6		hypothetical protein
56996	1107	9	2	11	0.222222	9.93677	3	1076400	CAZymes	man1	Glycoside hydrolase	Glycoside hydrolase family5	mannan endo-1,4-b-mannosidase (EC 3.2.1.78); C-terminal CBM1 module
104382	1347	13	2	15	0.153846	11.1359	3	1081790
72643	1248	6	0	6	0	4.80769	3	1083667
120424	945	14	0	14	0	14.8148	3	1088271
45503	1770	35	12	47	0.342857	26.5537	3	1089798
75394	663	6	2	8	0.333333	12.0664	3	1091722
75397	1911	17	1	18	0.0588235	9.41915	3	1094031	RAS-GTPases		GTPase regulators	Guanine nucleotide exchange factors (GEFs)	Rab5-like GEF
35534	2751	35	24	59	0.685714	21.4467	3	1096432
56687	1596	24	5	29	0.208333	18.1704	3	1100065
104390	684	5	2	7	0.4	10.2339	3	1102951
57101	834	9	1	10	0.111111	11.9904	3	1104709	Heterotrimeric G-protein pathway		GPCRs	7-TM receptor	PTH11-like
56272	1845	24	21	45	0.875	24.3902	3	1106829
104393	849	12	9	21	0.75	24.735	3	1108720
104394	1254	8	4	12	0.5	9.56938	3	1111618	CAZymes		Carbohydrate esterase	Carbohydrate esterase family1
104395	2163	33	2	35	0.0606061	16.1812	3	1113441
120428	3627	5	2	7	0.4	1.92997	3	1118875	Transcription factors		C2H2 zinc finger		conserved hypothetical protein
120430	1224	1	0	1	0	0.816993	3	1129550	Transcription factors		Zn2Cys6		conserved hypothetical protein
104399	381	0	4	4	+inf	10.4987	3	1136641
104400	1191	32	1	33	0.03125	27.7078	3	1141206
104401	588	11	1	12	0.0909091	20.4082	3	1143806	Effector proteins (competition and defense)		Proteins with known effector domains		IPR008427 Extracellular membrane protein, CFEM domain
75403	1197	38	33	71	0.868421	59.315	3	1145115
2648	1911	14	1	15	0.0714286	7.84929	3	1147406
120432	1230	5	2	7	0.4	5.69106	3	1149683
21633	2724	10	2	12	0.2	4.40529	3	1152838
45523	1851	20	19	39	0.95	21.0697	3	1158045
75409	4107	29	5	34	0.172414	8.27855	3	1160592
56772	1092	5	0	5	0	4.57875	3	1167185	Transcription factors		General Transcription Factor		transcription initiation factor IIB
56631	756	1	0	1	0	1.32275	3	1169419
75414	1242	4	0	4	0	3.22061	3	1171083
104413	819	7	4	11	0.571429	13.431	3	1172607
56625	1287	11	2	13	0.181818	10.101	3	1175726
104415	453	2	1	3	0.5	6.62252	3	1178799
57008	813	5	1	6	0.2	7.38007	3	1179735
21635	1656	7	8	15	1.14286	9.05797	3	1184781
104418	1266	11	1	12	0.0909091	9.47867	3	1186950
104419	1110	5	3	8	0.6	7.20721	3	1189723
56278	3582	20	12	32	0.6	8.93356	3	1195191
104421	2814	25	25	50	1	17.7683	3	1199214
104422	777	10	18	28	1.8	36.036	3	1203063
104423	402	1	0	1	0	2.48756	3	1205869
75418	2202	8	1	9	0.125	4.08719	3	1207983	Transcription factors	Ace1	C2H2 zinc finger		zinc finger transcription factor ace1
104425	937	7	6	13	0.857143	13.8741	3	1215833
56876	1248	0	2	2	+inf	1.60256	3	1217138	CAZymes		Glycosyl transferase	Glycosyl transferase family69
75421	2322	9	1	10	0.111111	4.30663	3	1219219	CAZymes		Glycosyl transferase	Glycosyl transferase family39	Dol-P-Man:protein-O-D-mannosyltransferase
75424	378	2	1	3	0.5	7.93651	3	1223256
2660	1092	4	0	4	0	3.663	3	1224091
75428	516	1	0	1	0	1.93798	3	1225796
56568	675	8	2	10	0.25	14.8148	3	1226579
2662	2031	9	2	11	0.222222	5.41605	3	1228177	CAZymes		Glycoside hydrolase	Glycoside hydrolase family47	ER alpha1,2-mannosidase I
75430	1824	7	0	7	0	3.83772	3	1232463
75434	1656	5	1	6	0.2	3.62319	3	1235279
104435	192	0	3	3	+inf	15.625	3	1255537
21641	4527	28	2	30	0.0714286	6.62691	3	1258236	CAZymes		Glycoside hydrolase	Glycoside hydrolase family74
104437	1878	3	3	6	1	3.19489	3	1264175
104438	1395	19	3	22	0.157895	15.7706	3	1271069
2666	2778	32	1	33	0.03125	11.879	3	1274097
56376	3108	17	1	18	0.0588235	5.79151	3	1281120
56780	2232	17	17	34	1	15.233	3	1287760	Genome integrity	POLBa			DNA polymerase beta
75440	684	2	0	2	0	2.92398	3	1290758
75444	1278	2	2	4	1	3.12989	3	1292380
120447	2631	25	8	33	0.32	12.5428	3	1294355	Genome integrity	RAD17			Essential for sustained cell growth, maintenance of chromosomal stability, and ATR-dependent checkpoint activation upon DNA damage
75447	1263	12	2	14	0.166667	11.0847	3	1297529
56431	873	19	8	27	0.421053	30.9278	3	1299645
75450	3342	29	15	44	0.517241	13.1658	3	1301293	Chromatin and histone modification		Snf2 family proteins	Swr-like	Rad5/16 related
104448	2364	13	10	23	0.769231	9.72927	3	1307056
56206	1944	18	1	19	0.0555556	9.77366	3	1311106
56218	1809	1	0	1	0	0.552792	3	1321081
104451	1797	6	3	9	0.5	5.00835	3	1323634
120451	1995	5	2	7	0.4	3.50877	3	1332290
39578	771	4	3	7	0.75	9.07912	3	1336635
104454	2271	6	3	9	0.5	3.96301	3	1341202
104455	828	10	3	13	0.3	15.7005	3	1345097
21646	1374	12	0	12	0	8.73362	3	1346789	Calcium signaling		Calpactin heavy chain		hypothetical protein, related to Calpactin I heavy chain, calcium ion binding, related to N. crassa anx14 (NCU04421)
120453	792	2	6	8	3	10.101	3	1350298
104458	639	2	6	8	3	12.5196	3	1353013
45571	1038	15	2	17	0.133333	16.3776	3	1354519
72661	1694	6	3	9	0.5	5.31287	3	1358910
104461	1032	5	0	5	0	4.84496	3	1362586	CAZymes		Carbohydrate esterase	Carbohydrate esterase family1
45573	831	1	0	1	0	1.20337	3	1369972	Heterotrimeric G-protein pathway		GPCRs	7-TM receptor	PTH11-like
104463	2826	22	25	47	1.13636	16.6313	3	1373523
21649	1260	17	3	20	0.176471	15.873	3	1376788
120458	1299	5	7	12	1.4	9.23788	3	1378649
56559	600	3	2	5	0.666667	8.33333	3	1380621
2676	381	2	0	2	0	5.24934	3	1381831
56384	738	8	0	8	0	10.8401	3	1383556
104469	1197	4	0	4	0	3.34169	3	1387165
75468	1581	13	2	15	0.153846	9.48767	3	1390079
75470	1779	14	10	24	0.714286	13.4907	3	1392931
75472	1503	6	1	7	0.166667	4.65735	3	1396113	Transcription factors		General Transcription Factor		transcription initiation factor TFIID subunit 7
57034	1821	15	6	21	0.4	11.5321	3	1398413
104474	2712	11	1	12	0.0909091	4.42478	3	1403919
57078	1146	4	2	6	0.5	5.2356	3	1411678
75475	3273	14	2	16	0.142857	4.88848	3	1413500	Transport		Sulphate transporter	transporter containing IPR011547 domain	Sulfate permease, SulP family
21653	654	7	0	7	0	10.7034	3	1418378
45595	1179	3	1	4	0.333333	3.39271	3	1420410
57178	1068	4	0	4	0	3.74532	3	1422444
45598	912	5	0	5	0	5.48246	3	1424045
56409	2478	19	6	25	0.315789	10.0888	3	1427556
56318	615	5	0	5	0	8.13008	3	1430767
45604	552	1	0	1	0	1.81159	3	1433677	RAS-GTPases	Arf1	Small guanosine triphosphatases (GTPases)	ARF/SAR subfamily	Arf1/5-like: ADP-ribosylation factor-1 (Arf1) and ADP-ribosylation factor-5 (Arf5)
2687	2175	13	0	13	0	5.97701	3	1436245	heat shock proteins		HSP104/Clp family		hypothetical hsp78 , related to S. cerevisiae HSP78p and to N. crassa heat shock protein78
21658	603	1	0	1	0	1.65837	3	1439123
21659	2124	7	0	7	0	3.29567	3	1440885
56934	693	3	0	3	0	4.329	3	1450196
120473	1500	14	5	19	0.357143	12.6667	3	1453471
56196	903	8	0	8	0	8.85936	3	1455776
104490	657	2	1	3	0.5	4.56621	3	1456924
75506	1785	10	0	10	0	5.60224	3	1460309
120475	2109	9	2	11	0.222222	5.21574	3	1463347	Transcription factors		C2H2 zinc finger		putative metalloregulatory protein
104494	360	1	1	2	1	5.55556	3	1467408
104495	3744	13	5	18	0.384615	4.80769	3	1468687
56363	771	6	3	9	0.5	11.6732	3	1473116
45624	1056	1	0	1	0	0.94697	3	1474515
56432	1464	6	1	7	0.166667	4.78142	3	1480151
56831	579	1	1	2	1	3.45423	3	1483511
56605	2061	2	0	2	0	0.970403	3	1484990	Sexual development	RIM8	Regulation of meiosis		Protein involved in proteolytic activation , Response to alkaline pH
56789	1584	10	0	10	0	6.31313	3	1493553
2698	588	5	0	5	0	8.5034	3	1496415
75514	987	9	1	10	0.111111	10.1317	3	1497586
57167	633	3	0	3	0	4.73934	3	1500994
120479	477	6	1	7	0.166667	14.6751	3	1502514
75518	3312	50	17	67	0.34	20.2295	3	1503360	Genome integrity	REV1			Deoxycytidyl transferase involved in DNA repair.
56864	1593	22	5	27	0.227273	16.9492	3	1507320
21663	1137	9	2	11	0.222222	9.67458	3	1509820
104511	561	5	5	10	1	17.8253	3	1514016
2703	1197	6	2	8	0.333333	6.68338	3	1515789
104513	1743	5	5	10	1	5.73723	3	1518151	Transcription factors		Zn2Cys6		conserved hypothetical protein
104514	1590	15	7	22	0.466667	13.8365	3	1524042
120482	5973	16	10	26	0.625	4.35292	3	1532639	RAS-GTPases		GTPase regulators	Guanine nucleotide exchange factors (GEFs)	RhoGEF
56341	1620	12	1	13	0.0833333	8.02469	3	1540193
21664	483	5	0	5	0	10.352	3	1542875
56863	396	1	0	1	0	2.52525	3	1559215
2707	2643	16	3	19	0.1875	7.1888	3	1565048	Sulfur metabolism		regulation of sulfur metabolism		Cullin, related to S. cerevisiae Apc2p
56966	1632	11	2	13	0.181818	7.96569	3	1578941	Sexual development	DIT2	Ascospore formation	ascospore membrane formation - SNARE complex	N-formyltyrosine oxidase, Production of N,N-bisformyl dityrosine for spore wall maturation
120484	15522	150	181	331	1.20667	21.3246	3	1583756
120485	2316	7	9	16	1.28571	6.90846	3	1600783
56261	1587	6	1	7	0.166667	4.41084	3	1604482
120486	780	4	0	4	0	5.12821	3	1607580	Genome integrity	PCNA			Proliferating cell nuclear antigen
56267	1059	3	3	6	1	5.66572	3	1609676
75529	447	3	0	3	0	6.71141	3	1611419	Genome integrity	dUTPase			Enzyme that hydrolyzes dUTP to dUMP and pyrophosphate.
56671	1011	6	5	11	0.833333	10.8803	3	1612757
75534	1428	4	0	4	0	2.80112	3	1615270	Sexual development	PBP2	meiotic recombination	chromosome segregation	RNA binding protein, Regulation of telomere position effect and telomere length
120489	660	9	0	9	0	13.6364	3	1617504
75535	1464	13	2	15	0.153846	10.2459	3	1619216
56434	1494	6	1	7	0.166667	4.68541	3	1624887	heat shock proteins		FKBP		hypothetical FKBP-type peptidyl-prolyl cis-transisomerase, related to S. cerevisiae FPR3p and to N. crassa FK506 resistant-2
104533	309	5	5	10	1	32.3625	3	1626891
56259	1959	25	5	30	0.2	15.3139	3	1628315
104535	1059	10	5	15	0.5	14.1643	3	1633021
2716	1221	5	1	6	0.2	4.914	3	1635120
56942	1074	8	2	10	0.25	9.31099	3	1636515
56344	2487	19	6	25	0.315789	10.0523	3	1640227
57169	519	5	0	5	0	9.63391	3	1643558	Transcription factors		Bromodomain TF		bromodomain associated domain-containing protein
21668	2073	24	5	29	0.208333	13.9894	3	1644958	CAZymes		Carbohydrate esterase	Carbohydrate esterase family10
104541	477	1	0	1	0	2.09644	3	1648529
2721	1110	9	3	12	0.333333	10.8108	3	1650042
56215	744	9	3	12	0.333333	16.129	3	1652091
57059	1608	1	1	2	1	1.24378	3	1660545	Transcription factors		Homeobox		conserved hypothetical protein
75551	1407	6	0	6	0	4.26439	3	1663483
104547	747	2	0	2	0	2.67738	3	1668306
120498	1272	9	1	10	0.111111	7.86164	3	1669731	Protein phosphatases		PTPA	PTPA	Phosphotyrosyl phosphatase activator
104549	1584	14	8	22	0.571429	13.8889	3	1671760
45675	1017	7	6	13	0.857143	12.7827	3	1678497
104551	1116	5	17	22	3.4	19.7133	3	1681043
21673	1656	9	1	10	0.111111	6.03865	3	1684224
75566	669	4	0	4	0	5.97907	3	1689106
56610	1536	12	1	13	0.0833333	8.46354	3	1690650
104556	1983	20	54	74	2.7	37.3172	3	1694138
104557	1008	21	14	35	0.666667	34.7222	3	1696725
120503	1023	15	1	16	0.0666667	15.6403	3	1700195
120504	1749	11	7	18	0.636364	10.2916	3	1702401
75568	972	15	1	16	0.0666667	16.4609	3	1705309	Sulfur metabolism		sulfur related enzymes	EC number 1.8.4.-	thioredoxin, related to S. cerevisiae Trx1p
45688	2085	41	21	62	0.512195	29.7362	3	1708337
45689	6465	14	0	14	0	2.16551	3	1716956	Transcription factors		Zn2Cys6		rho GAP domain-containing protein
41518	858	3	0	3	0	3.4965	3	1727575
2730	1392	16	6	22	0.375	15.8046	3	1735097
57088	2514	24	9	33	0.375	13.1265	3	1737417	Sulfur metabolism		sulfur assimilation	EC number 2.A.53.1.2	sulfate permease(c-conidial,m-mycelial), related to N. crassa CYS-13 and S. cerevisiae Sul1p/Sul2p
120510	1152	6	4	10	0.666667	8.68056	3	1742117	RAS-GTPases		GTPase regulators	Rab GTPase activator	Ypt/RabGAP
56426	1533	6	1	7	0.166667	4.56621	3	1744644	Heterotrimeric G-protein pathway		GPCRs	7-TM receptor	VIII (PAQR, HlyIII family, mPR-like)
21677	633	7	0	7	0	11.0585	3	1748020
75580	2619	11	2	13	0.181818	4.96373	3	1749489
56614	2535	35	19	54	0.542857	21.3018	3	1753517
2735	1479	0	2	2	+inf	1.35227	3	1757080	CAZymes	chi18-6	Glycoside hydrolase	Glycoside hydrolase family18	chitinase; fungal subgroup A chitinase
104573	1932	20	2	22	0.1	11.3872	3	1759507
72685	1578	3	0	3	0	1.90114	3	1763227
104577	363	2	4	6	2	16.5289	3	1776529
57140	633	1	0	1	0	1.57978	3	1778705
57091	1299	2	1	3	0.5	2.30947	3	1780537
56469	1050	7	2	9	0.285714	8.57143	3	1785117
120516	2214	11	4	15	0.363636	6.77507	3	1787227
56853	5412	21	16	37	0.761905	6.83666	3	1792345
56448	1131	8	4	12	0.5	10.6101	3	1800342	CAZymes	chi18-11	Glycoside hydrolase	Glycoside hydrolase family18	chitinase; fungal subgroup A chitinase
104584	636	4	0	4	0	6.28931	3	1803963
104585	645	8	3	11	0.375	17.0543	3	1806115
56396	1641	29	2	31	0.0689655	18.8909	3	1808442
[truncated: 6,668 more rows]

## Sheet: funcat 0 non syn SNP
Functional category analysis of genes comprising no non-synonymous SNP
metabolic categories printed in bold are significantly enriched in this gene set
FUNCTIONAL CATEGORY	abs SET	rel SET	genes SET	abs GENOME	rel GENOME	rel SET/rel GENOME	P-VALUE
01 METABOLISM	818	34.2	TRIREDRAFT_44389 TRIREDRAFT_21324 TRIREDRAFT_119859 TRIREDRAFT_119974 TRIREDRAFT_53286 TRIREDRAFT_119954 TRIREDRAFT_73774 TRIREDRAFT_73903 TRIREDRAFT_1993 TRIREDRAFT_74453 TRIREDRAFT_103348 TRIREDRAFT_73873 TRIREDRAFT_21396 TRIREDRAFT_53818 TRIREDRAFT_73511 TRIREDRAFT_102655 TRIREDRAFT_27406 TRIREDRAFT_54005 TRIREDRAFT_73937 TRIREDRAFT_53728 TRIREDRAFT_119609 TRIREDRAFT_54991 TRIREDRAFT_74289 TRI…	2966	32.5	1.05231	0
01.01 amino acid metabolism	132	5.53	TRIREDRAFT_1993 TRIREDRAFT_74453 TRIREDRAFT_73873 TRIREDRAFT_73937 TRIREDRAFT_119609 TRIREDRAFT_54865 TRIREDRAFT_103132 TRIREDRAFT_74123 TRIREDRAFT_73536 TRIREDRAFT_44419 TRIREDRAFT_54554 TRIREDRAFT_54071 TRIREDRAFT_102382 TRIREDRAFT_73823 TRIREDRAFT_54564 TRIREDRAFT_73934 TRIREDRAFT_74041 TRIREDRAFT_54813 TRIREDRAFT_120219 TRIREDRAFT_55706 TRIREDRAFT_55681 TRIREDRAFT_74983 TRIREDRAFT_120008 TRIR…	452	4.95	1.11717	0.0751062
01.01.03 assimilation of ammonia, metabolism of the glutamate group	36	1.50	TRIREDRAFT_1993 TRIREDRAFT_73873 TRIREDRAFT_73937 TRIREDRAFT_103132 TRIREDRAFT_73536 TRIREDRAFT_44419 TRIREDRAFT_54071 TRIREDRAFT_54564 TRIREDRAFT_74041 TRIREDRAFT_54813 TRIREDRAFT_74983 TRIREDRAFT_103853 TRIREDRAFT_2501 TRIREDRAFT_72643 TRIREDRAFT_120378 TRIREDRAFT_57868 TRIREDRAFT_75769 TRIREDRAFT_120952 TRIREDRAFT_120943 TRIREDRAFT_121405 TRIREDRAFT_77336 TRIREDRAFT_77749 TRIREDRAFT_62367 TRIR…	90	0.98	1.53061	0.00278315
01.01.03.01 metabolism of glutamine	8	0.33	TRIREDRAFT_73536 TRIREDRAFT_54071 TRIREDRAFT_75769 TRIREDRAFT_78591 TRIREDRAFT_122226 TRIREDRAFT_122385 TRIREDRAFT_108459 TRIREDRAFT_123457	14	0.15	2.2	0.0136969
01.01.03.01.01 biosynthesis of glutamine	1	0.04	TRIREDRAFT_75769	4	0.04	1	1
01.01.03.01.02 degradation of glutamine	5	0.20	TRIREDRAFT_73536 TRIREDRAFT_54071 TRIREDRAFT_78591 TRIREDRAFT_122226 TRIREDRAFT_108459	9	0.09	2.22222	0.0585809
01.01.03.02 metabolism of glutamate	17	0.71	TRIREDRAFT_73536 TRIREDRAFT_44419 TRIREDRAFT_54071 TRIREDRAFT_54564 TRIREDRAFT_74041 TRIREDRAFT_74983 TRIREDRAFT_120378 TRIREDRAFT_57868 TRIREDRAFT_120952 TRIREDRAFT_120943 TRIREDRAFT_77336 TRIREDRAFT_122350 TRIREDRAFT_78591 TRIREDRAFT_122296 TRIREDRAFT_122385 TRIREDRAFT_23237 TRIREDRAFT_123738	45	0.49	1.44898	0.0580113
01.01.03.02.01 biosynthesis of glutamate	11	0.46	TRIREDRAFT_73536 TRIREDRAFT_54564 TRIREDRAFT_74041 TRIREDRAFT_74983 TRIREDRAFT_120378 TRIREDRAFT_57868 TRIREDRAFT_120952 TRIREDRAFT_77336 TRIREDRAFT_122296 TRIREDRAFT_23237 TRIREDRAFT_123738	29	0.31	1.48387	0.111549
01.01.03.02.02 degradation of glutamate	5	0.20	TRIREDRAFT_73536 TRIREDRAFT_120952 TRIREDRAFT_120943 TRIREDRAFT_122350 TRIREDRAFT_78591	12	0.13	1.53846	0.182736
01.01.03.03 metabolism of proline	8	0.33	TRIREDRAFT_1993 TRIREDRAFT_73873 TRIREDRAFT_73536 TRIREDRAFT_54564 TRIREDRAFT_2501 TRIREDRAFT_57868 TRIREDRAFT_68254 TRIREDRAFT_123738	12	0.13	2.53846	0.00378744
01.01.03.03.01 biosynthesis of proline	5	0.20	TRIREDRAFT_1993 TRIREDRAFT_73873 TRIREDRAFT_2501 TRIREDRAFT_57868 TRIREDRAFT_123738	8	0.08	2.5	0.0330569
01.01.03.03.02 degradation of proline	4	0.16	TRIREDRAFT_73536 TRIREDRAFT_54564 TRIREDRAFT_57868 TRIREDRAFT_68254	7	0.07	2.28571	0.0818494
01.01.03.05 metabolism of arginine	16	0.67	TRIREDRAFT_73937 TRIREDRAFT_103132 TRIREDRAFT_73536 TRIREDRAFT_44419 TRIREDRAFT_54564 TRIREDRAFT_54813 TRIREDRAFT_103853 TRIREDRAFT_72643 TRIREDRAFT_121405 TRIREDRAFT_77749 TRIREDRAFT_122226 TRIREDRAFT_108459 TRIREDRAFT_80268 TRIREDRAFT_110638 TRIREDRAFT_123655 TRIREDRAFT_123738	33	0.36	1.86111	0.00483889
01.01.03.05.01 biosynthesis of arginine	12	0.50	TRIREDRAFT_73937 TRIREDRAFT_103132 TRIREDRAFT_44419 TRIREDRAFT_54564 TRIREDRAFT_54813 TRIREDRAFT_103853 TRIREDRAFT_72643 TRIREDRAFT_121405 TRIREDRAFT_122226 TRIREDRAFT_108459 TRIREDRAFT_80268 TRIREDRAFT_110638	24	0.26	1.92308	0.0105068
01.01.03.05.02 degradation of arginine	5	0.20	TRIREDRAFT_73536 TRIREDRAFT_77749 TRIREDRAFT_122226 TRIREDRAFT_80268 TRIREDRAFT_123738	8	0.08	2.5	0.0330569
01.01.05 metabolism of urea cycle, creatine and polyamines	10	0.41	TRIREDRAFT_73937 TRIREDRAFT_44419 TRIREDRAFT_72643 TRIREDRAFT_120646 TRIREDRAFT_122226 TRIREDRAFT_108459 TRIREDRAFT_80268 TRIREDRAFT_68615 TRIREDRAFT_123738 TRIREDRAFT_70988	37	0.40	1.025	0.515711
01.01.05.01 metabolism of polyamines	2	0.08	TRIREDRAFT_120646 TRIREDRAFT_70988	13	0.14	0.571429	1
01.01.05.01.01 biosynthesis of polyamines	1	0.04	TRIREDRAFT_120646	5	0.05	0.8	1
01.01.05.03 metabolism of urea (urea cycle)	8	0.33	TRIREDRAFT_73937 TRIREDRAFT_44419 TRIREDRAFT_72643 TRIREDRAFT_122226 TRIREDRAFT_108459 TRIREDRAFT_80268 TRIREDRAFT_68615 TRIREDRAFT_123738	21	0.23	1.43478	0.159156
01.01.06 metabolism of the aspartate family	31	1.29	TRIREDRAFT_74041 TRIREDRAFT_120079 TRIREDRAFT_2521 TRIREDRAFT_72643 TRIREDRAFT_46238 TRIREDRAFT_76018 TRIREDRAFT_75845 TRIREDRAFT_47066 TRIREDRAFT_121686 TRIREDRAFT_121820 TRIREDRAFT_61893 TRIREDRAFT_4064 TRIREDRAFT_63919 TRIREDRAFT_65410 TRIREDRAFT_122868 TRIREDRAFT_80268 TRIREDRAFT_80425 TRIREDRAFT_110171 TRIREDRAFT_80732 TRIREDRAFT_67446 TRIREDRAFT_123471 TRIREDRAFT_81089 TRIREDRAFT_123631 TRI…	99	1.08	1.19444	0.146233
01.01.06.01 metabolism of aspartate	6	0.25	TRIREDRAFT_2521 TRIREDRAFT_72643 TRIREDRAFT_80268 TRIREDRAFT_68956 TRIREDRAFT_81896 TRIREDRAFT_69290	16	0.17	1.47059	0.221757
01.01.06.01.01 biosynthesis of aspartate	1	0.04	TRIREDRAFT_69290	6	0.06	0.666667	1
01.01.06.01.02 degradation of aspartate	3	0.12	TRIREDRAFT_2521 TRIREDRAFT_68956 TRIREDRAFT_81896	10	0.10	1.2	0.509493
01.01.06.02 metabolism of asparagine	1	0.04	TRIREDRAFT_69290	6	0.06	0.666667	1
01.01.06.02.02 degradation of asparagine	1	0.04	TRIREDRAFT_69290	2	0.02	2	0.455032
01.01.06.04 metabolism of threonine	4	0.16	TRIREDRAFT_4064 TRIREDRAFT_122868 TRIREDRAFT_67446 TRIREDRAFT_81896	14	0.15	1.06667	0.519806
01.01.06.04.01 biosynthesis of threonine	3	0.12	TRIREDRAFT_122868 TRIREDRAFT_67446 TRIREDRAFT_81896	7	0.07	1.71429	0.268338
01.01.06.04.02 degradation of threonine	1	0.04	TRIREDRAFT_4064	7	0.07	0.571429	1
01.01.06.05 metabolism of methionine	17	0.71	TRIREDRAFT_46238 TRIREDRAFT_76018 TRIREDRAFT_75845 TRIREDRAFT_47066 TRIREDRAFT_121820 TRIREDRAFT_61893 TRIREDRAFT_63919 TRIREDRAFT_65410 TRIREDRAFT_122868 TRIREDRAFT_80425 TRIREDRAFT_110171 TRIREDRAFT_81089 TRIREDRAFT_123633 TRIREDRAFT_81896 TRIREDRAFT_81824 TRIREDRAFT_82451 TRIREDRAFT_82547	39	0.42	1.69048	0.013644
01.01.06.05.01 biosynthesis of methionine	11	0.46	TRIREDRAFT_76018 TRIREDRAFT_75845 TRIREDRAFT_121820 TRIREDRAFT_61893 TRIREDRAFT_63919 TRIREDRAFT_80425 TRIREDRAFT_81089 TRIREDRAFT_123633 TRIREDRAFT_81896 TRIREDRAFT_82451 TRIREDRAFT_82547	25	0.27	1.7037	0.0405482
01.01.06.05.01.01 biosynthesis of homocysteine	3	0.12	TRIREDRAFT_75845 TRIREDRAFT_63919 TRIREDRAFT_82547	7	0.07	1.71429	0.268338
01.01.06.05.01.02 degradation of homocysteine	2	0.08	TRIREDRAFT_76018 TRIREDRAFT_81089	3	0.03	2.66667	0.169661
01.01.06.05.02 degradation of methionine	2	0.08	TRIREDRAFT_46238 TRIREDRAFT_121820	4	0.04	2	0.281702
01.01.06.06 metabolism of lysine	8	0.33	TRIREDRAFT_120079 TRIREDRAFT_121686 TRIREDRAFT_122868 TRIREDRAFT_80732 TRIREDRAFT_123471 TRIREDRAFT_123631 TRIREDRAFT_123771 TRIREDRAFT_81896	33	0.36	0.916667	1
01.01.06.06.01 biosynthesis of lysine	4	0.16	TRIREDRAFT_122868 TRIREDRAFT_123471 TRIREDRAFT_123631 TRIREDRAFT_81896	21	0.23	0.695652	1
01.01.06.06.01.01 diaminopimelic acid pathway	1	0.04	TRIREDRAFT_81896	10	0.10	0.4	1
01.01.06.06.01.03 aminoadipic acid pathway	2	0.08	TRIREDRAFT_123471 TRIREDRAFT_123631	8	0.08	1	1
01.01.06.06.02 degradation of lysine	5	0.20	TRIREDRAFT_120079 TRIREDRAFT_121686 TRIREDRAFT_80732 TRIREDRAFT_123631 TRIREDRAFT_123771	11	0.12	1.66667	0.134273
01.01.09 metabolism of the cysteine - aromatic group	43	1.80	TRIREDRAFT_119609 TRIREDRAFT_54554 TRIREDRAFT_74041 TRIREDRAFT_120219 TRIREDRAFT_55681 TRIREDRAFT_120008 TRIREDRAFT_75079 TRIREDRAFT_56934 TRIREDRAFT_75414 TRIREDRAFT_75838 TRIREDRAFT_76018 TRIREDRAFT_75845 TRIREDRAFT_59002 TRIREDRAFT_59067 TRIREDRAFT_47066 TRIREDRAFT_121298 TRIREDRAFT_121449 TRIREDRAFT_60374 TRIREDRAFT_121686 TRIREDRAFT_77749 TRIREDRAFT_77373 TRIREDRAFT_62091 TRIREDRAFT_121856 T…	169	1.85	0.972973	1
01.01.09.01 metabolism of glycine	9	0.37	TRIREDRAFT_120008 TRIREDRAFT_60374 TRIREDRAFT_121686 TRIREDRAFT_77373 TRIREDRAFT_121856 TRIREDRAFT_123174 TRIREDRAFT_80659 TRIREDRAFT_66795 TRIREDRAFT_81339	29	0.31	1.19355	0.340054
01.01.09.01.01 biosynthesis of glycine	7	0.29	TRIREDRAFT_120008 TRIREDRAFT_60374 TRIREDRAFT_121856 TRIREDRAFT_123174 TRIREDRAFT_80659 TRIREDRAFT_66795 TRIREDRAFT_81339	23	0.25	1.16	0.396266
01.01.09.01.02 degradation of glycine	3	0.12	TRIREDRAFT_121686 TRIREDRAFT_77373 TRIREDRAFT_81339	10	0.10	1.2	0.509493
01.01.09.02 metabolism of serine	11	0.46	TRIREDRAFT_59002 TRIREDRAFT_121298 TRIREDRAFT_121686 TRIREDRAFT_77373 TRIREDRAFT_62367 TRIREDRAFT_4064 TRIREDRAFT_122868 TRIREDRAFT_123174 TRIREDRAFT_81339 TRIREDRAFT_123633 TRIREDRAFT_81896	39	0.42	1.09524	0.446391
01.01.09.02.01 biosynthesis of serine	5	0.20	TRIREDRAFT_121298 TRIREDRAFT_121686 TRIREDRAFT_77373 TRIREDRAFT_123174 TRIREDRAFT_81339	16	0.17	1.17647	0.412448
01.01.09.02.02 degradation of serine	2	0.08	TRIREDRAFT_62367 TRIREDRAFT_81339	8	0.08	1	1
01.01.09.03 metabolism of cysteine	9	0.37	TRIREDRAFT_75838 TRIREDRAFT_76018 TRIREDRAFT_75845 TRIREDRAFT_47066 TRIREDRAFT_62367 TRIREDRAFT_63919 TRIREDRAFT_65410 TRIREDRAFT_81089 TRIREDRAFT_123633	25	0.27	1.37037	0.184263
01.01.09.03.01 biosynthesis of cysteine	7	0.29	TRIREDRAFT_76018 TRIREDRAFT_75845 TRIREDRAFT_47066 TRIREDRAFT_63919 TRIREDRAFT_65410 TRIREDRAFT_81089 TRIREDRAFT_123633	13	0.14	2.07143	0.0309325
01.01.09.03.02 degradation of cysteine	2	0.08	TRIREDRAFT_62367 TRIREDRAFT_81089	8	0.08	1	1
01.01.09.04 metabolism of phenylalanine	12	0.50	TRIREDRAFT_54554 TRIREDRAFT_74041 TRIREDRAFT_120219 TRIREDRAFT_55681 TRIREDRAFT_56934 TRIREDRAFT_77749 TRIREDRAFT_62091 TRIREDRAFT_121856 TRIREDRAFT_80151 TRIREDRAFT_67446 TRIREDRAFT_67639 TRIREDRAFT_6096	46	0.50	1	1
01.01.09.04.01 biosynthesis of phenylalanine	4	0.16	TRIREDRAFT_74041 TRIREDRAFT_121856 TRIREDRAFT_80151 TRIREDRAFT_67639	25	0.27	0.592593	1
01.01.09.04.02 degradation of phenylalanine	6	0.25	TRIREDRAFT_54554 TRIREDRAFT_55681 TRIREDRAFT_77749 TRIREDRAFT_121856 TRIREDRAFT_67639 TRIREDRAFT_6096	26	0.28	0.892857	1
01.01.09.05 metabolism of tyrosine	9	0.37	TRIREDRAFT_54554 TRIREDRAFT_74041 TRIREDRAFT_120219 TRIREDRAFT_56934 TRIREDRAFT_77749 TRIREDRAFT_62091 TRIREDRAFT_121856 TRIREDRAFT_67446 TRIREDRAFT_6096	32	0.35	1.05714	0.4674
01.01.09.05.01 biosynthesis of tyrosine	1	0.04	TRIREDRAFT_74041	7	0.07	0.571429	1
01.01.09.05.02 degradation of tyrosine	4	0.16	TRIREDRAFT_54554 TRIREDRAFT_77749 TRIREDRAFT_121856 TRIREDRAFT_6096	12	0.13	1.23077	0.387879
01.01.09.06 metabolism of tryptophan	11	0.46	TRIREDRAFT_54554 TRIREDRAFT_74041 TRIREDRAFT_120219 TRIREDRAFT_75079 TRIREDRAFT_56934 TRIREDRAFT_75414 TRIREDRAFT_62091 TRIREDRAFT_51103 TRIREDRAFT_67446 TRIREDRAFT_123771 TRIREDRAFT_71039	38	0.41	1.12195	0.408197
01.01.09.06.01 biosynthesis of tryptophan	4	0.16	TRIREDRAFT_74041 TRIREDRAFT_75079 TRIREDRAFT_75414 TRIREDRAFT_51103	13	0.14	1.14286	0.455196
01.01.09.06.02 degradation of tryptophan	3	0.12	TRIREDRAFT_54554 TRIREDRAFT_123771 TRIREDRAFT_71039	12	0.13	0.923077	1
01.01.09.07 metabolism of histidine	2	0.08	TRIREDRAFT_75079 TRIREDRAFT_121449	16	0.17	0.470588	1
01.01.09.07.01 biosynthesis of histidine	2	0.08	TRIREDRAFT_75079 TRIREDRAFT_121449	14	0.15	0.533333	1
01.01.11 metabolism of the pyruvate family (alanine, isoleucine, leucine, valine) and D-alanine	15	0.62	TRIREDRAFT_74123 TRIREDRAFT_73934 TRIREDRAFT_75000 TRIREDRAFT_56726 TRIREDRAFT_2521 TRIREDRAFT_77373 TRIREDRAFT_4064 TRIREDRAFT_122169 TRIREDRAFT_122233 TRIREDRAFT_108872 TRIREDRAFT_66544 TRIREDRAFT_67639 TRIREDRAFT_123471 TRIREDRAFT_51499 TRIREDRAFT_68956	53	0.58	1.06897	0.413013
01.01.11.02 metabolism of isoleucine	8	0.33	TRIREDRAFT_74123 TRIREDRAFT_73934 TRIREDRAFT_56726 TRIREDRAFT_77373 TRIREDRAFT_4064 TRIREDRAFT_66544 TRIREDRAFT_67639 TRIREDRAFT_51499	21	0.23	1.43478	0.159156
01.01.11.02.01 biosynthesis of isoleucine	5	0.20	TRIREDRAFT_74123 TRIREDRAFT_73934 TRIREDRAFT_4064 TRIREDRAFT_67639 TRIREDRAFT_51499	14	0.15	1.33333	0.293671
01.01.11.02.02 degradation of isoleucine	3	0.12	TRIREDRAFT_56726 TRIREDRAFT_77373 TRIREDRAFT_66544	8	0.08	1.5	0.350955
01.01.11.03 metabolism of valine	7	0.29	TRIREDRAFT_74123 TRIREDRAFT_73934 TRIREDRAFT_56726 TRIREDRAFT_77373 TRIREDRAFT_66544 TRIREDRAFT_67639 TRIREDRAFT_51499	19	0.20	1.45	0.208228
01.01.11.03.01 biosynthesis of valine	4	0.16	TRIREDRAFT_74123 TRIREDRAFT_73934 TRIREDRAFT_67639 TRIREDRAFT_51499	12	0.13	1.23077	0.387879
01.01.11.03.02 degradation of valine	3	0.12	TRIREDRAFT_56726 TRIREDRAFT_77373 TRIREDRAFT_66544	9	0.09	1.33333	0.432288
01.01.11.04 metabolism of leucine	8	0.33	TRIREDRAFT_73934 TRIREDRAFT_75000 TRIREDRAFT_56726 TRIREDRAFT_77373 TRIREDRAFT_122233 TRIREDRAFT_108872 TRIREDRAFT_66544 TRIREDRAFT_51499	29	0.31	1.06452	0.501769
01.01.11.04.01 biosynthesis of leucine	5	0.20	TRIREDRAFT_73934 TRIREDRAFT_75000 TRIREDRAFT_122233 TRIREDRAFT_108872 TRIREDRAFT_51499	20	0.21	0.952381	1
01.01.11.04.02 degradation of leucine	4	0.16	TRIREDRAFT_75000 TRIREDRAFT_56726 TRIREDRAFT_77373 TRIREDRAFT_66544	14	0.15	1.06667	0.519806
01.01.11.06 metabolism of the D-alanine amino acid group	2	0.08	TRIREDRAFT_2521 TRIREDRAFT_68956	5	0.05	1.6	0.392
01.01.13 regulation of amino acid metabolism	16	0.67	TRIREDRAFT_73823 TRIREDRAFT_54564 TRIREDRAFT_55706 TRIREDRAFT_121048 TRIREDRAFT_60000 TRIREDRAFT_77795 TRIREDRAFT_48438 TRIREDRAFT_122169 TRIREDRAFT_64322 TRIREDRAFT_108872 TRIREDRAFT_4885 TRIREDRAFT_122868 TRIREDRAFT_22911 TRIREDRAFT_123655 TRIREDRAFT_68254 TRIREDRAFT_81896	41	0.44	1.52273	0.0487728
01.02 nitrogen, sulfur and selenium metabolism	56	2.34	TRIREDRAFT_44389 TRIREDRAFT_102416 TRIREDRAFT_73536 TRIREDRAFT_54554 TRIREDRAFT_54071 TRIREDRAFT_119759 TRIREDRAFT_73823 TRIREDRAFT_74375 TRIREDRAFT_74041 TRIREDRAFT_55034 TRIREDRAFT_120017 TRIREDRAFT_120110 TRIREDRAFT_56314 TRIREDRAFT_72643 TRIREDRAFT_76018 TRIREDRAFT_75845 TRIREDRAFT_76366 TRIREDRAFT_76215 TRIREDRAFT_120943 TRIREDRAFT_76381 TRIREDRAFT_106081 TRIREDRAFT_76705 TRIREDRAFT_47066 TR…	227	2.49	0.939759	1
01.02.02 nitrogen metabolism	11	0.46	TRIREDRAFT_44389 TRIREDRAFT_54554 TRIREDRAFT_54071 TRIREDRAFT_76366 TRIREDRAFT_76705 TRIREDRAFT_22148 TRIREDRAFT_122385 TRIREDRAFT_79271 TRIREDRAFT_65190 TRIREDRAFT_68615 TRIREDRAFT_123738	46	0.50	0.92	1
01.02.02.06 assimilation of ammonia	1	0.04	TRIREDRAFT_76705	4	0.04	1	1
01.02.02.07 nitric oxide biosynthesis	1	0.04	TRIREDRAFT_54554	1	0.01	4	0.261766
01.02.02.09 catabolism of nitrogenous compounds	6	0.25	TRIREDRAFT_44389 TRIREDRAFT_76366 TRIREDRAFT_79271 TRIREDRAFT_65190 TRIREDRAFT_68615 TRIREDRAFT_123738	22	0.24	1.04167	0.534349
01.02.02.09.01 urea catabolism (not urea cycle)	2	0.08	TRIREDRAFT_44389 TRIREDRAFT_68615	6	0.06	1.33333	0.493794
01.02.03 sulfur metabolism	2	0.08	TRIREDRAFT_47066 TRIREDRAFT_65410	12	0.13	0.615385	1
01.02.03.01 sulfate assimilation	2	0.08	TRIREDRAFT_47066 TRIREDRAFT_65410	9	0.09	0.888889	1
01.02.03.03 assimilatory reduction of sulfur	1	0.04	TRIREDRAFT_65410	1	0.01	4	0.261766
01.02.03.04 conjunction of sulfate	1	0.04	TRIREDRAFT_47066	2	0.02	2	0.455032
01.02.07 regulation of nitrogen, sulfur and selenium metabolism	16	0.67	TRIREDRAFT_119759 TRIREDRAFT_73823 TRIREDRAFT_74375 TRIREDRAFT_106081 TRIREDRAFT_76705 TRIREDRAFT_36006 TRIREDRAFT_121405 TRIREDRAFT_77795 TRIREDRAFT_48438 TRIREDRAFT_64295 TRIREDRAFT_4885 TRIREDRAFT_109998 TRIREDRAFT_23124 TRIREDRAFT_123738 TRIREDRAFT_70349 TRIREDRAFT_70548	58	0.63	1.06349	0.452844
01.02.07.01 regulation of nitrogen metabolism	5	0.20	TRIREDRAFT_106081 TRIREDRAFT_76705 TRIREDRAFT_36006 TRIREDRAFT_48438 TRIREDRAFT_109998	23	0.25	0.8	1
01.02.07.03 regulation of sulphur metabolism	2	0.08	TRIREDRAFT_73823 TRIREDRAFT_77795	2	0.02	4	0.0685004
01.03 nucleotide/nucleoside/nucleobase metabolism	145	6.07	TRIREDRAFT_53286 TRIREDRAFT_103348 TRIREDRAFT_73511 TRIREDRAFT_102655 TRIREDRAFT_74289 TRIREDRAFT_102659 TRIREDRAFT_74168 TRIREDRAFT_54450 TRIREDRAFT_43664 TRIREDRAFT_44529 TRIREDRAFT_31869 TRIREDRAFT_73895 TRIREDRAFT_21406 TRIREDRAFT_53562 TRIREDRAFT_73842 TRIREDRAFT_31551 TRIREDRAFT_44449 TRIREDRAFT_74233 TRIREDRAFT_75056 TRIREDRAFT_120150 TRIREDRAFT_2476 TRIREDRAFT_75079 TRIREDRAFT_55774 TRIRE…	376	4.12	1.4733	5.26657e-08
01.03.01 purin nucleotide/nucleoside/nucleobase metabolism	54	2.26	TRIREDRAFT_73511 TRIREDRAFT_74289 TRIREDRAFT_102659 TRIREDRAFT_74168 TRIREDRAFT_21406 TRIREDRAFT_53562 TRIREDRAFT_73842 TRIREDRAFT_2476 TRIREDRAFT_75079 TRIREDRAFT_55774 TRIREDRAFT_2358 TRIREDRAFT_75551 TRIREDRAFT_45242 TRIREDRAFT_75506 TRIREDRAFT_75707 TRIREDRAFT_46238 TRIREDRAFT_46244 TRIREDRAFT_75890 TRIREDRAFT_120539 TRIREDRAFT_120789 TRIREDRAFT_120952 TRIREDRAFT_76381 TRIREDRAFT_3372 TRIREDR…	142	1.55	1.45806	0.00119434
01.03.01.01 purine nucleotide /nucleoside/nucleobase catabolism	2	0.08	TRIREDRAFT_76381 TRIREDRAFT_79545	11	0.12	0.666667	1
01.03.01.01.03 xanthine catabolism	2	0.08	TRIREDRAFT_76381 TRIREDRAFT_79545	3	0.03	2.66667	0.169661
01.03.01.03 purine nucleotide/nucleoside/nucleobase anabolism	13	0.54	TRIREDRAFT_2476 TRIREDRAFT_75079 TRIREDRAFT_75506 TRIREDRAFT_75707 TRIREDRAFT_46244 TRIREDRAFT_75890 TRIREDRAFT_120952 TRIREDRAFT_3591 TRIREDRAFT_61219 TRIREDRAFT_22300 TRIREDRAFT_79373 TRIREDRAFT_79545 TRIREDRAFT_65179	31	0.34	1.58824	0.0407756
01.03.04 pyrimidine nucleotide/nucleoside/nucleobase metabolism	26	1.08	TRIREDRAFT_43664 TRIREDRAFT_44529 TRIREDRAFT_44449 TRIREDRAFT_75056 TRIREDRAFT_75079 TRIREDRAFT_21435 TRIREDRAFT_103517 TRIREDRAFT_2358 TRIREDRAFT_75529 TRIREDRAFT_46244 TRIREDRAFT_120539 TRIREDRAFT_77266 TRIREDRAFT_61219 TRIREDRAFT_121620 TRIREDRAFT_122226 TRIREDRAFT_108459 TRIREDRAFT_79373 TRIREDRAFT_122641 TRIREDRAFT_79568 TRIREDRAFT_49918 TRIREDRAFT_72012 TRIREDRAFT_22945 TRIREDRAFT_123457 TR…	69	0.75	1.44	0.0232858
01.03.04.01 pyrimidine nucleotide/nucleoside/nucleobase catabolism	2	0.08	TRIREDRAFT_103517 TRIREDRAFT_75529	6	0.06	1.33333	0.493794
01.03.04.03 pyrimidine nucleotide/nucleoside/nucleobase anabolism	7	0.29	TRIREDRAFT_75056 TRIREDRAFT_75079 TRIREDRAFT_21435 TRIREDRAFT_77266 TRIREDRAFT_49918 TRIREDRAFT_22945 TRIREDRAFT_123457	20	0.21	1.38095	0.252446
01.03.07 deoxyribonucleotide metabolism	14	0.58	TRIREDRAFT_73895 TRIREDRAFT_75056 TRIREDRAFT_75529 TRIREDRAFT_75534 TRIREDRAFT_21972 TRIREDRAFT_59147 TRIREDRAFT_121468 TRIREDRAFT_34079 TRIREDRAFT_77266 TRIREDRAFT_49099 TRIREDRAFT_4479 TRIREDRAFT_49517 TRIREDRAFT_49918 TRIREDRAFT_124285	21	0.23	2.52174	0.00011504
01.03.10 metabolism of cyclic and unusual nucleotides	9	0.37	TRIREDRAFT_102655 TRIREDRAFT_31869 TRIREDRAFT_31551 TRIREDRAFT_44449 TRIREDRAFT_47066 TRIREDRAFT_3873 TRIREDRAFT_124340 TRIREDRAFT_123805 TRIREDRAFT_38372	22	0.24	1.54167	0.0950937
01.03.13 regulation of nucleotide/nucleoside/nucleobase metabolism	8	0.33	TRIREDRAFT_120150 TRIREDRAFT_76220 TRIREDRAFT_107035 TRIREDRAFT_3873 TRIREDRAFT_62198 TRIREDRAFT_4885 TRIREDRAFT_110960 TRIREDRAFT_70548	17	0.18	1.83333	0.0515763
01.03.16 polynucleotide degradation	33	1.38	TRIREDRAFT_53286 TRIREDRAFT_103348 TRIREDRAFT_74233 TRIREDRAFT_55599 TRIREDRAFT_55669 TRIREDRAFT_57198 TRIREDRAFT_104547 TRIREDRAFT_124317 TRIREDRAFT_58427 TRIREDRAFT_58804 TRIREDRAFT_121276 TRIREDRAFT_59147 TRIREDRAFT_60810 TRIREDRAFT_61039 TRIREDRAFT_106962 TRIREDRAFT_61532 TRIREDRAFT_22294 TRIREDRAFT_61570 TRIREDRAFT_107335 TRIREDRAFT_62351 TRIREDRAFT_122487 TRIREDRAFT_64790 TRIREDRAFT_79854 T…	112	1.22	1.13115	0.24293
01.03.16.01 RNA degradation	21	0.88	TRIREDRAFT_53286 TRIREDRAFT_103348 TRIREDRAFT_74233 TRIREDRAFT_55669 TRIREDRAFT_104547 TRIREDRAFT_124317 TRIREDRAFT_58427 TRIREDRAFT_121276 TRIREDRAFT_106962 TRIREDRAFT_61532 TRIREDRAFT_61570 TRIREDRAFT_107335 TRIREDRAFT_122487 TRIREDRAFT_79854 TRIREDRAFT_22911 TRIREDRAFT_66895 TRIREDRAFT_23050 TRIREDRAFT_80890 TRIREDRAFT_112211 TRIREDRAFT_42264 TRIREDRAFT_112384	68	0.74	1.18919	0.224521
01.03.16.03 DNA degradation	6	0.25	TRIREDRAFT_57198 TRIREDRAFT_124317 TRIREDRAFT_59147 TRIREDRAFT_60810 TRIREDRAFT_62351 TRIREDRAFT_64790	14	0.15	1.66667	0.133358
01.04 phosphate metabolism	195	8.17	TRIREDRAFT_21324 TRIREDRAFT_73873 TRIREDRAFT_53818 TRIREDRAFT_73511 TRIREDRAFT_27406 TRIREDRAFT_53728 TRIREDRAFT_74289 TRIREDRAFT_102659 TRIREDRAFT_21168 TRIREDRAFT_54893 TRIREDRAFT_103132 TRIREDRAFT_119614 TRIREDRAFT_44330 TRIREDRAFT_54450 TRIREDRAFT_43664 TRIREDRAFT_44419 TRIREDRAFT_71315 TRIREDRAFT_44459 TRIREDRAFT_74400 TRIREDRAFT_21256 TRIREDRAFT_31869 TRIREDRAFT_28199 TRIREDRAFT_2091 TRIRED…	546	5.99	1.36394	2.47615e-07
01.04.04 regulation of phosphate metabolism	11	0.46	TRIREDRAFT_74289 TRIREDRAFT_76330 TRIREDRAFT_106531 TRIREDRAFT_79300 TRIREDRAFT_79919 TRIREDRAFT_22945 TRIREDRAFT_66719 TRIREDRAFT_67557 TRIREDRAFT_82150 TRIREDRAFT_70266 TRIREDRAFT_124179	27	0.29	1.58621	0.0704387
01.05 C-compound and carbohydrate metabolism	329	13.7	TRIREDRAFT_119859 TRIREDRAFT_119974 TRIREDRAFT_73774 TRIREDRAFT_73903 TRIREDRAFT_74453 TRIREDRAFT_21396 TRIREDRAFT_54005 TRIREDRAFT_119609 TRIREDRAFT_44175 TRIREDRAFT_74168 TRIREDRAFT_1885 TRIREDRAFT_119896 TRIREDRAFT_119735 TRIREDRAFT_43664 TRIREDRAFT_119981 TRIREDRAFT_74123 TRIREDRAFT_44419 TRIREDRAFT_44529 TRIREDRAFT_102616 TRIREDRAFT_74400 TRIREDRAFT_102382 TRIREDRAFT_2091 TRIREDRAFT_1751 TRI…	1145	12.5	1.096	0.0199062
01.05.02 sugar, glucoside, polyol and carboxylate metabolism	75	3.14	TRIREDRAFT_74168 TRIREDRAFT_1885 TRIREDRAFT_119735 TRIREDRAFT_43664 TRIREDRAFT_44529 TRIREDRAFT_2091 TRIREDRAFT_21406 TRIREDRAFT_2125 TRIREDRAFT_120198 TRIREDRAFT_74983 TRIREDRAFT_21435 TRIREDRAFT_45018 TRIREDRAFT_75383 TRIREDRAFT_75295 TRIREDRAFT_56631 TRIREDRAFT_120378 TRIREDRAFT_120676 TRIREDRAFT_105072 TRIREDRAFT_21836 TRIREDRAFT_75769 TRIREDRAFT_58563 TRIREDRAFT_121068 TRIREDRAFT_3196 TRIRED…	243	2.66	1.18045	0.0553596
01.05.02.01 nucleotide-sugar metabolism	9	0.37	TRIREDRAFT_74168 TRIREDRAFT_43664 TRIREDRAFT_75769 TRIREDRAFT_121068 TRIREDRAFT_122551 TRIREDRAFT_79955 TRIREDRAFT_122993 TRIREDRAFT_72012 TRIREDRAFT_67147	14	0.15	2.46667	0.00302364
01.05.02.04 sugar, glucoside, polyol and carboxylate anabolism	38	1.59	TRIREDRAFT_119735 TRIREDRAFT_43664 TRIREDRAFT_2091 TRIREDRAFT_21406 TRIREDRAFT_2125 TRIREDRAFT_74983 TRIREDRAFT_75383 TRIREDRAFT_75295 TRIREDRAFT_56631 TRIREDRAFT_120378 TRIREDRAFT_120676 TRIREDRAFT_21836 TRIREDRAFT_121068 TRIREDRAFT_121019 TRIREDRAFT_3292 TRIREDRAFT_77283 TRIREDRAFT_60033 TRIREDRAFT_77336 TRIREDRAFT_77602 TRIREDRAFT_121661 TRIREDRAFT_3653 TRIREDRAFT_77373 TRIREDRAFT_4009 TRIREDR…	73	0.80	1.9875	2.00995e-06
01.05.02.07 sugar, glucoside, polyol and carboxylate catabolism	56	2.34	TRIREDRAFT_1885 TRIREDRAFT_119735 TRIREDRAFT_43664 TRIREDRAFT_44529 TRIREDRAFT_2091 TRIREDRAFT_21406 TRIREDRAFT_2125 TRIREDRAFT_74983 TRIREDRAFT_75383 TRIREDRAFT_75295 TRIREDRAFT_56631 TRIREDRAFT_120378 TRIREDRAFT_120676 TRIREDRAFT_105072 TRIREDRAFT_21836 TRIREDRAFT_75769 TRIREDRAFT_58563 TRIREDRAFT_121068 TRIREDRAFT_3196 TRIREDRAFT_121019 TRIREDRAFT_22004 TRIREDRAFT_105956 TRIREDRAFT_3292 TRIRED…	169	1.85	1.26486	0.0253167
01.05.03 polysaccharide metabolism	60	2.51	TRIREDRAFT_119859 TRIREDRAFT_74168 TRIREDRAFT_1885 TRIREDRAFT_44529 TRIREDRAFT_74400 TRIREDRAFT_73643 TRIREDRAFT_120198 TRIREDRAFT_74807 TRIREDRAFT_75015 TRIREDRAFT_120229 TRIREDRAFT_55341 TRIREDRAFT_45242 TRIREDRAFT_75295 TRIREDRAFT_57287 TRIREDRAFT_105072 TRIREDRAFT_58188 TRIREDRAFT_120873 TRIREDRAFT_3196 TRIREDRAFT_3067 TRIREDRAFT_41248 TRIREDRAFT_105956 TRIREDRAFT_59346 TRIREDRAFT_27719 TRIRE…	191	2.09	1.20096	0.0589143
01.05.03.01 glycogen metabolism	5	0.20	TRIREDRAFT_44529 TRIREDRAFT_120198 TRIREDRAFT_45242 TRIREDRAFT_72012 TRIREDRAFT_52130	6	0.06	3.33333	0.00575033
01.05.03.01.04 glycogen anabolism	3	0.12	TRIREDRAFT_44529 TRIREDRAFT_45242 TRIREDRAFT_72012	3	0.03	4	0.01792
01.05.03.01.07 glycogen catabolism	1	0.04	TRIREDRAFT_120198	2	0.02	2	0.455032
01.05.03.03 chitin metabolism	10	0.41	TRIREDRAFT_119859 TRIREDRAFT_57287 TRIREDRAFT_58188 TRIREDRAFT_3067 TRIREDRAFT_62704 TRIREDRAFT_122172 TRIREDRAFT_122385 TRIREDRAFT_66041 TRIREDRAFT_67600 TRIREDRAFT_124043	26	0.28	1.46429	0.116509
01.05.03.03.04 chitin anabolism	9	0.37	TRIREDRAFT_119859 TRIREDRAFT_57287 TRIREDRAFT_58188 TRIREDRAFT_3067 TRIREDRAFT_122172 TRIREDRAFT_122385 TRIREDRAFT_66041 TRIREDRAFT_67600 TRIREDRAFT_124043	19	0.20	1.85	0.0379567
01.05.03.03.07 chitin catabolism	1	0.04	TRIREDRAFT_62704	7	0.07	0.571429	1
01.05.05 C-1 compound metabolism	8	0.33	TRIREDRAFT_46238 TRIREDRAFT_75890 TRIREDRAFT_121298 TRIREDRAFT_121686 TRIREDRAFT_110171 TRIREDRAFT_80732 TRIREDRAFT_81339 TRIREDRAFT_70090	21	0.23	1.43478	0.159156
01.05.05.04 C-1 compound anabolism	4	0.16	TRIREDRAFT_75890 TRIREDRAFT_121686 TRIREDRAFT_110171 TRIREDRAFT_70090	6	0.06	2.66667	0.0440938
01.05.05.07 C-1 compound catabolism	6	0.25	TRIREDRAFT_75890 TRIREDRAFT_121298 TRIREDRAFT_121686 TRIREDRAFT_110171 TRIREDRAFT_81339 TRIREDRAFT_70090	14	0.15	1.66667	0.133358
01.05.06 C-2 compound and organic acid metabolism	9	0.37	TRIREDRAFT_73774 TRIREDRAFT_119981 TRIREDRAFT_21716 TRIREDRAFT_120696 TRIREDRAFT_75890 TRIREDRAFT_58563 TRIREDRAFT_78683 TRIREDRAFT_79345 TRIREDRAFT_68590	31	0.34	1.08824	0.424993
01.05.06.07 C-2 compound and organic acid catabolism	9	0.37	TRIREDRAFT_73774 TRIREDRAFT_119981 TRIREDRAFT_21716 TRIREDRAFT_120696 TRIREDRAFT_75890 TRIREDRAFT_58563 TRIREDRAFT_78683 TRIREDRAFT_79345 TRIREDRAFT_68590	27	0.29	1.27586	0.258395
01.05.07 C-3 compound metabolism	4	0.16	TRIREDRAFT_21406 TRIREDRAFT_120566 TRIREDRAFT_58356 TRIREDRAFT_121789	8	0.08	2	0.130642
01.05.09 aminosaccharide metabolism	17	0.71	TRIREDRAFT_21396 TRIREDRAFT_58188 TRIREDRAFT_21836 TRIREDRAFT_75890 TRIREDRAFT_3067 TRIREDRAFT_62704 TRIREDRAFT_122172 TRIREDRAFT_122385 TRIREDRAFT_79677 TRIREDRAFT_49898 TRIREDRAFT_79568 TRIREDRAFT_122993 TRIREDRAFT_80994 TRIREDRAFT_67600 TRIREDRAFT_67698 TRIREDRAFT_69975 TRIREDRAFT_70429	53	0.58	1.22414	0.202966
01.05.09.04 aminosaccharide anabolism	13	0.54	TRIREDRAFT_21396 TRIREDRAFT_58188 TRIREDRAFT_21836 TRIREDRAFT_3067 TRIREDRAFT_62704 TRIREDRAFT_122172 TRIREDRAFT_122385 TRIREDRAFT_79568 TRIREDRAFT_122993 TRIREDRAFT_80994 TRIREDRAFT_67600 TRIREDRAFT_67698 TRIREDRAFT_70429	29	0.31	1.74194	0.0228442
01.05.09.07 aminosaccharide catabolism	7	0.29	TRIREDRAFT_21836 TRIREDRAFT_75890 TRIREDRAFT_62704 TRIREDRAFT_79677 TRIREDRAFT_49898 TRIREDRAFT_79568 TRIREDRAFT_80994	21	0.23	1.26087	0.299091
01.05.10 aliphatic hydrocarbon metabolism	2	0.08	TRIREDRAFT_120110 TRIREDRAFT_123468	5	0.05	1.6	0.392
01.05.10.07 aliphatic hydrocarbon catabolism	2	0.08	TRIREDRAFT_120110 TRIREDRAFT_123468	5	0.05	1.6	0.392
01.05.11 aromate metabolism	11	0.46	TRIREDRAFT_119609 TRIREDRAFT_1751 TRIREDRAFT_53673 TRIREDRAFT_103669 TRIREDRAFT_104461 TRIREDRAFT_104890 TRIREDRAFT_78357 TRIREDRAFT_78347 TRIREDRAFT_122948 TRIREDRAFT_67639 TRIREDRAFT_6096	56	0.61	0.754098	1
01.05.11.04 aromate anabolism	3	0.12	TRIREDRAFT_119609 TRIREDRAFT_78347 TRIREDRAFT_122948	9	0.09	1.33333	0.432288
01.05.11.07 aromate catabolism	7	0.29	TRIREDRAFT_1751 TRIREDRAFT_104461 TRIREDRAFT_104890 TRIREDRAFT_78357 TRIREDRAFT_122948 TRIREDRAFT_67639 TRIREDRAFT_6096	41	0.44	0.659091	1
01.05.11.07.01 aerobic aromate catabolism	6	0.25	TRIREDRAFT_1751 TRIREDRAFT_104461 TRIREDRAFT_104890 TRIREDRAFT_78357 TRIREDRAFT_122948 TRIREDRAFT_6096	39	0.42	0.595238	1
01.05.11.07.02 anaerobic aromate catabolism	2	0.08	TRIREDRAFT_1751 TRIREDRAFT_67639	6	0.06	1.33333	0.493794
01.05.13 transfer of activated C-1 groups	22	0.92	TRIREDRAFT_44419 TRIREDRAFT_120150 TRIREDRAFT_74943 TRIREDRAFT_75506 TRIREDRAFT_46238 TRIREDRAFT_46244 TRIREDRAFT_75890 TRIREDRAFT_60338 TRIREDRAFT_121686 TRIREDRAFT_60855 TRIREDRAFT_48225 TRIREDRAFT_63364 TRIREDRAFT_63419 TRIREDRAFT_66436 TRIREDRAFT_66480 TRIREDRAFT_110171 TRIREDRAFT_80732 TRIREDRAFT_80997 TRIREDRAFT_51420 TRIREDRAFT_110960 TRIREDRAFT_68605 TRIREDRAFT_81824	80	0.87	1.05747	0.435579
01.05.13.01 S-adenosyl-methionine - homocysteine cycle	8	0.33	TRIREDRAFT_46238 TRIREDRAFT_60338 TRIREDRAFT_63364 TRIREDRAFT_63419 TRIREDRAFT_110171 TRIREDRAFT_80732 TRIREDRAFT_80997 TRIREDRAFT_51420	33	0.36	0.916667	1
01.05.13.03 tetrahydrofolate-dependent C-1-transfer	5	0.20	TRIREDRAFT_75506 TRIREDRAFT_46244 TRIREDRAFT_75890 TRIREDRAFT_121686 TRIREDRAFT_81824	14	0.15	1.33333	0.293671
01.05.25 regulation of C-compound and carbohydrate metabolism	72	3.01	TRIREDRAFT_54005 TRIREDRAFT_44529 TRIREDRAFT_2091 TRIREDRAFT_53349 TRIREDRAFT_73823 TRIREDRAFT_53562 TRIREDRAFT_2125 TRIREDRAFT_21557 TRIREDRAFT_55706 TRIREDRAFT_120117 TRIREDRAFT_120150 TRIREDRAFT_74884 TRIREDRAFT_55552 TRIREDRAFT_45018 TRIREDRAFT_75878 TRIREDRAFT_45998 TRIREDRAFT_57287 TRIREDRAFT_120722 TRIREDRAFT_57935 TRIREDRAFT_76505 TRIREDRAFT_58587 TRIREDRAFT_76330 TRIREDRAFT_121080 TRIRED…	159	1.74	1.72989	1.25465e-07
01.06 lipid, fatty acid and isoprenoid metabolism	157	6.58	TRIREDRAFT_74453 TRIREDRAFT_54991 TRIREDRAFT_74026 TRIREDRAFT_74168 TRIREDRAFT_119614 TRIREDRAFT_71380 TRIREDRAFT_119875 TRIREDRAFT_73853 TRIREDRAFT_74070 TRIREDRAFT_54683 TRIREDRAFT_74379 TRIREDRAFT_71259 TRIREDRAFT_119931 TRIREDRAFT_41800 TRIREDRAFT_120106 TRIREDRAFT_74947 TRIREDRAFT_21542 TRIREDRAFT_44987 TRIREDRAFT_120079 TRIREDRAFT_56118 TRIREDRAFT_55575 TRIREDRAFT_103853 TRIREDRAFT_103669 T…	652	7.15	0.92028	1
01.06.02 membrane lipid metabolism	38	1.59	TRIREDRAFT_74026 TRIREDRAFT_74168 TRIREDRAFT_45252 TRIREDRAFT_59002 TRIREDRAFT_58356 TRIREDRAFT_76543 TRIREDRAFT_3094 TRIREDRAFT_60194 TRIREDRAFT_59894 TRIREDRAFT_3434 TRIREDRAFT_77227 TRIREDRAFT_121550 TRIREDRAFT_22245 TRIREDRAFT_22148 TRIREDRAFT_61677 TRIREDRAFT_4069 TRIREDRAFT_62563 TRIREDRAFT_78542 TRIREDRAFT_63946 TRIREDRAFT_122644 TRIREDRAFT_64925 TRIREDRAFT_66175 TRIREDRAFT_110040 TRIREDRA…	124	1.36	1.16912	0.150062
01.06.02.01 phospholipid metabolism	30	1.25	TRIREDRAFT_74026 TRIREDRAFT_74168 TRIREDRAFT_45252 TRIREDRAFT_59002 TRIREDRAFT_58356 TRIREDRAFT_76543 TRIREDRAFT_60194 TRIREDRAFT_59894 TRIREDRAFT_3434 TRIREDRAFT_121550 TRIREDRAFT_22245 TRIREDRAFT_61677 TRIREDRAFT_4069 TRIREDRAFT_62563 TRIREDRAFT_78542 TRIREDRAFT_63946 TRIREDRAFT_122644 TRIREDRAFT_64925 TRIREDRAFT_110040 TRIREDRAFT_80958 TRIREDRAFT_67523 TRIREDRAFT_123457 TRIREDRAFT_123655 TRIRE…	99	1.08	1.15741	0.203296
01.06.02.02 glycolipid metabolism	8	0.33	TRIREDRAFT_45252 TRIREDRAFT_77227 TRIREDRAFT_22148 TRIREDRAFT_64925 TRIREDRAFT_66175 TRIREDRAFT_67010 TRIREDRAFT_123553 TRIREDRAFT_68412	34	0.37	0.891892	1
01.06.02.03 sphingolipid metabolism	4	0.16	TRIREDRAFT_3094 TRIREDRAFT_22148 TRIREDRAFT_52829 TRIREDRAFT_70736	7	0.07	2.28571	0.0818494
01.06.05 fatty acid metabolism	30	1.25	TRIREDRAFT_74453 TRIREDRAFT_119875 TRIREDRAFT_119931 TRIREDRAFT_44987 TRIREDRAFT_21441 TRIREDRAFT_45018 TRIREDRAFT_75368 TRIREDRAFT_21824 TRIREDRAFT_120566 TRIREDRAFT_76114 TRIREDRAFT_21957 TRIREDRAFT_3434 TRIREDRAFT_77279 TRIREDRAFT_61750 TRIREDRAFT_121824 TRIREDRAFT_121789 TRIREDRAFT_121826 TRIREDRAFT_62651 TRIREDRAFT_48516 TRIREDRAFT_78248 TRIREDRAFT_122240 TRIREDRAFT_78591 TRIREDRAFT_48788 TR…	113	1.23	1.01626	0.500145
01.06.06 isoprenoid metabolism	31	1.29	TRIREDRAFT_54991 TRIREDRAFT_71380 TRIREDRAFT_54683 TRIREDRAFT_74379 TRIREDRAFT_41800 TRIREDRAFT_120106 TRIREDRAFT_44987 TRIREDRAFT_120079 TRIREDRAFT_56838 TRIREDRAFT_21824 TRIREDRAFT_58612 TRIREDRAFT_121166 TRIREDRAFT_121230 TRIREDRAFT_121374 TRIREDRAFT_121546 TRIREDRAFT_61750 TRIREDRAFT_78130 TRIREDRAFT_78387 TRIREDRAFT_79166 TRIREDRAFT_49399 TRIREDRAFT_63507 TRIREDRAFT_64561 TRIREDRAFT_65029 TR…	135	1.48	0.871622	1
01.06.06.05 sesquiterpenes metabolism	1	0.04	TRIREDRAFT_78387	9	0.09	0.444444	1
01.06.06.09 triterpenes metabolism	1	0.04	TRIREDRAFT_121230	1	0.01	4	0.261766
01.06.06.11 tetracyclic and pentacyclic triterpenes (cholesterin, steroids and hopanoids) metabolism	25	1.04	TRIREDRAFT_54991 TRIREDRAFT_71380 TRIREDRAFT_54683 TRIREDRAFT_74379 TRIREDRAFT_41800 TRIREDRAFT_120106 TRIREDRAFT_44987 TRIREDRAFT_120079 TRIREDRAFT_56838 TRIREDRAFT_21824 TRIREDRAFT_58612 TRIREDRAFT_121166 TRIREDRAFT_121230 TRIREDRAFT_121374 TRIREDRAFT_121546 TRIREDRAFT_61750 TRIREDRAFT_78130 TRIREDRAFT_79166 TRIREDRAFT_49399 TRIREDRAFT_64561 TRIREDRAFT_123008 TRIREDRAFT_51443 TRIREDRAFT_123627 …	104	1.14	0.912281	1
01.06.06.13 tetraterpenes (carotinoids) metabolism	1	0.04	TRIREDRAFT_120106	1	0.01	4	0.261766
01.06.10 regulation of lipid, fatty acid and isoprenoid metabolism	10	0.41	TRIREDRAFT_45242 TRIREDRAFT_59672 TRIREDRAFT_121374 TRIREDRAFT_59894 TRIREDRAFT_62651 TRIREDRAFT_122457 TRIREDRAFT_49489 TRIREDRAFT_79441 TRIREDRAFT_123149 TRIREDRAFT_70349	29	0.31	1.32258	0.206308
01.07 metabolism of vitamins, cofactors, and prosthetic groups	77	3.22	TRIREDRAFT_119954 TRIREDRAFT_73774 TRIREDRAFT_73511 TRIREDRAFT_54991 TRIREDRAFT_54554 TRIREDRAFT_54071 TRIREDRAFT_31869 TRIREDRAFT_53673 TRIREDRAFT_31551 TRIREDRAFT_55353 TRIREDRAFT_55681 TRIREDRAFT_2476 TRIREDRAFT_55335 TRIREDRAFT_75551 TRIREDRAFT_104609 TRIREDRAFT_75271 TRIREDRAFT_120424 TRIREDRAFT_56838 TRIREDRAFT_75838 TRIREDRAFT_120646 TRIREDRAFT_57528 TRIREDRAFT_75707 TRIREDRAFT_75769 TRIRE…	281	3.08	1.04545	0.339346
01.07.01 biosynthesis of vitamins, cofactors, and prosthetic groups	51	2.13	TRIREDRAFT_119954 TRIREDRAFT_73774 TRIREDRAFT_73511 TRIREDRAFT_54554 TRIREDRAFT_54071 TRIREDRAFT_31869 TRIREDRAFT_31551 TRIREDRAFT_55353 TRIREDRAFT_55681 TRIREDRAFT_2476 TRIREDRAFT_75551 TRIREDRAFT_104609 TRIREDRAFT_75271 TRIREDRAFT_75838 TRIREDRAFT_120646 TRIREDRAFT_57528 TRIREDRAFT_75707 TRIREDRAFT_46244 TRIREDRAFT_75890 TRIREDRAFT_58073 TRIREDRAFT_58675 TRIREDRAFT_58613 TRIREDRAFT_3350 TRIREDR…	160	1.75	1.21714	0.061064
01.07.03 catabolism of vitamins, cofactors, and prosthetic groups	4	0.16	TRIREDRAFT_57528 TRIREDRAFT_58675 TRIREDRAFT_122641 TRIREDRAFT_79690	11	0.12	1.33333	0.319498
01.07.04 utilization of vitamins, cofactors, and prosthetic groups	2	0.08	TRIREDRAFT_53673 TRIREDRAFT_77758	13	0.14	0.571429	1
01.07.07 regulation of the metabolism of vitamins, cofactors, and prosthetic groups	3	0.12	TRIREDRAFT_55353 TRIREDRAFT_55335 TRIREDRAFT_80122	7	0.07	1.71429	0.268338
01.08 metabolism of intercellular mediators	5	0.20	TRIREDRAFT_2521 TRIREDRAFT_22752 TRIREDRAFT_65750 TRIREDRAFT_68956 TRIREDRAFT_112460	9	0.09	2.22222	0.0585809
01.08.01 metabolism of neurotransmitters	1	0.04	TRIREDRAFT_112460	1	0.01	4	0.261766
01.08.02 metabolism of hormones	2	0.08	TRIREDRAFT_2521 TRIREDRAFT_68956	4	0.04	2	0.281702
01.08.04 regulation of the metabolism of intercellular mediators	2	0.08	TRIREDRAFT_22752 TRIREDRAFT_65750	4	0.04	2	0.281702
01.20 secondary metabolism	157	6.58	TRIREDRAFT_119974 TRIREDRAFT_119954 TRIREDRAFT_74453 TRIREDRAFT_73937 TRIREDRAFT_119609 TRIREDRAFT_102416 TRIREDRAFT_103132 TRIREDRAFT_1885 TRIREDRAFT_44419 TRIREDRAFT_74070 TRIREDRAFT_102382 TRIREDRAFT_1751 TRIREDRAFT_119710 TRIREDRAFT_103230 TRIREDRAFT_53673 TRIREDRAFT_54813 TRIREDRAFT_55630 TRIREDRAFT_120219 TRIREDRAFT_2399 TRIREDRAFT_55681 TRIREDRAFT_120008 TRIREDRAFT_120079 TRIREDRAFT_55634 …	910	9.98	0.659319	1
01.20.01 metabolism of primary metabolic sugar derivatives	4	0.16	TRIREDRAFT_65067 TRIREDRAFT_66175 TRIREDRAFT_123553 TRIREDRAFT_81271	15	0.16	1	0.580514
01.20.01.01 metabolism of secondary monosaccharides	1	0.04	TRIREDRAFT_81271	2	0.02	2	0.455032
01.20.01.05 metabolism of sugar alcohols	2	0.08	TRIREDRAFT_66175 TRIREDRAFT_123553	4	0.04	2	0.281702
01.20.01.09 metabolism of aminoglycoside antibiotics	1	0.04	TRIREDRAFT_65067	3	0.03	1.33333	0.597718
01.20.05 metabolism of acetic acid derivatives	3	0.12	TRIREDRAFT_119974 TRIREDRAFT_59940 TRIREDRAFT_60825	43	0.47	0.255319	1
01.20.05.03 metabolism of alkanes, alkenes, alkanals, alkanols	1	0.04	TRIREDRAFT_60825	9	0.09	0.444444	1
01.20.05.11 metabolism of polyketides	2	0.08	TRIREDRAFT_119974 TRIREDRAFT_59940	21	0.23	0.347826	1
01.20.13 metabolism of derivatives of homoisopentenyl pyrophosphate	1	0.04	TRIREDRAFT_121230	3	0.03	1.33333	0.597718
01.20.15 metabolism of derivatives of dehydroquinic acid, shikimic acid and chorismic acid	8	0.33	TRIREDRAFT_119609 TRIREDRAFT_120219 TRIREDRAFT_104609 TRIREDRAFT_56934 TRIREDRAFT_62091 TRIREDRAFT_66835 TRIREDRAFT_67446 TRIREDRAFT_68728	28	0.30	1.1	0.457158
01.20.15.03 metabolism of ubiquinone	3	0.12	TRIREDRAFT_104609 TRIREDRAFT_66835 TRIREDRAFT_68728	11	0.12	1	0.58074
01.20.17 metabolism of secondary products derived from primary amino acids	12	0.50	TRIREDRAFT_73937 TRIREDRAFT_103132 TRIREDRAFT_44419 TRIREDRAFT_54813 TRIREDRAFT_120008 TRIREDRAFT_120646 TRIREDRAFT_121405 TRIREDRAFT_60374 TRIREDRAFT_122240 TRIREDRAFT_80659 TRIREDRAFT_66795 TRIREDRAFT_112460	52	0.57	0.877193	1
01.20.17.01 metabolism of nonprotein amino acids	6	0.25	TRIREDRAFT_73937 TRIREDRAFT_103132 TRIREDRAFT_44419 TRIREDRAFT_121405 TRIREDRAFT_122240 TRIREDRAFT_112460	17	0.18	1.38889	0.271656
01.20.17.03 metabolism of amines	5	0.20	TRIREDRAFT_120008 TRIREDRAFT_120646 TRIREDRAFT_60374 TRIREDRAFT_80659 TRIREDRAFT_66795	19	0.20	1	0.581509
01.20.19 metabolism of secondary products derived from glycine, L-serine and L-alanine	10	0.41	TRIREDRAFT_119954 TRIREDRAFT_55681 TRIREDRAFT_58073 TRIREDRAFT_61153 TRIREDRAFT_77758 TRIREDRAFT_78679 TRIREDRAFT_4668 TRIREDRAFT_110040 TRIREDRAFT_80958 TRIREDRAFT_123382	37	0.40	1.025	0.515711
01.20.19.01 metabolism of porphyrins	7	0.29	TRIREDRAFT_119954 TRIREDRAFT_58073 TRIREDRAFT_61153 TRIREDRAFT_77758 TRIREDRAFT_78679 TRIREDRAFT_4668 TRIREDRAFT_123382	30	0.32	0.90625	1
01.20.21 metabolism of sulfuric acid and L-cysteine derivatives	1	0.04	TRIREDRAFT_46238	4	0.04	1	1
01.20.25 metabolism of secondary products derived from L-valin, L-leucin and L-isoleucin	1	0.04	TRIREDRAFT_120079	2	0.02	2	0.455032
01.20.31 metabolism of secondary products derived from L-lysine, L-arginine and L-histidine	4	0.16	TRIREDRAFT_74943 TRIREDRAFT_120147 TRIREDRAFT_76050 TRIREDRAFT_61523	11	0.12	1.33333	0.319498
01.20.35 metabolism of secondary products derived from L-phenylalanine and L-tyrosine	3	0.12	TRIREDRAFT_105363 TRIREDRAFT_58466 TRIREDRAFT_123771	33	0.36	0.333333	1
01.20.35.01 metabolism of phenylpropanoids	2	0.08	TRIREDRAFT_58466 TRIREDRAFT_123771	30	0.32	0.25	1
01.20.37 metabolism of peptide derived compounds	5	0.20	TRIREDRAFT_102382 TRIREDRAFT_75838 TRIREDRAFT_75769 TRIREDRAFT_109998 TRIREDRAFT_23240	37	0.40	0.5	1
01.20.37.01 metabolism of thioredoxin, glutaredoxin, glutathion	4	0.16	TRIREDRAFT_102382 TRIREDRAFT_75838 TRIREDRAFT_75769 TRIREDRAFT_109998	21	0.23	0.695652	1
01.20.37.05 metabolism of beta-lactams	1	0.04	TRIREDRAFT_23240	8	0.08	0.5	1
01.20.70 regulation of secondary metabolism	4	0.16	TRIREDRAFT_76220 TRIREDRAFT_47317 TRIREDRAFT_48773 TRIREDRAFT_69972	32	0.35	0.457143	1
01.25 extracellular metabolism	13	0.54	TRIREDRAFT_73643 TRIREDRAFT_120873 TRIREDRAFT_59508 TRIREDRAFT_121133 TRIREDRAFT_59346 TRIREDRAFT_121746 TRIREDRAFT_22459 TRIREDRAFT_71532 TRIREDRAFT_122948 TRIREDRAFT_67678 TRIREDRAFT_81004 TRIREDRAFT_111102 TRIREDRAFT_69490	48	0.52	1.03846	0.498047
01.25.01 extracellular polysaccharide degradation	7	0.29	TRIREDRAFT_73643 TRIREDRAFT_120873 TRIREDRAFT_59346 TRIREDRAFT_121746 TRIREDRAFT_71532 TRIREDRAFT_67678 TRIREDRAFT_69490	22	0.24	1.20833	0.34731
01.25.03 extracellular protein degradation	3	0.12	TRIREDRAFT_121133 TRIREDRAFT_22459 TRIREDRAFT_81004	9	0.09	1.33333	0.432288
01.25.07 extracellular ester compound degradation	2	0.08	TRIREDRAFT_59508 TRIREDRAFT_111102	7	0.07	1.14286	0.583976
01.25.09 extracellular lignin degradation	1	0.04	TRIREDRAFT_122948	5	0.05	0.8	1
02 ENERGY	200	8.38	TRIREDRAFT_71343 TRIREDRAFT_119974 TRIREDRAFT_73774 TRIREDRAFT_54521 TRIREDRAFT_73903 TRIREDRAFT_74453 TRIREDRAFT_21396 TRIREDRAFT_54676 TRIREDRAFT_119896 TRIREDRAFT_119735 TRIREDRAFT_73790 TRIREDRAFT_43664 TRIREDRAFT_73536 TRIREDRAFT_119875 TRIREDRAFT_44529 TRIREDRAFT_73853 TRIREDRAFT_2091 TRIREDRAFT_44038 TRIREDRAFT_21406 TRIREDRAFT_2125 TRIREDRAFT_74233 TRIREDRAFT_54813 TRIREDRAFT_55351 TRIRED…	508	5.57	1.50449	1.53738e-11
02.01 glycolysis and gluconeogenesis	38	1.59	TRIREDRAFT_21396 TRIREDRAFT_119735 TRIREDRAFT_43664 TRIREDRAFT_2091 TRIREDRAFT_44038 TRIREDRAFT_21406 TRIREDRAFT_2125 TRIREDRAFT_55245 TRIREDRAFT_2362 TRIREDRAFT_21836 TRIREDRAFT_75769 TRIREDRAFT_2776 TRIREDRAFT_21957 TRIREDRAFT_58466 TRIREDRAFT_58289 TRIREDRAFT_121240 TRIREDRAFT_76744 TRIREDRAFT_77279 TRIREDRAFT_77656 TRIREDRAFT_77373 TRIREDRAFT_77806 TRIREDRAFT_121789 TRIREDRAFT_78439 TRIREDRAF…	93	1.02	1.55882	0.00136378
02.01.03 regulation of glycolysis and gluconeogenesis	10	0.41	TRIREDRAFT_2091 TRIREDRAFT_2125 TRIREDRAFT_77279 TRIREDRAFT_78439 TRIREDRAFT_78732 TRIREDRAFT_79381 TRIREDRAFT_79677 TRIREDRAFT_65553 TRIREDRAFT_110491 TRIREDRAFT_68438	18	0.19	2.15789	0.00764825
02.07 pentose-phosphate pathway	18	0.75	TRIREDRAFT_73903 TRIREDRAFT_55245 TRIREDRAFT_75079 TRIREDRAFT_72685 TRIREDRAFT_56934 TRIREDRAFT_56631 TRIREDRAFT_21836 TRIREDRAFT_75769 TRIREDRAFT_77481 TRIREDRAFT_62091 TRIREDRAFT_121789 TRIREDRAFT_22512 TRIREDRAFT_122736 TRIREDRAFT_65588 TRIREDRAFT_123026 TRIREDRAFT_66544 TRIREDRAFT_23200 TRIREDRAFT_5776	40	0.43	1.74419	0.00766266
02.07.01 pentose-phosphate pathway oxidative branch	2	0.08	TRIREDRAFT_73903 TRIREDRAFT_72685	2	0.02	4	0.0685004
02.07.03 pentose-phosphate pathway non oxidative branch	1	0.04	TRIREDRAFT_55245	3	0.03	1.33333	0.597718
02.08 pyruvate dehydrogenase complex	4	0.16	TRIREDRAFT_44038 TRIREDRAFT_76744 TRIREDRAFT_77373 TRIREDRAFT_50068	9	0.09	1.77778	0.188291
02.09 anaplerotic reactions	2	0.08	TRIREDRAFT_119896 TRIREDRAFT_21957	2	0.02	4	0.0685004
02.10 tricarboxylic-acid pathway (citrate cycle, Krebs cycle, TCA cycle)	22	0.92	TRIREDRAFT_73774 TRIREDRAFT_119896 TRIREDRAFT_73536 TRIREDRAFT_44038 TRIREDRAFT_74983 TRIREDRAFT_56726 TRIREDRAFT_120378 TRIREDRAFT_76617 TRIREDRAFT_120943 TRIREDRAFT_121019 TRIREDRAFT_76744 TRIREDRAFT_77336 TRIREDRAFT_3653 TRIREDRAFT_77373 TRIREDRAFT_4009 TRIREDRAFT_121824 TRIREDRAFT_122296 TRIREDRAFT_22707 TRIREDRAFT_50531 TRIREDRAFT_123198 TRIREDRAFT_80881 TRIREDRAFT_123729	51	0.55	1.67273	0.00625707
02.11 electron transport and membrane-associated energy conservation	57	2.38	TRIREDRAFT_71343 TRIREDRAFT_119974 TRIREDRAFT_73790 TRIREDRAFT_73853 TRIREDRAFT_55351 TRIREDRAFT_45153 TRIREDRAFT_2476 TRIREDRAFT_120272 TRIREDRAFT_55088 TRIREDRAFT_120300 TRIREDRAFT_21609 TRIREDRAFT_76166 TRIREDRAFT_75707 TRIREDRAFT_58201 TRIREDRAFT_120836 TRIREDRAFT_76366 TRIREDRAFT_105623 TRIREDRAFT_76238 TRIREDRAFT_121019 TRIREDRAFT_121172 TRIREDRAFT_106617 TRIREDRAFT_106834 TRIREDRAFT_47510 …	131	1.43	1.66434	1.14028e-05
02.11.05 accessory proteins of electron transport and membrane-associated energy conservation	21	0.88	TRIREDRAFT_71343 TRIREDRAFT_55088 TRIREDRAFT_120300 TRIREDRAFT_21609 TRIREDRAFT_58201 TRIREDRAFT_121019 TRIREDRAFT_121172 TRIREDRAFT_106617 TRIREDRAFT_62389 TRIREDRAFT_22489 TRIREDRAFT_34378 TRIREDRAFT_122703 TRIREDRAFT_64561 TRIREDRAFT_79690 TRIREDRAFT_65559 TRIREDRAFT_123198 TRIREDRAFT_22994 TRIREDRAFT_110586 TRIREDRAFT_5387 TRIREDRAFT_111033 TRIREDRAFT_23431	47	0.51	1.72549	0.00457026
02.11.07 regulation of electron transport and membrane-associated energy conservation	3	0.12	TRIREDRAFT_119974 TRIREDRAFT_55351 TRIREDRAFT_108920	10	0.10	1.2	0.509493
02.13 respiration	65	2.72	TRIREDRAFT_71343 TRIREDRAFT_54521 TRIREDRAFT_54676 TRIREDRAFT_73853 TRIREDRAFT_74233 TRIREDRAFT_54813 TRIREDRAFT_55351 TRIREDRAFT_45153 TRIREDRAFT_74570 TRIREDRAFT_2231 TRIREDRAFT_120272 TRIREDRAFT_74892 TRIREDRAFT_55088 TRIREDRAFT_38441 TRIREDRAFT_120300 TRIREDRAFT_104106 TRIREDRAFT_104609 TRIREDRAFT_21609 TRIREDRAFT_75506 TRIREDRAFT_76166 TRIREDRAFT_46240 TRIREDRAFT_58201 TRIREDRAFT_120836 TRIR…	154	1.68	1.61905	9.69847e-06
02.13.01 anaerobic respiration	5	0.20	TRIREDRAFT_104106 TRIREDRAFT_121834 TRIREDRAFT_22654 TRIREDRAFT_4901 TRIREDRAFT_80288	11	0.12	1.66667	0.134273
02.13.03 aerobic respiration	41	1.71	TRIREDRAFT_71343 TRIREDRAFT_54521 TRIREDRAFT_45153 TRIREDRAFT_120272 TRIREDRAFT_74892 TRIREDRAFT_55088 TRIREDRAFT_120300 TRIREDRAFT_104106 TRIREDRAFT_104609 TRIREDRAFT_21609 TRIREDRAFT_75506 TRIREDRAFT_46240 TRIREDRAFT_58201 TRIREDRAFT_120836 TRIREDRAFT_105623 TRIREDRAFT_121019 TRIREDRAFT_121172 TRIREDRAFT_106617 TRIREDRAFT_47510 TRIREDRAFT_60928 TRIREDRAFT_3909 TRIREDRAFT_121834 TRIREDRAFT_33586…	97	1.06	1.61321	0.000394104
02.13.05 regulation of respiration	1	0.04	TRIREDRAFT_55351	4	0.04	1	1
02.16 fermentation	15	0.62	TRIREDRAFT_73774 TRIREDRAFT_21450 TRIREDRAFT_120272 TRIREDRAFT_104606 TRIREDRAFT_21716 TRIREDRAFT_120696 TRIREDRAFT_58466 TRIREDRAFT_121298 TRIREDRAFT_77481 TRIREDRAFT_77336 TRIREDRAFT_77806 TRIREDRAFT_22481 TRIREDRAFT_78683 TRIREDRAFT_22633 TRIREDRAFT_68590	72	0.78	0.794872	1
02.16.01 alcohol fermentation	7	0.29	TRIREDRAFT_120272 TRIREDRAFT_104606 TRIREDRAFT_120696 TRIREDRAFT_58466 TRIREDRAFT_77806 TRIREDRAFT_78683 TRIREDRAFT_68590	36	0.39	0.74359	1
02.16.03 lactate fermentation	2	0.08	TRIREDRAFT_77481 TRIREDRAFT_22481	10	0.10	0.8	1
02.16.03.03 heterofermentative pathway and fermentaton of other saccharides	1	0.04	TRIREDRAFT_77481	2	0.02	2	0.455032
02.16.11 propionate fermentation	1	0.04	TRIREDRAFT_77336	4	0.04	1	1
02.16.13 acetate fermentation	2	0.08	TRIREDRAFT_73774 TRIREDRAFT_21716	4	0.04	2	0.281702
02.19 metabolism of energy reserves (e.g. glycogen, trehalose)	27	1.13	TRIREDRAFT_43664 TRIREDRAFT_44529 TRIREDRAFT_120198 TRIREDRAFT_56872 TRIREDRAFT_45242 TRIREDRAFT_75295 TRIREDRAFT_120676 TRIREDRAFT_120722 TRIREDRAFT_21836 TRIREDRAFT_120873 TRIREDRAFT_121028 TRIREDRAFT_27719 TRIREDRAFT_77222 TRIREDRAFT_47603 TRIREDRAFT_77602 TRIREDRAFT_48707 TRIREDRAFT_71532 TRIREDRAFT_122385 TRIREDRAFT_49213 TRIREDRAFT_79535 TRIREDRAFT_64906 TRIREDRAFT_123114 TRIREDRAFT_72012 T…	52	0.57	1.98246	6.38429e-05
02.25 oxidation of fatty acids	19	0.79	TRIREDRAFT_74453 TRIREDRAFT_119875 TRIREDRAFT_45018 TRIREDRAFT_75368 TRIREDRAFT_21824 TRIREDRAFT_45998 TRIREDRAFT_76114 TRIREDRAFT_77279 TRIREDRAFT_62651 TRIREDRAFT_78248 TRIREDRAFT_22489 TRIREDRAFT_79166 TRIREDRAFT_79690 TRIREDRAFT_123084 TRIREDRAFT_111085 TRIREDRAFT_123771 TRIREDRAFT_69647 TRIREDRAFT_5863 TRIREDRAFT_6085	52	0.57	1.38596	0.0644059
02.45 energy conversion and regeneration	25	1.04	TRIREDRAFT_73774 TRIREDRAFT_45153 TRIREDRAFT_2476 TRIREDRAFT_55060 TRIREDRAFT_55204 TRIREDRAFT_76166 TRIREDRAFT_75707 TRIREDRAFT_2987 TRIREDRAFT_58563 TRIREDRAFT_76366 TRIREDRAFT_105623 TRIREDRAFT_60825 TRIREDRAFT_22300 TRIREDRAFT_33586 TRIREDRAFT_122064 TRIREDRAFT_4196 TRIREDRAFT_63364 TRIREDRAFT_79262 TRIREDRAFT_79271 TRIREDRAFT_22737 TRIREDRAFT_80216 TRIREDRAFT_123071 TRIREDRAFT_4989 TRIREDRAF…	74	0.81	1.28395	0.0889482
02.45.11 conversion to kinetic energy (e.g. movement)	4	0.16	TRIREDRAFT_55060 TRIREDRAFT_2987 TRIREDRAFT_122064 TRIREDRAFT_123185	15	0.16	1	0.580514
02.45.15 energy generation (e.g. ATP synthase)	15	0.62	TRIREDRAFT_45153 TRIREDRAFT_2476 TRIREDRAFT_55204 TRIREDRAFT_76166 TRIREDRAFT_75707 TRIREDRAFT_105623 TRIREDRAFT_22300 TRIREDRAFT_33586 TRIREDRAFT_4196 TRIREDRAFT_63364 TRIREDRAFT_79262 TRIREDRAFT_22737 TRIREDRAFT_80216 TRIREDRAFT_123071 TRIREDRAFT_4989	25	0.27	2.2963	0.000363716
04 STORAGE PROTEIN	1	0.04	TRIREDRAFT_48225	1	0.01	4	0.261766
04.01 storage facilitating proteins	1	0.04	TRIREDRAFT_48225	1	0.01	4	0.261766
10 CELL CYCLE AND DNA PROCESSING	344	14.4	TRIREDRAFT_21324 TRIREDRAFT_119859 TRIREDRAFT_73862 TRIREDRAFT_21384 TRIREDRAFT_73778 TRIREDRAFT_26575 TRIREDRAFT_43618 TRIREDRAFT_27406 TRIREDRAFT_52976 TRIREDRAFT_74442 TRIREDRAFT_103311 TRIREDRAFT_53721 TRIREDRAFT_102813 TRIREDRAFT_21168 TRIREDRAFT_54893 TRIREDRAFT_119614 TRIREDRAFT_44330 TRIREDRAFT_102512 TRIREDRAFT_71468 TRIREDRAFT_21117 TRIREDRAFT_119757 TRIREDRAFT_44504 TRIREDRAFT_73646 TR…	1014	11.1	1.2973	3.73941e-09
10.01 DNA processing	173	7.25	TRIREDRAFT_73862 TRIREDRAFT_73778 TRIREDRAFT_26575 TRIREDRAFT_27406 TRIREDRAFT_103311 TRIREDRAFT_53721 TRIREDRAFT_102512 TRIREDRAFT_71468 TRIREDRAFT_21117 TRIREDRAFT_119757 TRIREDRAFT_73646 TRIREDRAFT_102581 TRIREDRAFT_2095 TRIREDRAFT_44459 TRIREDRAFT_54683 TRIREDRAFT_103372 TRIREDRAFT_102381 TRIREDRAFT_54736 TRIREDRAFT_44097 TRIREDRAFT_73574 TRIREDRAFT_102579 TRIREDRAFT_119742 TRIREDRAFT_120075 …	554	6.07	1.1944	0.00346911
10.01.02 DNA topology	24	1.00	TRIREDRAFT_71468 TRIREDRAFT_73646 TRIREDRAFT_102381 TRIREDRAFT_54736 TRIREDRAFT_44097 TRIREDRAFT_55125 TRIREDRAFT_74622 TRIREDRAFT_74818 TRIREDRAFT_120753 TRIREDRAFT_57935 TRIREDRAFT_3212 TRIREDRAFT_58427 TRIREDRAFT_46619 TRIREDRAFT_121381 TRIREDRAFT_121506 TRIREDRAFT_107385 TRIREDRAFT_49059 TRIREDRAFT_63454 TRIREDRAFT_50539 TRIREDRAFT_110586 TRIREDRAFT_51455 TRIREDRAFT_5899 TRIREDRAFT_112190 TRI…	88	0.96	1.04167	0.447526
10.01.03 DNA synthesis and replication	45	1.88	TRIREDRAFT_73778 TRIREDRAFT_27406 TRIREDRAFT_103311 TRIREDRAFT_53721 TRIREDRAFT_71468 TRIREDRAFT_73646 TRIREDRAFT_2095 TRIREDRAFT_44459 TRIREDRAFT_120075 TRIREDRAFT_55125 TRIREDRAFT_21542 TRIREDRAFT_2358 TRIREDRAFT_56789 TRIREDRAFT_21653 TRIREDRAFT_120486 TRIREDRAFT_75739 TRIREDRAFT_75995 TRIREDRAFT_2829 TRIREDRAFT_57600 TRIREDRAFT_105676 TRIREDRAFT_3212 TRIREDRAFT_120922 TRIREDRAFT_121048 TRIRED…	145	1.59	1.18239	0.107642
10.01.03.03 ori recognition and priming complex formation	6	0.25	TRIREDRAFT_73646 TRIREDRAFT_56789 TRIREDRAFT_3212 TRIREDRAFT_121573 TRIREDRAFT_63454 TRIREDRAFT_5899	23	0.25	1	1
10.01.03.05 extension/ polymerization activity	10	0.41	TRIREDRAFT_73778 TRIREDRAFT_71468 TRIREDRAFT_2095 TRIREDRAFT_44459 TRIREDRAFT_55125 TRIREDRAFT_120486 TRIREDRAFT_61039 TRIREDRAFT_121573 TRIREDRAFT_61544 TRIREDRAFT_122392	45	0.49	0.836735	1
10.01.05 DNA recombination and DNA repair	75	3.14	TRIREDRAFT_73778 TRIREDRAFT_103311 TRIREDRAFT_102512 TRIREDRAFT_71468 TRIREDRAFT_21117 TRIREDRAFT_102581 TRIREDRAFT_2095 TRIREDRAFT_44459 TRIREDRAFT_102381 TRIREDRAFT_54736 TRIREDRAFT_73574 TRIREDRAFT_120075 TRIREDRAFT_75102 TRIREDRAFT_55125 TRIREDRAFT_21542 TRIREDRAFT_55599 TRIREDRAFT_74818 TRIREDRAFT_57198 TRIREDRAFT_56384 TRIREDRAFT_120486 TRIREDRAFT_120753 TRIREDRAFT_75995 TRIREDRAFT_45971 TR…	281	3.08	1.01948	0.444271
10.01.05.01 DNA repair	58	2.43	TRIREDRAFT_73778 TRIREDRAFT_103311 TRIREDRAFT_102512 TRIREDRAFT_71468 TRIREDRAFT_102581 TRIREDRAFT_2095 TRIREDRAFT_44459 TRIREDRAFT_102381 TRIREDRAFT_54736 TRIREDRAFT_73574 TRIREDRAFT_120075 TRIREDRAFT_75102 TRIREDRAFT_55125 TRIREDRAFT_21542 TRIREDRAFT_74818 TRIREDRAFT_57198 TRIREDRAFT_120486 TRIREDRAFT_120753 TRIREDRAFT_124317 TRIREDRAFT_57600 TRIREDRAFT_105351 TRIREDRAFT_58427 TRIREDRAFT_58804 …	238	2.61	0.931034	1
10.01.05.03 DNA recombination	29	1.21	TRIREDRAFT_71468 TRIREDRAFT_21117 TRIREDRAFT_102381 TRIREDRAFT_54736 TRIREDRAFT_55125 TRIREDRAFT_74818 TRIREDRAFT_57198 TRIREDRAFT_56384 TRIREDRAFT_124317 TRIREDRAFT_58694 TRIREDRAFT_58427 TRIREDRAFT_46619 TRIREDRAFT_121381 TRIREDRAFT_121506 TRIREDRAFT_107385 TRIREDRAFT_61570 TRIREDRAFT_48386 TRIREDRAFT_49059 TRIREDRAFT_49522 TRIREDRAFT_49746 TRIREDRAFT_64437 TRIREDRAFT_64392 TRIREDRAFT_64989 TRI…	107	1.17	1.03419	0.450044
10.01.05.03.01 meiotic recombination	7	0.29	TRIREDRAFT_55125 TRIREDRAFT_121506 TRIREDRAFT_61570 TRIREDRAFT_49522 TRIREDRAFT_49746 TRIREDRAFT_64392 TRIREDRAFT_123697	25	0.27	1.07407	0.49331
10.01.05.03.03 somatic / mitotic recombination	5	0.20	TRIREDRAFT_55125 TRIREDRAFT_57198 TRIREDRAFT_56384 TRIREDRAFT_121506 TRIREDRAFT_48386	17	0.18	1.11111	0.471112
10.01.09 DNA restriction or modification	84	3.52	TRIREDRAFT_73862 TRIREDRAFT_26575 TRIREDRAFT_103311 TRIREDRAFT_119757 TRIREDRAFT_54683 TRIREDRAFT_103372 TRIREDRAFT_44097 TRIREDRAFT_102579 TRIREDRAFT_119742 TRIREDRAFT_55125 TRIREDRAFT_21557 TRIREDRAFT_21542 TRIREDRAFT_44781 TRIREDRAFT_55552 TRIREDRAFT_74818 TRIREDRAFT_57178 TRIREDRAFT_33728 TRIREDRAFT_58011 TRIREDRAFT_58119 TRIREDRAFT_120722 TRIREDRAFT_124317 TRIREDRAFT_57608 TRIREDRAFT_57935 T…	267	2.92	1.20548	0.0288853
10.01.09.03 DNA restriction	1	0.04	TRIREDRAFT_61039	5	0.05	0.8	1
10.01.09.05 DNA conformation modification (e.g. chromatin)	83	3.47	TRIREDRAFT_73862 TRIREDRAFT_26575 TRIREDRAFT_103311 TRIREDRAFT_119757 TRIREDRAFT_54683 TRIREDRAFT_103372 TRIREDRAFT_44097 TRIREDRAFT_102579 TRIREDRAFT_119742 TRIREDRAFT_55125 TRIREDRAFT_21557 TRIREDRAFT_21542 TRIREDRAFT_44781 TRIREDRAFT_55552 TRIREDRAFT_74818 TRIREDRAFT_57178 TRIREDRAFT_33728 TRIREDRAFT_58011 TRIREDRAFT_58119 TRIREDRAFT_120722 TRIREDRAFT_124317 TRIREDRAFT_57608 TRIREDRAFT_57935 T…	261	2.86	1.21329	0.022954
10.01.11 regulation of DNA processing	4	0.16	TRIREDRAFT_21117 TRIREDRAFT_55125 TRIREDRAFT_123655 TRIREDRAFT_70076	11	0.12	1.33333	0.319498
10.03 cell cycle	249	10.4	TRIREDRAFT_21324 TRIREDRAFT_119859 TRIREDRAFT_73862 TRIREDRAFT_21384 TRIREDRAFT_73778 TRIREDRAFT_43618 TRIREDRAFT_27406 TRIREDRAFT_52976 TRIREDRAFT_74442 TRIREDRAFT_103311 TRIREDRAFT_102813 TRIREDRAFT_21168 TRIREDRAFT_54893 TRIREDRAFT_119614 TRIREDRAFT_44330 TRIREDRAFT_102512 TRIREDRAFT_71468 TRIREDRAFT_44504 TRIREDRAFT_73646 TRIREDRAFT_103322 TRIREDRAFT_102581 TRIREDRAFT_44459 TRIREDRAFT_21256 T…	662	7.26	1.43251	1.26193e-11
10.03.01 mitotic cell cycle and cell cycle control	181	7.58	TRIREDRAFT_21324 TRIREDRAFT_73862 TRIREDRAFT_21384 TRIREDRAFT_73778 TRIREDRAFT_43618 TRIREDRAFT_27406 TRIREDRAFT_74442 TRIREDRAFT_21168 TRIREDRAFT_54893 TRIREDRAFT_119614 TRIREDRAFT_44330 TRIREDRAFT_102512 TRIREDRAFT_71468 TRIREDRAFT_44504 TRIREDRAFT_73646 TRIREDRAFT_103322 TRIREDRAFT_102581 TRIREDRAFT_44459 TRIREDRAFT_21256 TRIREDRAFT_74531 TRIREDRAFT_73895 TRIREDRAFT_73823 TRIREDRAFT_102381 TRI…	472	5.17	1.46615	1.7952e-09
10.03.01.01 mitotic cell cycle	79	3.31	TRIREDRAFT_21324 TRIREDRAFT_73778 TRIREDRAFT_102512 TRIREDRAFT_73646 TRIREDRAFT_44459 TRIREDRAFT_73823 TRIREDRAFT_102381 TRIREDRAFT_55125 TRIREDRAFT_55365 TRIREDRAFT_55706 TRIREDRAFT_55172 TRIREDRAFT_74884 TRIREDRAFT_103745 TRIREDRAFT_56789 TRIREDRAFT_21618 TRIREDRAFT_26214 TRIREDRAFT_21743 TRIREDRAFT_45980 TRIREDRAFT_45841 TRIREDRAFT_2829 TRIREDRAFT_105192 TRIREDRAFT_57421 TRIREDRAFT_58587 TRIRE…	198	2.17	1.52535	1.41557e-05
10.03.01.01.01 G1 phase of mitotic cell cycle	18	0.75	TRIREDRAFT_56789 TRIREDRAFT_45980 TRIREDRAFT_76330 TRIREDRAFT_21937 TRIREDRAFT_76393 TRIREDRAFT_22221 TRIREDRAFT_121584 TRIREDRAFT_61523 TRIREDRAFT_61819 TRIREDRAFT_62634 TRIREDRAFT_25159 TRIREDRAFT_49373 TRIREDRAFT_33704 TRIREDRAFT_22911 TRIREDRAFT_66405 TRIREDRAFT_50947 TRIREDRAFT_33085 TRIREDRAFT_70548	32	0.35	2.14286	0.000292099
10.03.01.01.03 G1/S transition of mitotic cell cycle	20	0.83	TRIREDRAFT_73823 TRIREDRAFT_55706 TRIREDRAFT_55172 TRIREDRAFT_74884 TRIREDRAFT_45841 TRIREDRAFT_58587 TRIREDRAFT_121048 TRIREDRAFT_106081 TRIREDRAFT_59944 TRIREDRAFT_60000 TRIREDRAFT_77373 TRIREDRAFT_48910 TRIREDRAFT_79503 TRIREDRAFT_50947 TRIREDRAFT_27384 TRIREDRAFT_33085 TRIREDRAFT_70266 TRIREDRAFT_124117 TRIREDRAFT_124179 TRIREDRAFT_70811	47	0.51	1.62745	0.0106418
10.03.01.01.05 S phase of mitotic cell cycle	5	0.20	TRIREDRAFT_56789 TRIREDRAFT_57421 TRIREDRAFT_48486 TRIREDRAFT_81007 TRIREDRAFT_70266	11	0.12	1.66667	0.134273
10.03.01.01.09 G2/M transition of mitotic cell cycle	20	0.83	TRIREDRAFT_73778 TRIREDRAFT_44459 TRIREDRAFT_73823 TRIREDRAFT_55706 TRIREDRAFT_45841 TRIREDRAFT_57421 TRIREDRAFT_121048 TRIREDRAFT_60000 TRIREDRAFT_61544 TRIREDRAFT_48486 TRIREDRAFT_108519 TRIREDRAFT_122392 TRIREDRAFT_79503 TRIREDRAFT_123363 TRIREDRAFT_68875 TRIREDRAFT_5868 TRIREDRAFT_70266 TRIREDRAFT_124117 TRIREDRAFT_124179 TRIREDRAFT_70811	46	0.50	1.66	0.00805819
10.03.01.01.11 M phase	28	1.17	TRIREDRAFT_102512 TRIREDRAFT_102381 TRIREDRAFT_55365 TRIREDRAFT_103745 TRIREDRAFT_56789 TRIREDRAFT_21618 TRIREDRAFT_26214 TRIREDRAFT_21743 TRIREDRAFT_2829 TRIREDRAFT_25703 TRIREDRAFT_105891 TRIREDRAFT_59296 TRIREDRAFT_106603 TRIREDRAFT_107239 TRIREDRAFT_61819 TRIREDRAFT_62634 TRIREDRAFT_108519 TRIREDRAFT_79919 TRIREDRAFT_50707 TRIREDRAFT_80498 TRIREDRAFT_68875 TRIREDRAFT_123767 TRIREDRAFT_52144 T…	79	0.86	1.36047	0.0428147
10.03.01.01.13 M/G1 transition of mitotic cell cycle	1	0.04	TRIREDRAFT_79919	2	0.02	2	0.455032
10.03.01.02 cell cycle arrest	12	0.50	TRIREDRAFT_73862 TRIREDRAFT_73895 TRIREDRAFT_55706 TRIREDRAFT_58587 TRIREDRAFT_21937 TRIREDRAFT_76393 TRIREDRAFT_121539 TRIREDRAFT_80186 TRIREDRAFT_110487 TRIREDRAFT_123556 TRIREDRAFT_68110 TRIREDRAFT_5868	28	0.30	1.66667	0.040874
10.03.01.03 cell cycle checkpoints (checkpoints of morphogenesis, DNA-damage,-replication, mitotic phase and spindle)	24	1.00	TRIREDRAFT_21324 TRIREDRAFT_73778 TRIREDRAFT_71468 TRIREDRAFT_102581 TRIREDRAFT_73895 TRIREDRAFT_74884 TRIREDRAFT_45018 TRIREDRAFT_56789 TRIREDRAFT_57198 TRIREDRAFT_120722 TRIREDRAFT_58804 TRIREDRAFT_121028 TRIREDRAFT_121606 TRIREDRAFT_107239 TRIREDRAFT_61819 TRIREDRAFT_62634 TRIREDRAFT_25159 TRIREDRAFT_49213 TRIREDRAFT_122392 TRIREDRAFT_50707 TRIREDRAFT_110487 TRIREDRAFT_81861 TRIREDRAFT_23446 T…	76	0.83	1.20482	0.171706
10.03.02 meiosis	38	1.59	TRIREDRAFT_102512 TRIREDRAFT_119593 TRIREDRAFT_56605 TRIREDRAFT_120650 TRIREDRAFT_120722 TRIREDRAFT_124317 TRIREDRAFT_57935 TRIREDRAFT_57220 TRIREDRAFT_76291 TRIREDRAFT_22013 TRIREDRAFT_77222 TRIREDRAFT_60810 TRIREDRAFT_121573 TRIREDRAFT_121506 TRIREDRAFT_121539 TRIREDRAFT_48295 TRIREDRAFT_61570 TRIREDRAFT_48225 TRIREDRAFT_22381 TRIREDRAFT_62351 TRIREDRAFT_48924 TRIREDRAFT_22512 TRIREDRAFT_124340…	111	1.21	1.31405	0.0358721
10.03.02.01 meiosis I	3	0.12	TRIREDRAFT_61570 TRIREDRAFT_68110 TRIREDRAFT_70266	11	0.12	1	0.58074
10.03.03 cytokinesis (cell division) /septum formation and hydrolysis	74	3.10	TRIREDRAFT_21324 TRIREDRAFT_119859 TRIREDRAFT_52976 TRIREDRAFT_54893 TRIREDRAFT_44330 TRIREDRAFT_44504 TRIREDRAFT_74054 TRIREDRAFT_102381 TRIREDRAFT_74902 TRIREDRAFT_56074 TRIREDRAFT_44704 TRIREDRAFT_120150 TRIREDRAFT_55335 TRIREDRAFT_55341 TRIREDRAFT_103745 TRIREDRAFT_56789 TRIREDRAFT_21618 TRIREDRAFT_26214 TRIREDRAFT_21743 TRIREDRAFT_57287 TRIREDRAFT_58188 TRIREDRAFT_120722 TRIREDRAFT_58161 TRI…	167	1.83	1.69399	2.46786e-07
10.03.04 nuclear and chromosomal cycle	36	1.50	TRIREDRAFT_27406 TRIREDRAFT_103311 TRIREDRAFT_102813 TRIREDRAFT_102512 TRIREDRAFT_119767 TRIREDRAFT_73823 TRIREDRAFT_55125 TRIREDRAFT_55365 TRIREDRAFT_55201 TRIREDRAFT_120337 TRIREDRAFT_21618 TRIREDRAFT_26214 TRIREDRAFT_120722 TRIREDRAFT_105192 TRIREDRAFT_120830 TRIREDRAFT_120789 TRIREDRAFT_25703 TRIREDRAFT_47055 TRIREDRAFT_60194 TRIREDRAFT_121522 TRIREDRAFT_107239 TRIREDRAFT_61819 TRIREDRAFT_627…	100	1.09	1.37615	0.0187268
10.03.04.01 centromere/kinetochore complex maturation	2	0.08	TRIREDRAFT_103311 TRIREDRAFT_60194	8	0.08	1	1
10.03.04.03 chromosome condensation	4	0.16	TRIREDRAFT_55201 TRIREDRAFT_25703 TRIREDRAFT_121522 TRIREDRAFT_68875	21	0.23	0.695652	1
10.03.04.05 chromosome segregation/division	20	0.83	TRIREDRAFT_27406 TRIREDRAFT_102512 TRIREDRAFT_73823 TRIREDRAFT_55365 TRIREDRAFT_120337 TRIREDRAFT_21618 TRIREDRAFT_26214 TRIREDRAFT_120722 TRIREDRAFT_105192 TRIREDRAFT_120830 TRIREDRAFT_120789 TRIREDRAFT_61819 TRIREDRAFT_62706 TRIREDRAFT_62634 TRIREDRAFT_50707 TRIREDRAFT_81007 TRIREDRAFT_68875 TRIREDRAFT_72521 TRIREDRAFT_23446 TRIREDRAFT_82668	55	0.60	1.38333	0.06159
10.03.04.07 nuclear division	5	0.20	TRIREDRAFT_102813 TRIREDRAFT_119767 TRIREDRAFT_55365 TRIREDRAFT_65553 TRIREDRAFT_124179	9	0.09	2.22222	0.0585809
10.03.04.09 nuclear migration	6	0.25	TRIREDRAFT_47055 TRIREDRAFT_107239 TRIREDRAFT_50335 TRIREDRAFT_110974 TRIREDRAFT_68208 TRIREDRAFT_123690	16	0.17	1.47059	0.221757
10.03.05 cell cycle dependent cytoskeleton reorganization	19	0.79	TRIREDRAFT_44504 TRIREDRAFT_102381 TRIREDRAFT_21181 TRIREDRAFT_21743 TRIREDRAFT_120830 TRIREDRAFT_57421 TRIREDRAFT_120789 TRIREDRAFT_104790 TRIREDRAFT_76543 TRIREDRAFT_105891 TRIREDRAFT_77031 TRIREDRAFT_61408 TRIREDRAFT_107239 TRIREDRAFT_79419 TRIREDRAFT_122552 TRIREDRAFT_122701 TRIREDRAFT_68110 TRIREDRAFT_112190 TRIREDRAFT_112283	62	0.68	1.16176	0.251186
10.03.05.01 spindle pole body/centrosome and microtubule cycle	16	0.67	TRIREDRAFT_44504 TRIREDRAFT_102381 TRIREDRAFT_21181 TRIREDRAFT_21743 TRIREDRAFT_120830 TRIREDRAFT_57421 TRIREDRAFT_120789 TRIREDRAFT_104790 TRIREDRAFT_105891 TRIREDRAFT_77031 TRIREDRAFT_107239 TRIREDRAFT_79419 TRIREDRAFT_122701 TRIREDRAFT_68110 TRIREDRAFT_112190 TRIREDRAFT_112283	50	0.54	1.24074	0.21537
10.03.05.03 cell cycle dependent actin filament reorganization	5	0.20	TRIREDRAFT_44504 TRIREDRAFT_76543 TRIREDRAFT_61408 TRIREDRAFT_122552 TRIREDRAFT_122701	12	0.13	1.53846	0.182736
11 TRANSCRIPTION	338	14.1	TRIREDRAFT_73862 TRIREDRAFT_53286 TRIREDRAFT_73570 TRIREDRAFT_73903 TRIREDRAFT_26575 TRIREDRAFT_54256 TRIREDRAFT_103348 TRIREDRAFT_53818 TRIREDRAFT_43618 TRIREDRAFT_74444 TRIREDRAFT_54395 TRIREDRAFT_103321 TRIREDRAFT_74289 TRIREDRAFT_52976 TRIREDRAFT_43680 TRIREDRAFT_103311 TRIREDRAFT_26462 TRIREDRAFT_102554 TRIREDRAFT_54450 TRIREDRAFT_119757 TRIREDRAFT_44504 TRIREDRAFT_73646 TRIREDRAFT_102616 TR…	1091	11.9	1.18487	8.61986e-05
11.02 RNA synthesis	266	11.1	TRIREDRAFT_73862 TRIREDRAFT_26575 TRIREDRAFT_54256 TRIREDRAFT_53818 TRIREDRAFT_43618 TRIREDRAFT_74444 TRIREDRAFT_54395 TRIREDRAFT_74289 TRIREDRAFT_52976 TRIREDRAFT_103311 TRIREDRAFT_26462 TRIREDRAFT_54450 TRIREDRAFT_119757 TRIREDRAFT_44504 TRIREDRAFT_73646 TRIREDRAFT_102616 TRIREDRAFT_53888 TRIREDRAFT_74531 TRIREDRAFT_103291 TRIREDRAFT_119759 TRIREDRAFT_103372 TRIREDRAFT_73895 TRIREDRAFT_103230 T…	834	9.14	1.21444	6.35961e-05
11.02.01 rRNA synthesis	31	1.29	TRIREDRAFT_26575 TRIREDRAFT_74444 TRIREDRAFT_52976 TRIREDRAFT_55185 TRIREDRAFT_104015 TRIREDRAFT_55660 TRIREDRAFT_55599 TRIREDRAFT_56772 TRIREDRAFT_56384 TRIREDRAFT_45841 TRIREDRAFT_105191 TRIREDRAFT_58299 TRIREDRAFT_58976 TRIREDRAFT_76710 TRIREDRAFT_121801 TRIREDRAFT_61815 TRIREDRAFT_4040 TRIREDRAFT_22496 TRIREDRAFT_22611 TRIREDRAFT_79503 TRIREDRAFT_49918 TRIREDRAFT_66436 TRIREDRAFT_5064 TRIREDR…	69	0.75	1.72	0.000565324
11.02.02 tRNA synthesis	20	0.83	TRIREDRAFT_26575 TRIREDRAFT_74444 TRIREDRAFT_55185 TRIREDRAFT_104015 TRIREDRAFT_56772 TRIREDRAFT_45841 TRIREDRAFT_105191 TRIREDRAFT_75845 TRIREDRAFT_76710 TRIREDRAFT_61815 TRIREDRAFT_4040 TRIREDRAFT_22496 TRIREDRAFT_79503 TRIREDRAFT_49918 TRIREDRAFT_109833 TRIREDRAFT_5064 TRIREDRAFT_123220 TRIREDRAFT_110628 TRIREDRAFT_110636 TRIREDRAFT_124117	55	0.60	1.38333	0.06159
11.02.03 mRNA synthesis	237	9.93	TRIREDRAFT_73862 TRIREDRAFT_26575 TRIREDRAFT_54256 TRIREDRAFT_53818 TRIREDRAFT_43618 TRIREDRAFT_74444 TRIREDRAFT_54395 TRIREDRAFT_103311 TRIREDRAFT_26462 TRIREDRAFT_54450 TRIREDRAFT_119757 TRIREDRAFT_44504 TRIREDRAFT_73646 TRIREDRAFT_102616 TRIREDRAFT_53888 TRIREDRAFT_74531 TRIREDRAFT_103291 TRIREDRAFT_119759 TRIREDRAFT_103372 TRIREDRAFT_73895 TRIREDRAFT_103230 TRIREDRAFT_74091 TRIREDRAFT_54736 T…	751	8.23	1.20656	0.000334108
11.02.03.01 general transcription activities	66	2.76	TRIREDRAFT_26575 TRIREDRAFT_43618 TRIREDRAFT_74444 TRIREDRAFT_102616 TRIREDRAFT_74531 TRIREDRAFT_103372 TRIREDRAFT_44097 TRIREDRAFT_55185 TRIREDRAFT_104015 TRIREDRAFT_120117 TRIREDRAFT_44781 TRIREDRAFT_104004 TRIREDRAFT_120147 TRIREDRAFT_56772 TRIREDRAFT_57169 TRIREDRAFT_120753 TRIREDRAFT_120722 TRIREDRAFT_124317 TRIREDRAFT_105191 TRIREDRAFT_57600 TRIREDRAFT_26277 TRIREDRAFT_76330 TRIREDRAFT_5906…	169	1.85	1.49189	0.000149148
11.02.03.01.01 transcription initiation	20	0.83	TRIREDRAFT_26575 TRIREDRAFT_120117 TRIREDRAFT_44781 TRIREDRAFT_104004 TRIREDRAFT_120147 TRIREDRAFT_56772 TRIREDRAFT_120753 TRIREDRAFT_76330 TRIREDRAFT_22221 TRIREDRAFT_60634 TRIREDRAFT_108066 TRIREDRAFT_49373 TRIREDRAFT_33704 TRIREDRAFT_49873 TRIREDRAFT_49918 TRIREDRAFT_109457 TRIREDRAFT_66405 TRIREDRAFT_111610 TRIREDRAFT_33085 TRIREDRAFT_112413	41	0.44	1.88636	0.00154926
11.02.03.01.04 transcription elongation	11	0.46	TRIREDRAFT_43618 TRIREDRAFT_57600 TRIREDRAFT_46862 TRIREDRAFT_4136 TRIREDRAFT_49522 TRIREDRAFT_109833 TRIREDRAFT_4989 TRIREDRAFT_66474 TRIREDRAFT_80732 TRIREDRAFT_67557 TRIREDRAFT_72521	26	0.28	1.64286	0.0541324
11.02.03.01.07 transcription termination	4	0.16	TRIREDRAFT_120722 TRIREDRAFT_124317 TRIREDRAFT_26277 TRIREDRAFT_67557	13	0.14	1.14286	0.455196
11.02.03.04 transcriptional control	193	8.08	TRIREDRAFT_73862 TRIREDRAFT_26575 TRIREDRAFT_53818 TRIREDRAFT_43618 TRIREDRAFT_54395 TRIREDRAFT_103311 TRIREDRAFT_26462 TRIREDRAFT_119757 TRIREDRAFT_44504 TRIREDRAFT_73646 TRIREDRAFT_102616 TRIREDRAFT_53888 TRIREDRAFT_74531 TRIREDRAFT_119759 TRIREDRAFT_103372 TRIREDRAFT_73895 TRIREDRAFT_103230 TRIREDRAFT_74091 TRIREDRAFT_44097 TRIREDRAFT_119742 TRIREDRAFT_44849 TRIREDRAFT_21557 TRIREDRAFT_120117 …	641	7.03	1.14936	0.0113852
11.02.03.04.01 transcription activation	41	1.71	TRIREDRAFT_26575 TRIREDRAFT_119757 TRIREDRAFT_103372 TRIREDRAFT_120117 TRIREDRAFT_55681 TRIREDRAFT_21542 TRIREDRAFT_44781 TRIREDRAFT_120753 TRIREDRAFT_120650 TRIREDRAFT_57608 TRIREDRAFT_57935 TRIREDRAFT_121080 TRIREDRAFT_76220 TRIREDRAFT_76705 TRIREDRAFT_106009 TRIREDRAFT_121381 TRIREDRAFT_76960 TRIREDRAFT_121584 TRIREDRAFT_48281 TRIREDRAFT_22381 TRIREDRAFT_48438 TRIREDRAFT_48773 TRIREDRAFT_12245…	145	1.59	1.07547	0.310141
11.02.03.04.03 transcription repression	26	1.08	TRIREDRAFT_73862 TRIREDRAFT_102616 TRIREDRAFT_120117 TRIREDRAFT_74818 TRIREDRAFT_33728 TRIREDRAFT_21743 TRIREDRAFT_57676 TRIREDRAFT_106148 TRIREDRAFT_105891 TRIREDRAFT_106147 TRIREDRAFT_61532 TRIREDRAFT_121940 TRIREDRAFT_62026 TRIREDRAFT_77795 TRIREDRAFT_62389 TRIREDRAFT_63364 TRIREDRAFT_122541 TRIREDRAFT_64485 TRIREDRAFT_79441 TRIREDRAFT_79854 TRIREDRAFT_79919 TRIREDRAFT_43071 TRIREDRAFT_66270 T…	94	1.03	1.04854	0.40973
11.04 RNA processing	134	5.61	TRIREDRAFT_73862 TRIREDRAFT_53286 TRIREDRAFT_73570 TRIREDRAFT_73903 TRIREDRAFT_26575 TRIREDRAFT_54256 TRIREDRAFT_103348 TRIREDRAFT_103321 TRIREDRAFT_74289 TRIREDRAFT_43680 TRIREDRAFT_102554 TRIREDRAFT_54450 TRIREDRAFT_119757 TRIREDRAFT_74252 TRIREDRAFT_40053 TRIREDRAFT_103291 TRIREDRAFT_73895 TRIREDRAFT_119554 TRIREDRAFT_102381 TRIREDRAFT_54736 TRIREDRAFT_42181 TRIREDRAFT_21198 TRIREDRAFT_44449 T…	428	4.69	1.19616	0.00860311
11.04.01 rRNA processing	59	2.47	TRIREDRAFT_73862 TRIREDRAFT_53286 TRIREDRAFT_73570 TRIREDRAFT_103348 TRIREDRAFT_119757 TRIREDRAFT_74252 TRIREDRAFT_103291 TRIREDRAFT_119554 TRIREDRAFT_102381 TRIREDRAFT_54736 TRIREDRAFT_42181 TRIREDRAFT_44449 TRIREDRAFT_55599 TRIREDRAFT_74622 TRIREDRAFT_74818 TRIREDRAFT_104595 TRIREDRAFT_56384 TRIREDRAFT_104547 TRIREDRAFT_120384 TRIREDRAFT_120571 TRIREDRAFT_124321 TRIREDRAFT_120722 TRIREDRAFT_124…	184	2.01	1.22886	0.0420396
11.04.02 tRNA processing	18	0.75	TRIREDRAFT_73570 TRIREDRAFT_73903 TRIREDRAFT_40053 TRIREDRAFT_74622 TRIREDRAFT_74818 TRIREDRAFT_120570 TRIREDRAFT_75845 TRIREDRAFT_26277 TRIREDRAFT_58587 TRIREDRAFT_58427 TRIREDRAFT_60338 TRIREDRAFT_121606 TRIREDRAFT_60855 TRIREDRAFT_49038 TRIREDRAFT_62914 TRIREDRAFT_63419 TRIREDRAFT_110636 TRIREDRAFT_112384	61	0.66	1.13636	0.320719
11.04.03 mRNA processing (splicing, 5^-, 3^-end processing)	86	3.60	TRIREDRAFT_26575 TRIREDRAFT_54256 TRIREDRAFT_103321 TRIREDRAFT_74289 TRIREDRAFT_43680 TRIREDRAFT_102554 TRIREDRAFT_54450 TRIREDRAFT_119757 TRIREDRAFT_103291 TRIREDRAFT_73895 TRIREDRAFT_102381 TRIREDRAFT_54736 TRIREDRAFT_21198 TRIREDRAFT_74233 TRIREDRAFT_75102 TRIREDRAFT_55857 TRIREDRAFT_55191 TRIREDRAFT_103756 TRIREDRAFT_74622 TRIREDRAFT_55669 TRIREDRAFT_74818 TRIREDRAFT_57178 TRIREDRAFT_104595 T…	259	2.84	1.26761	0.00642604
11.04.03.01 splicing	71	2.97	TRIREDRAFT_54256 TRIREDRAFT_103321 TRIREDRAFT_74289 TRIREDRAFT_43680 TRIREDRAFT_119757 TRIREDRAFT_103291 TRIREDRAFT_102381 TRIREDRAFT_54736 TRIREDRAFT_21198 TRIREDRAFT_75102 TRIREDRAFT_55857 TRIREDRAFT_55191 TRIREDRAFT_103756 TRIREDRAFT_74622 TRIREDRAFT_74818 TRIREDRAFT_57178 TRIREDRAFT_104595 TRIREDRAFT_75428 TRIREDRAFT_21618 TRIREDRAFT_75534 TRIREDRAFT_56838 TRIREDRAFT_75739 TRIREDRAFT_124321 T…	202	2.21	1.34389	0.00272639
11.04.03.01.10 regulation of splicing	3	0.12	TRIREDRAFT_77380 TRIREDRAFT_110487 TRIREDRAFT_5659	7	0.07	1.71429	0.268338
11.04.03.03 5^-end processing	5	0.20	TRIREDRAFT_54450 TRIREDRAFT_74233 TRIREDRAFT_2869 TRIREDRAFT_106962 TRIREDRAFT_66012	9	0.09	2.22222	0.0585809
11.04.03.05 3^-end processing	7	0.29	TRIREDRAFT_57869 TRIREDRAFT_2869 TRIREDRAFT_26277 TRIREDRAFT_78288 TRIREDRAFT_33815 TRIREDRAFT_23190 TRIREDRAFT_112211	22	0.24	1.20833	0.34731
11.04.03.11 control of mRNA stability	2	0.08	TRIREDRAFT_26575 TRIREDRAFT_74818	20	0.21	0.380952	1
11.06 RNA modification	18	0.75	TRIREDRAFT_44449 TRIREDRAFT_75890 TRIREDRAFT_106680 TRIREDRAFT_60338 TRIREDRAFT_60855 TRIREDRAFT_3671 TRIREDRAFT_121801 TRIREDRAFT_22515 TRIREDRAFT_49038 TRIREDRAFT_63503 TRIREDRAFT_63419 TRIREDRAFT_22611 TRIREDRAFT_66436 TRIREDRAFT_81139 TRIREDRAFT_51420 TRIREDRAFT_68605 TRIREDRAFT_5742 TRIREDRAFT_38372	69	0.75	1	1
11.06.01 rRNA modification	9	0.37	TRIREDRAFT_44449 TRIREDRAFT_106680 TRIREDRAFT_3671 TRIREDRAFT_121801 TRIREDRAFT_63503 TRIREDRAFT_22611 TRIREDRAFT_66436 TRIREDRAFT_81139 TRIREDRAFT_51420	18	0.19	1.94737	0.0258534
11.06.02 tRNA modification	10	0.41	TRIREDRAFT_75890 TRIREDRAFT_60338 TRIREDRAFT_60855 TRIREDRAFT_22515 TRIREDRAFT_49038 TRIREDRAFT_63503 TRIREDRAFT_63419 TRIREDRAFT_68605 TRIREDRAFT_5742 TRIREDRAFT_38372	46	0.50	0.82	1
12 PROTEIN SYNTHESIS	170	7.12	TRIREDRAFT_73862 TRIREDRAFT_73570 TRIREDRAFT_1673 TRIREDRAFT_74498 TRIREDRAFT_26575 TRIREDRAFT_54256 TRIREDRAFT_102593 TRIREDRAFT_44434 TRIREDRAFT_43615 TRIREDRAFT_52976 TRIREDRAFT_74442 TRIREDRAFT_53350 TRIREDRAFT_73765 TRIREDRAFT_119757 TRIREDRAFT_103322 TRIREDRAFT_71410 TRIREDRAFT_74346 TRIREDRAFT_73837 TRIREDRAFT_74252 TRIREDRAFT_40053 TRIREDRAFT_1692 TRIREDRAFT_73895 TRIREDRAFT_21170 TRIREDR…	427	4.68	1.52137	2.0542e-10
12.01 ribosome biogenesis	105	4.40	TRIREDRAFT_73570 TRIREDRAFT_102593 TRIREDRAFT_44434 TRIREDRAFT_43615 TRIREDRAFT_52976 TRIREDRAFT_74442 TRIREDRAFT_53350 TRIREDRAFT_73765 TRIREDRAFT_119757 TRIREDRAFT_71410 TRIREDRAFT_74252 TRIREDRAFT_40053 TRIREDRAFT_1692 TRIREDRAFT_21170 TRIREDRAFT_42181 TRIREDRAFT_119742 TRIREDRAFT_55766 TRIREDRAFT_120020 TRIREDRAFT_120012 TRIREDRAFT_120081 TRIREDRAFT_74818 TRIREDRAFT_75609 TRIREDRAFT_104595 TR…	256	2.80	1.57143	1.13776e-07
12.01.01 ribosomal proteins	78	3.26	TRIREDRAFT_102593 TRIREDRAFT_44434 TRIREDRAFT_43615 TRIREDRAFT_53350 TRIREDRAFT_73765 TRIREDRAFT_119757 TRIREDRAFT_1692 TRIREDRAFT_21170 TRIREDRAFT_120020 TRIREDRAFT_120012 TRIREDRAFT_120081 TRIREDRAFT_74818 TRIREDRAFT_75609 TRIREDRAFT_56384 TRIREDRAFT_2529 TRIREDRAFT_21658 TRIREDRAFT_120779 TRIREDRAFT_120868 TRIREDRAFT_120621 TRIREDRAFT_57595 TRIREDRAFT_105479 TRIREDRAFT_105593 TRIREDRAFT_105307…	161	1.76	1.85227	8.42203e-10
12.04 translation	93	3.89	TRIREDRAFT_1673 TRIREDRAFT_74498 TRIREDRAFT_26575 TRIREDRAFT_44434 TRIREDRAFT_43615 TRIREDRAFT_73765 TRIREDRAFT_103322 TRIREDRAFT_71410 TRIREDRAFT_74346 TRIREDRAFT_73837 TRIREDRAFT_74252 TRIREDRAFT_21170 TRIREDRAFT_54736 TRIREDRAFT_53669 TRIREDRAFT_120235 TRIREDRAFT_120020 TRIREDRAFT_120012 TRIREDRAFT_55969 TRIREDRAFT_74622 TRIREDRAFT_55552 TRIREDRAFT_74774 TRIREDRAFT_75609 TRIREDRAFT_21564 TRIRE…	213	2.33	1.66953	1.7578e-08
12.04.01 translation initiation	31	1.29	TRIREDRAFT_1673 TRIREDRAFT_74498 TRIREDRAFT_26575 TRIREDRAFT_43615 TRIREDRAFT_103322 TRIREDRAFT_71410 TRIREDRAFT_74252 TRIREDRAFT_54736 TRIREDRAFT_53669 TRIREDRAFT_55969 TRIREDRAFT_74622 TRIREDRAFT_74774 TRIREDRAFT_21564 TRIREDRAFT_57676 TRIREDRAFT_46619 TRIREDRAFT_105891 TRIREDRAFT_76927 TRIREDRAFT_22119 TRIREDRAFT_107068 TRIREDRAFT_77495 TRIREDRAFT_121569 TRIREDRAFT_77613 TRIREDRAFT_77456 TRIRE…	56	0.61	2.11475	3.24231e-06
12.04.02 translation elongation	9	0.37	TRIREDRAFT_74346 TRIREDRAFT_120235 TRIREDRAFT_121031 TRIREDRAFT_46958 TRIREDRAFT_121408 TRIREDRAFT_121955 TRIREDRAFT_49522 TRIREDRAFT_122909 TRIREDRAFT_123202	25	0.27	1.37037	0.184263
12.04.03 translation termination	4	0.16	TRIREDRAFT_73837 TRIREDRAFT_55552 TRIREDRAFT_109397 TRIREDRAFT_50449	7	0.07	2.28571	0.0818494
12.07 translational control	30	1.25	TRIREDRAFT_73862 TRIREDRAFT_1673 TRIREDRAFT_74498 TRIREDRAFT_54256 TRIREDRAFT_43615 TRIREDRAFT_103322 TRIREDRAFT_71410 TRIREDRAFT_73895 TRIREDRAFT_74774 TRIREDRAFT_75534 TRIREDRAFT_120722 TRIREDRAFT_76291 TRIREDRAFT_46619 TRIREDRAFT_76927 TRIREDRAFT_77222 TRIREDRAFT_60338 TRIREDRAFT_107068 TRIREDRAFT_121569 TRIREDRAFT_77456 TRIREDRAFT_61532 TRIREDRAFT_61570 TRIREDRAFT_122036 TRIREDRAFT_62335 TRIR…	82	0.89	1.40449	0.0239702
12.10 aminoacyl-tRNA-synthetases	11	0.46	TRIREDRAFT_75324 TRIREDRAFT_75689 TRIREDRAFT_121000 TRIREDRAFT_121031 TRIREDRAFT_48146 TRIREDRAFT_48819 TRIREDRAFT_122275 TRIREDRAFT_123180 TRIREDRAFT_123801 TRIREDRAFT_81803 TRIREDRAFT_82334	41	0.44	1.04545	0.521646
14 PROTEIN FATE (folding, modification, destination)	498	20.8	TRIREDRAFT_71343 TRIREDRAFT_21324 TRIREDRAFT_73862 TRIREDRAFT_73570 TRIREDRAFT_74318 TRIREDRAFT_54521 TRIREDRAFT_74267 TRIREDRAFT_27406 TRIREDRAFT_74386 TRIREDRAFT_54395 TRIREDRAFT_53254 TRIREDRAFT_44492 TRIREDRAFT_73733 TRIREDRAFT_103321 TRIREDRAFT_54676 TRIREDRAFT_53342 TRIREDRAFT_52976 TRIREDRAFT_73897 TRIREDRAFT_102659 TRIREDRAFT_103311 TRIREDRAFT_119600 TRIREDRAFT_102813 TRIREDRAFT_21168 TRI…	1332	14.6	1.42466	0
14.01 protein folding and stabilization	57	2.38	TRIREDRAFT_73733 TRIREDRAFT_119767 TRIREDRAFT_119731 TRIREDRAFT_102572 TRIREDRAFT_74118 TRIREDRAFT_43649 TRIREDRAFT_21181 TRIREDRAFT_120053 TRIREDRAFT_103761 TRIREDRAFT_74570 TRIREDRAFT_55362 TRIREDRAFT_2508 TRIREDRAFT_120394 TRIREDRAFT_75566 TRIREDRAFT_2687 TRIREDRAFT_33728 TRIREDRAFT_21773 TRIREDRAFT_75972 TRIREDRAFT_120566 TRIREDRAFT_58036 TRIREDRAFT_120968 TRIREDRAFT_120994 TRIREDRAFT_59105 T…	127	1.39	1.71223	3.57037e-06
14.04 protein targeting, sorting and translocation	140	5.86	TRIREDRAFT_73570 TRIREDRAFT_74318 TRIREDRAFT_54521 TRIREDRAFT_74386 TRIREDRAFT_44492 TRIREDRAFT_53342 TRIREDRAFT_102659 TRIREDRAFT_73647 TRIREDRAFT_21117 TRIREDRAFT_44504 TRIREDRAFT_102616 TRIREDRAFT_73525 TRIREDRAFT_28199 TRIREDRAFT_119731 TRIREDRAFT_21392 TRIREDRAFT_40053 TRIREDRAFT_74054 TRIREDRAFT_102572 TRIREDRAFT_43802 TRIREDRAFT_43599 TRIREDRAFT_44849 TRIREDRAFT_74731 TRIREDRAFT_120152 TRI…	306	3.35	1.74925	4.95989e-14
14.07 protein modification	264	11.0	TRIREDRAFT_21324 TRIREDRAFT_27406 TRIREDRAFT_53254 TRIREDRAFT_103321 TRIREDRAFT_102659 TRIREDRAFT_103311 TRIREDRAFT_119600 TRIREDRAFT_21168 TRIREDRAFT_54893 TRIREDRAFT_74168 TRIREDRAFT_119614 TRIREDRAFT_102980 TRIREDRAFT_73564 TRIREDRAFT_44330 TRIREDRAFT_54450 TRIREDRAFT_74366 TRIREDRAFT_43664 TRIREDRAFT_53554 TRIREDRAFT_44504 TRIREDRAFT_53498 TRIREDRAFT_71315 TRIREDRAFT_102616 TRIREDRAFT_102581 …	771	8.45	1.30178	1.28915e-07
14.07.01 modification with fatty acids (e.g. myristylation, palmitylation, farnesylation)	7	0.29	TRIREDRAFT_74168 TRIREDRAFT_21937 TRIREDRAFT_76393 TRIREDRAFT_47290 TRIREDRAFT_62563 TRIREDRAFT_63946 TRIREDRAFT_49489	46	0.50	0.58	1
14.07.02 modification with sugar residues (e.g. glycosylation, deglycosylation)	21	0.88	TRIREDRAFT_119600 TRIREDRAFT_74168 TRIREDRAFT_43664 TRIREDRAFT_102616 TRIREDRAFT_21576 TRIREDRAFT_45604 TRIREDRAFT_56792 TRIREDRAFT_121068 TRIREDRAFT_46421 TRIREDRAFT_105557 TRIREDRAFT_58609 TRIREDRAFT_33342 TRIREDRAFT_22527 TRIREDRAFT_122551 TRIREDRAFT_65646 TRIREDRAFT_65817 TRIREDRAFT_72012 TRIREDRAFT_81211 TRIREDRAFT_67907 TRIREDRAFT_23263 TRIREDRAFT_5850	77	0.84	1.04762	0.456309
14.07.02.01 O-directed glycosylation, deglycosylation	6	0.25	TRIREDRAFT_74168 TRIREDRAFT_102616 TRIREDRAFT_21576 TRIREDRAFT_22527 TRIREDRAFT_65817 TRIREDRAFT_67907	14	0.15	1.66667	0.133358
14.07.02.02 N-directed glycosylation, deglycosylation	12	0.50	TRIREDRAFT_119600 TRIREDRAFT_74168 TRIREDRAFT_21576 TRIREDRAFT_56792 TRIREDRAFT_121068 TRIREDRAFT_46421 TRIREDRAFT_105557 TRIREDRAFT_58609 TRIREDRAFT_33342 TRIREDRAFT_65646 TRIREDRAFT_81211 TRIREDRAFT_67907	41	0.44	1.13636	0.382501
14.07.03 modification by phosphorylation, dephosphorylation, autophosphorylation	76	3.18	TRIREDRAFT_21324 TRIREDRAFT_27406 TRIREDRAFT_21168 TRIREDRAFT_54893 TRIREDRAFT_119614 TRIREDRAFT_44330 TRIREDRAFT_54450 TRIREDRAFT_71315 TRIREDRAFT_74400 TRIREDRAFT_21256 TRIREDRAFT_28199 TRIREDRAFT_53349 TRIREDRAFT_74570 TRIREDRAFT_74884 TRIREDRAFT_45018 TRIREDRAFT_55180 TRIREDRAFT_56872 TRIREDRAFT_45242 TRIREDRAFT_75878 TRIREDRAFT_21716 TRIREDRAFT_45998 TRIREDRAFT_104890 TRIREDRAFT_57399 TRIRED…	234	2.56	1.24219	0.0174112
14.07.04 modification by acetylation, deacetylation	29	1.21	TRIREDRAFT_103311 TRIREDRAFT_44504 TRIREDRAFT_32261 TRIREDRAFT_119742 TRIREDRAFT_54813 TRIREDRAFT_21542 TRIREDRAFT_44781 TRIREDRAFT_44878 TRIREDRAFT_103537 TRIREDRAFT_57220 TRIREDRAFT_58299 TRIREDRAFT_76330 TRIREDRAFT_59609 TRIREDRAFT_22221 TRIREDRAFT_121544 TRIREDRAFT_62071 TRIREDRAFT_48386 TRIREDRAFT_22459 TRIREDRAFT_49373 TRIREDRAFT_33704 TRIREDRAFT_122701 TRIREDRAFT_79441 TRIREDRAFT_79919 TRI…	71	0.77	1.57143	0.00484059
14.07.05 modification by ubiquitination, deubiquitination	48	2.01	TRIREDRAFT_103321 TRIREDRAFT_102980 TRIREDRAFT_102581 TRIREDRAFT_73823 TRIREDRAFT_102579 TRIREDRAFT_120075 TRIREDRAFT_55706 TRIREDRAFT_55788 TRIREDRAFT_74559 TRIREDRAFT_75258 TRIREDRAFT_120394 TRIREDRAFT_57208 TRIREDRAFT_105192 TRIREDRAFT_58321 TRIREDRAFT_105351 TRIREDRAFT_121048 TRIREDRAFT_59296 TRIREDRAFT_59987 TRIREDRAFT_60000 TRIREDRAFT_121606 TRIREDRAFT_77732 TRIREDRAFT_61819 TRIREDRAFT_7779…	133	1.45	1.38621	0.00708188
14.07.07 modification by ubiquitin-related proteins	15	0.62	TRIREDRAFT_73823 TRIREDRAFT_55706 TRIREDRAFT_55180 TRIREDRAFT_75258 TRIREDRAFT_57208 TRIREDRAFT_105192 TRIREDRAFT_62003 TRIREDRAFT_77795 TRIREDRAFT_121981 TRIREDRAFT_108519 TRIREDRAFT_79503 TRIREDRAFT_123324 TRIREDRAFT_123363 TRIREDRAFT_123559 TRIREDRAFT_27384	46	0.50	1.24	0.201792
14.07.09 posttranslational modification of amino acids (e.g. hydroxylation, methylation)	14	0.58	TRIREDRAFT_102579 TRIREDRAFT_74943 TRIREDRAFT_76050 TRIREDRAFT_57286 TRIREDRAFT_121820 TRIREDRAFT_61523 TRIREDRAFT_48225 TRIREDRAFT_22492 TRIREDRAFT_63364 TRIREDRAFT_64138 TRIREDRAFT_79919 TRIREDRAFT_80732 TRIREDRAFT_80997 TRIREDRAFT_32478	53	0.58	1	0.536766
14.07.11 protein processing (proteolytic)	48	2.01	TRIREDRAFT_53254 TRIREDRAFT_73564 TRIREDRAFT_53554 TRIREDRAFT_73809 TRIREDRAFT_73574 TRIREDRAFT_74947 TRIREDRAFT_74559 TRIREDRAFT_55575 TRIREDRAFT_103669 TRIREDRAFT_56605 TRIREDRAFT_21659 TRIREDRAFT_105189 TRIREDRAFT_120650 TRIREDRAFT_58125 TRIREDRAFT_73235 TRIREDRAFT_77591 TRIREDRAFT_60626 TRIREDRAFT_77587 TRIREDRAFT_37368 TRIREDRAFT_121948 TRIREDRAFT_62003 TRIREDRAFT_121890 TRIREDRAFT_121981 TR…	128	1.40	1.43571	0.00302244
14.07.11.01 autoproteolytic processing	9	0.37	TRIREDRAFT_74559 TRIREDRAFT_60626 TRIREDRAFT_37368 TRIREDRAFT_109643 TRIREDRAFT_65821 TRIREDRAFT_123313 TRIREDRAFT_67420 TRIREDRAFT_123562 TRIREDRAFT_52208	19	0.20	1.85	0.0379567
14.10 assembly of protein complexes	109	4.56	TRIREDRAFT_71343 TRIREDRAFT_21324 TRIREDRAFT_74267 TRIREDRAFT_103321 TRIREDRAFT_54676 TRIREDRAFT_53342 TRIREDRAFT_52976 TRIREDRAFT_103311 TRIREDRAFT_102813 TRIREDRAFT_102980 TRIREDRAFT_119723 TRIREDRAFT_44038 TRIREDRAFT_73823 TRIREDRAFT_73967 TRIREDRAFT_102579 TRIREDRAFT_119742 TRIREDRAFT_120075 TRIREDRAFT_75102 TRIREDRAFT_45153 TRIREDRAFT_74731 TRIREDRAFT_56074 TRIREDRAFT_55706 TRIREDRAFT_55681 …	240	2.63	1.73384	5.91235e-11
14.13 protein/peptide degradation	128	5.36	TRIREDRAFT_73862 TRIREDRAFT_54395 TRIREDRAFT_103321 TRIREDRAFT_73897 TRIREDRAFT_102980 TRIREDRAFT_73564 TRIREDRAFT_74366 TRIREDRAFT_53554 TRIREDRAFT_53498 TRIREDRAFT_102581 TRIREDRAFT_73809 TRIREDRAFT_119903 TRIREDRAFT_73823 TRIREDRAFT_53669 TRIREDRAFT_43649 TRIREDRAFT_73574 TRIREDRAFT_102579 TRIREDRAFT_120075 TRIREDRAFT_74947 TRIREDRAFT_55706 TRIREDRAFT_55788 TRIREDRAFT_103756 TRIREDRAFT_74559 T…	384	4.21	1.27316	0.000870334
14.13.01 cytoplasmic and nuclear protein degradation	98	4.10	TRIREDRAFT_54395 TRIREDRAFT_103321 TRIREDRAFT_73897 TRIREDRAFT_102980 TRIREDRAFT_73564 TRIREDRAFT_74366 TRIREDRAFT_53554 TRIREDRAFT_119903 TRIREDRAFT_73823 TRIREDRAFT_53669 TRIREDRAFT_43649 TRIREDRAFT_73574 TRIREDRAFT_102579 TRIREDRAFT_120075 TRIREDRAFT_55706 TRIREDRAFT_55788 TRIREDRAFT_103756 TRIREDRAFT_103625 TRIREDRAFT_55180 TRIREDRAFT_2508 TRIREDRAFT_120394 TRIREDRAFT_21659 TRIREDRAFT_56838 T…	258	2.83	1.44876	1.63055e-05
14.13.01.01 proteasomal degradation (ubiquitin/proteasomal pathway)	70	2.93	TRIREDRAFT_102980 TRIREDRAFT_73564 TRIREDRAFT_53554 TRIREDRAFT_119903 TRIREDRAFT_73823 TRIREDRAFT_53669 TRIREDRAFT_73574 TRIREDRAFT_102579 TRIREDRAFT_120075 TRIREDRAFT_55706 TRIREDRAFT_103625 TRIREDRAFT_55180 TRIREDRAFT_105189 TRIREDRAFT_120650 TRIREDRAFT_58125 TRIREDRAFT_105192 TRIREDRAFT_58321 TRIREDRAFT_105351 TRIREDRAFT_121048 TRIREDRAFT_59296 TRIREDRAFT_77222 TRIREDRAFT_59987 TRIREDRAFT_6000…	162	1.77	1.65537	1.61696e-06
14.13.04 lysosomal and vacuolar protein degradation	9	0.37	TRIREDRAFT_74559 TRIREDRAFT_120998 TRIREDRAFT_77281 TRIREDRAFT_64719 TRIREDRAFT_123244 TRIREDRAFT_72086 TRIREDRAFT_123313 TRIREDRAFT_67420 TRIREDRAFT_68438	31	0.34	1.08824	0.424993
14.13.04.02 vacuolar protein degradation	4	0.16	TRIREDRAFT_74559 TRIREDRAFT_120998 TRIREDRAFT_64719 TRIREDRAFT_123244	15	0.16	1	0.580514
16 PROTEIN WITH BINDING FUNCTION OR COFACTOR REQUIREMENT (structural or catalytic)	939	39.3	TRIREDRAFT_44389 TRIREDRAFT_71343 TRIREDRAFT_21324 TRIREDRAFT_119974 TRIREDRAFT_73862 TRIREDRAFT_73570 TRIREDRAFT_1673 TRIREDRAFT_74318 TRIREDRAFT_74498 TRIREDRAFT_119954 TRIREDRAFT_54521 TRIREDRAFT_1993 TRIREDRAFT_73778 TRIREDRAFT_26575 TRIREDRAFT_74453 TRIREDRAFT_54256 TRIREDRAFT_103348 TRIREDRAFT_53818 TRIREDRAFT_73511 TRIREDRAFT_74444 TRIREDRAFT_74267 TRIREDRAFT_102655 TRIREDRAFT_54395 TRIRED…	2682	29.4	1.33673	0
16.01 protein binding	574	24.0	TRIREDRAFT_71343 TRIREDRAFT_21324 TRIREDRAFT_73862 TRIREDRAFT_73570 TRIREDRAFT_1673 TRIREDRAFT_74318 TRIREDRAFT_54521 TRIREDRAFT_73778 TRIREDRAFT_26575 TRIREDRAFT_103348 TRIREDRAFT_74444 TRIREDRAFT_74267 TRIREDRAFT_102655 TRIREDRAFT_54395 TRIREDRAFT_53254 TRIREDRAFT_44434 TRIREDRAFT_43615 TRIREDRAFT_73733 TRIREDRAFT_103321 TRIREDRAFT_74289 TRIREDRAFT_53342 TRIREDRAFT_52976 TRIREDRAFT_74442 TRIRED…	1441	15.8	1.51899	0
16.01.01 receptor binding	6	0.25	TRIREDRAFT_74818 TRIREDRAFT_57676 TRIREDRAFT_105081 TRIREDRAFT_105891 TRIREDRAFT_80732 TRIREDRAFT_82334	18	0.19	1.31579	0.323855
16.02 peptide binding	6	0.25	TRIREDRAFT_22563 TRIREDRAFT_64144 TRIREDRAFT_64658 TRIREDRAFT_81263 TRIREDRAFT_52050 TRIREDRAFT_52451	7	0.07	3.57143	0.0017396
16.03 nucleic acid binding	225	9.43	TRIREDRAFT_73862 TRIREDRAFT_73778 TRIREDRAFT_26575 TRIREDRAFT_54256 TRIREDRAFT_103348 TRIREDRAFT_74444 TRIREDRAFT_43615 TRIREDRAFT_52976 TRIREDRAFT_43680 TRIREDRAFT_53721 TRIREDRAFT_119600 TRIREDRAFT_102813 TRIREDRAFT_102554 TRIREDRAFT_1983 TRIREDRAFT_71468 TRIREDRAFT_119757 TRIREDRAFT_73646 TRIREDRAFT_103322 TRIREDRAFT_102581 TRIREDRAFT_2095 TRIREDRAFT_44459 TRIREDRAFT_119731 TRIREDRAFT_103291 T…	721	7.91	1.19216	0.000936045
16.03.01 DNA binding	116	4.86	TRIREDRAFT_73862 TRIREDRAFT_73778 TRIREDRAFT_26575 TRIREDRAFT_74444 TRIREDRAFT_53721 TRIREDRAFT_71468 TRIREDRAFT_119757 TRIREDRAFT_73646 TRIREDRAFT_102581 TRIREDRAFT_2095 TRIREDRAFT_44459 TRIREDRAFT_119731 TRIREDRAFT_103372 TRIREDRAFT_73895 TRIREDRAFT_74091 TRIREDRAFT_54736 TRIREDRAFT_44097 TRIREDRAFT_55125 TRIREDRAFT_55185 TRIREDRAFT_21557 TRIREDRAFT_104015 TRIREDRAFT_120117 TRIREDRAFT_55681 TRI…	396	4.34	1.11982	0.0842903
16.03.03 RNA binding	109	4.56	TRIREDRAFT_73862 TRIREDRAFT_54256 TRIREDRAFT_103348 TRIREDRAFT_43615 TRIREDRAFT_52976 TRIREDRAFT_43680 TRIREDRAFT_119600 TRIREDRAFT_102554 TRIREDRAFT_1983 TRIREDRAFT_119757 TRIREDRAFT_103322 TRIREDRAFT_103291 TRIREDRAFT_73895 TRIREDRAFT_119554 TRIREDRAFT_54736 TRIREDRAFT_21198 TRIREDRAFT_44449 TRIREDRAFT_74233 TRIREDRAFT_120020 TRIREDRAFT_120012 TRIREDRAFT_55969 TRIREDRAFT_120081 TRIREDRAFT_74818…	310	3.40	1.34118	0.000234123
16.05 polysaccharide binding	5	0.20	TRIREDRAFT_120229 TRIREDRAFT_120873 TRIREDRAFT_71532 TRIREDRAFT_67678 TRIREDRAFT_69490	23	0.25	0.8	1
16.06 motor protein binding	5	0.20	TRIREDRAFT_55060 TRIREDRAFT_120534 TRIREDRAFT_2987 TRIREDRAFT_122552 TRIREDRAFT_123185	22	0.24	0.833333	1
16.07 structural protein binding	27	1.13	TRIREDRAFT_44504 TRIREDRAFT_40053 TRIREDRAFT_119742 TRIREDRAFT_55706 TRIREDRAFT_74851 TRIREDRAFT_2660 TRIREDRAFT_76166 TRIREDRAFT_57891 TRIREDRAFT_105202 TRIREDRAFT_120830 TRIREDRAFT_120789 TRIREDRAFT_104790 TRIREDRAFT_77031 TRIREDRAFT_77330 TRIREDRAFT_121588 TRIREDRAFT_63102 TRIREDRAFT_22737 TRIREDRAFT_49923 TRIREDRAFT_122886 TRIREDRAFT_79891 TRIREDRAFT_80216 TRIREDRAFT_123155 TRIREDRAFT_123228 …	54	0.59	1.91525	0.000147459
16.09 lipid binding	22	0.92	TRIREDRAFT_21646 TRIREDRAFT_45689 TRIREDRAFT_120676 TRIREDRAFT_58612 TRIREDRAFT_121276 TRIREDRAFT_106014 TRIREDRAFT_77222 TRIREDRAFT_77661 TRIREDRAFT_122199 TRIREDRAFT_78542 TRIREDRAFT_22484 TRIREDRAFT_38863 TRIREDRAFT_65821 TRIREDRAFT_123111 TRIREDRAFT_66604 TRIREDRAFT_22994 TRIREDRAFT_123426 TRIREDRAFT_123562 TRIREDRAFT_81785 TRIREDRAFT_68926 TRIREDRAFT_123890 TRIREDRAFT_81972	64	0.70	1.31429	0.0902285
16.11 amino acid/amino acid derivatives binding	1	0.04	TRIREDRAFT_122275	5	0.05	0.8	1
16.13 C-compound binding	12	0.50	TRIREDRAFT_54005 TRIREDRAFT_74252 TRIREDRAFT_2698 TRIREDRAFT_75972 TRIREDRAFT_77456 TRIREDRAFT_121901 TRIREDRAFT_22351 TRIREDRAFT_62651 TRIREDRAFT_108216 TRIREDRAFT_122385 TRIREDRAFT_123008 TRIREDRAFT_27770	39	0.42	1.19048	0.310976
16.13.01 sugar binding	8	0.33	TRIREDRAFT_54005 TRIREDRAFT_74252 TRIREDRAFT_75972 TRIREDRAFT_77456 TRIREDRAFT_121901 TRIREDRAFT_22351 TRIREDRAFT_122385 TRIREDRAFT_27770	22	0.24	1.375	0.195763
16.13.03 fatty acid binding (e.g. acyl-carrier protein)	1	0.04	TRIREDRAFT_62651	3	0.03	1.33333	0.597718
16.14 selen binding	1	0.04	TRIREDRAFT_122644	2	0.02	2	0.455032
16.17 metal binding	187	7.83	TRIREDRAFT_44389 TRIREDRAFT_71343 TRIREDRAFT_119974 TRIREDRAFT_73862 TRIREDRAFT_74318 TRIREDRAFT_74498 TRIREDRAFT_119954 TRIREDRAFT_26575 TRIREDRAFT_73511 TRIREDRAFT_102655 TRIREDRAFT_53728 TRIREDRAFT_103321 TRIREDRAFT_74289 TRIREDRAFT_74026 TRIREDRAFT_73897 TRIREDRAFT_102813 TRIREDRAFT_54893 TRIREDRAFT_74123 TRIREDRAFT_54554 TRIREDRAFT_2095 TRIREDRAFT_102382 TRIREDRAFT_53888 TRIREDRAFT_31869 TRI…	628	6.88	1.13808	0.0196889
16.17.01 calcium binding	29	1.21	TRIREDRAFT_102655 TRIREDRAFT_73897 TRIREDRAFT_102381 TRIREDRAFT_56074 TRIREDRAFT_55172 TRIREDRAFT_75001 TRIREDRAFT_56421 TRIREDRAFT_120534 TRIREDRAFT_75311 TRIREDRAFT_21646 TRIREDRAFT_120414 TRIREDRAFT_57891 TRIREDRAFT_105081 TRIREDRAFT_75972 TRIREDRAFT_59944 TRIREDRAFT_60194 TRIREDRAFT_77749 TRIREDRAFT_22284 TRIREDRAFT_33895 TRIREDRAFT_78542 TRIREDRAFT_78953 TRIREDRAFT_4721 TRIREDRAFT_65659 TRIR…	73	0.80	1.5125	0.00765949
16.17.03 potassium binding	2	0.08	TRIREDRAFT_46238 TRIREDRAFT_79169	4	0.04	2	0.281702
16.17.05 sodium binding	3	0.12	TRIREDRAFT_79116 TRIREDRAFT_123290 TRIREDRAFT_123702	12	0.13	0.923077	1
16.17.07 magnesium binding	29	1.21	TRIREDRAFT_74289 TRIREDRAFT_74123 TRIREDRAFT_31869 TRIREDRAFT_2091 TRIREDRAFT_73842 TRIREDRAFT_31551 TRIREDRAFT_75079 TRIREDRAFT_2358 TRIREDRAFT_75529 TRIREDRAFT_45242 TRIREDRAFT_104890 TRIREDRAFT_46238 TRIREDRAFT_106531 TRIREDRAFT_61039 TRIREDRAFT_77749 TRIREDRAFT_61703 TRIREDRAFT_121824 TRIREDRAFT_121826 TRIREDRAFT_61893 TRIREDRAFT_78439 TRIREDRAFT_22527 TRIREDRAFT_122735 TRIREDRAFT_64385 TRIRE…	105	1.15	1.05217	0.404067
16.17.09 heavy metal binding (Cu, Fe, Zn)	111	4.65	TRIREDRAFT_71343 TRIREDRAFT_119974 TRIREDRAFT_73862 TRIREDRAFT_74318 TRIREDRAFT_74498 TRIREDRAFT_119954 TRIREDRAFT_26575 TRIREDRAFT_103321 TRIREDRAFT_73897 TRIREDRAFT_102813 TRIREDRAFT_54893 TRIREDRAFT_54554 TRIREDRAFT_2095 TRIREDRAFT_102382 TRIREDRAFT_53888 TRIREDRAFT_73809 TRIREDRAFT_103372 TRIREDRAFT_44849 TRIREDRAFT_120117 TRIREDRAFT_120020 TRIREDRAFT_21542 TRIREDRAFT_55592 TRIREDRAFT_44987 T…	404	4.43	1.04966	0.289354
16.19 nucleotide/nucleoside/nucleobase binding	273	11.4	TRIREDRAFT_54521 TRIREDRAFT_73778 TRIREDRAFT_54256 TRIREDRAFT_53818 TRIREDRAFT_102655 TRIREDRAFT_73937 TRIREDRAFT_73733 TRIREDRAFT_74289 TRIREDRAFT_52976 TRIREDRAFT_43680 TRIREDRAFT_102659 TRIREDRAFT_21168 TRIREDRAFT_44330 TRIREDRAFT_119757 TRIREDRAFT_44504 TRIREDRAFT_73646 TRIREDRAFT_71315 TRIREDRAFT_54071 TRIREDRAFT_71410 TRIREDRAFT_74346 TRIREDRAFT_44459 TRIREDRAFT_74400 TRIREDRAFT_2091 TRIRED…	763	8.37	1.36201	5.97259e-10
16.19.01 cyclic nucleotide binding (cAMP, cGMP, etc.)	3	0.12	TRIREDRAFT_102655 TRIREDRAFT_75878 TRIREDRAFT_57399	6	0.06	2	0.188414
16.19.03 ATP binding	197	8.25	TRIREDRAFT_73778 TRIREDRAFT_53818 TRIREDRAFT_73937 TRIREDRAFT_73733 TRIREDRAFT_21168 TRIREDRAFT_44330 TRIREDRAFT_44504 TRIREDRAFT_73646 TRIREDRAFT_71315 TRIREDRAFT_54071 TRIREDRAFT_44459 TRIREDRAFT_74400 TRIREDRAFT_2091 TRIREDRAFT_73823 TRIREDRAFT_102381 TRIREDRAFT_54736 TRIREDRAFT_21406 TRIREDRAFT_2125 TRIREDRAFT_44097 TRIREDRAFT_43649 TRIREDRAFT_73574 TRIREDRAFT_102579 TRIREDRAFT_120075 TRIREDR…	570	6.25	1.32	2.88953e-06
16.19.05 GTP binding	49	2.05	TRIREDRAFT_54521 TRIREDRAFT_74289 TRIREDRAFT_102659 TRIREDRAFT_71410 TRIREDRAFT_74346 TRIREDRAFT_53562 TRIREDRAFT_2451 TRIREDRAFT_55766 TRIREDRAFT_120235 TRIREDRAFT_120150 TRIREDRAFT_55774 TRIREDRAFT_45604 TRIREDRAFT_46240 TRIREDRAFT_21782 TRIREDRAFT_120539 TRIREDRAFT_120830 TRIREDRAFT_120789 TRIREDRAFT_104790 TRIREDRAFT_58856 TRIREDRAFT_46958 TRIREDRAFT_47055 TRIREDRAFT_106603 TRIREDRAFT_106595 …	124	1.36	1.50735	0.00074316
16.21 complex cofactor/cosubstrate/vitamine binding	96	4.02	TRIREDRAFT_71343 TRIREDRAFT_119974 TRIREDRAFT_1993 TRIREDRAFT_74453 TRIREDRAFT_119896 TRIREDRAFT_119735 TRIREDRAFT_74123 TRIREDRAFT_73536 TRIREDRAFT_71380 TRIREDRAFT_73853 TRIREDRAFT_44038 TRIREDRAFT_73934 TRIREDRAFT_74041 TRIREDRAFT_120198 TRIREDRAFT_74983 TRIREDRAFT_120008 TRIREDRAFT_120081 TRIREDRAFT_55088 TRIREDRAFT_120300 TRIREDRAFT_120110 TRIREDRAFT_104606 TRIREDRAFT_72685 TRIREDRAFT_56726 …	370	4.05	0.992593	1
16.21.01 heme binding	9	0.37	TRIREDRAFT_71343 TRIREDRAFT_120081 TRIREDRAFT_121606 TRIREDRAFT_77758 TRIREDRAFT_62367 TRIREDRAFT_108555 TRIREDRAFT_64561 TRIREDRAFT_79498 TRIREDRAFT_69883	62	0.68	0.544118	1
16.21.03 molybdopterin binding	1	0.04	TRIREDRAFT_62367	5	0.05	0.8	1
16.21.05 FAD/FMN binding	24	1.00	TRIREDRAFT_73853 TRIREDRAFT_120008 TRIREDRAFT_55088 TRIREDRAFT_120300 TRIREDRAFT_120110 TRIREDRAFT_2521 TRIREDRAFT_58201 TRIREDRAFT_121019 TRIREDRAFT_121230 TRIREDRAFT_60374 TRIREDRAFT_77373 TRIREDRAFT_22654 TRIREDRAFT_79498 TRIREDRAFT_79690 TRIREDRAFT_65559 TRIREDRAFT_80425 TRIREDRAFT_80659 TRIREDRAFT_66795 TRIREDRAFT_123468 TRIREDRAFT_5387 TRIREDRAFT_111033 TRIREDRAFT_123771 TRIREDRAFT_68956 TR…	104	1.14	0.877193	1
16.21.07 NAD/NADP binding	49	2.05	TRIREDRAFT_119974 TRIREDRAFT_1993 TRIREDRAFT_119896 TRIREDRAFT_119735 TRIREDRAFT_73536 TRIREDRAFT_71380 TRIREDRAFT_74983 TRIREDRAFT_120008 TRIREDRAFT_55088 TRIREDRAFT_104606 TRIREDRAFT_72685 TRIREDRAFT_120378 TRIREDRAFT_57528 TRIREDRAFT_57868 TRIREDRAFT_58201 TRIREDRAFT_46244 TRIREDRAFT_75890 TRIREDRAFT_76114 TRIREDRAFT_59002 TRIREDRAFT_58675 TRIREDRAFT_22004 TRIREDRAFT_60374 TRIREDRAFT_4009 TRIR…	173	1.89	1.08466	0.284248
16.21.08 Fe/S binding	15	0.62	TRIREDRAFT_55088 TRIREDRAFT_21609 TRIREDRAFT_58201 TRIREDRAFT_121019 TRIREDRAFT_77336 TRIREDRAFT_22707 TRIREDRAFT_22654 TRIREDRAFT_122703 TRIREDRAFT_79690 TRIREDRAFT_65559 TRIREDRAFT_4989 TRIREDRAFT_123198 TRIREDRAFT_5387 TRIREDRAFT_111033 TRIREDRAFT_23431	33	0.36	1.72222	0.0129335
16.21.11 thiamine pyrophosphate binding	5	0.20	TRIREDRAFT_74123 TRIREDRAFT_73934 TRIREDRAFT_56726 TRIREDRAFT_50531 TRIREDRAFT_67639	7	0.07	2.85714	0.0157771
16.21.15 biotin binding	3	0.12	TRIREDRAFT_44038 TRIREDRAFT_21957 TRIREDRAFT_68615	9	0.09	1.33333	0.432288
16.21.17 pyridoxal phosphate binding	11	0.46	TRIREDRAFT_74041 TRIREDRAFT_120198 TRIREDRAFT_75845 TRIREDRAFT_121405 TRIREDRAFT_4064 TRIREDRAFT_63919 TRIREDRAFT_110040 TRIREDRAFT_51103 TRIREDRAFT_81089 TRIREDRAFT_81339 TRIREDRAFT_82547	42	0.46	1	0.558097
18 REGULATION OF METABOLISM AND PROTEIN FUNCTION	191	8.00	TRIREDRAFT_73570 TRIREDRAFT_73778 TRIREDRAFT_54395 TRIREDRAFT_43615 TRIREDRAFT_102659 TRIREDRAFT_103311 TRIREDRAFT_54893 TRIREDRAFT_44330 TRIREDRAFT_54450 TRIREDRAFT_119757 TRIREDRAFT_71315 TRIREDRAFT_102616 TRIREDRAFT_102581 TRIREDRAFT_103356 TRIREDRAFT_71410 TRIREDRAFT_73837 TRIREDRAFT_44459 TRIREDRAFT_74400 TRIREDRAFT_53888 TRIREDRAFT_103372 TRIREDRAFT_53349 TRIREDRAFT_102381 TRIREDRAFT_74118 …	481	5.27	1.51803	1.895e-11
18.01 regulation by	89	3.73	TRIREDRAFT_103311 TRIREDRAFT_44330 TRIREDRAFT_54450 TRIREDRAFT_119757 TRIREDRAFT_71315 TRIREDRAFT_74400 TRIREDRAFT_103372 TRIREDRAFT_102381 TRIREDRAFT_73574 TRIREDRAFT_74884 TRIREDRAFT_75001 TRIREDRAFT_120044 TRIREDRAFT_74818 TRIREDRAFT_45018 TRIREDRAFT_120147 TRIREDRAFT_55180 TRIREDRAFT_56872 TRIREDRAFT_45242 TRIREDRAFT_2537 TRIREDRAFT_75878 TRIREDRAFT_58011 TRIREDRAFT_120753 TRIREDRAFT_45998 TR…	235	2.57	1.45136	4.48237e-05
18.01.01 regulation by modification	39	1.63	TRIREDRAFT_44330 TRIREDRAFT_54450 TRIREDRAFT_71315 TRIREDRAFT_74400 TRIREDRAFT_74884 TRIREDRAFT_45018 TRIREDRAFT_55180 TRIREDRAFT_56872 TRIREDRAFT_45242 TRIREDRAFT_45998 TRIREDRAFT_120722 TRIREDRAFT_76083 TRIREDRAFT_75872 TRIREDRAFT_2829 TRIREDRAFT_58476 TRIREDRAFT_59944 TRIREDRAFT_77279 TRIREDRAFT_62003 TRIREDRAFT_121981 TRIREDRAFT_41428 TRIREDRAFT_25159 TRIREDRAFT_48910 TRIREDRAFT_79171 TRIREDR…	133	1.45	1.12414	0.229876
18.01.05 regulation by processing	1	0.04	TRIREDRAFT_58011	1	0.01	4	0.261766
18.01.07 regulation by binding / dissociation	50	2.09	TRIREDRAFT_103311 TRIREDRAFT_119757 TRIREDRAFT_103372 TRIREDRAFT_102381 TRIREDRAFT_73574 TRIREDRAFT_75001 TRIREDRAFT_120044 TRIREDRAFT_74818 TRIREDRAFT_120147 TRIREDRAFT_2537 TRIREDRAFT_75878 TRIREDRAFT_120753 TRIREDRAFT_57608 TRIREDRAFT_58856 TRIREDRAFT_121028 TRIREDRAFT_77279 TRIREDRAFT_77330 TRIREDRAFT_61408 TRIREDRAFT_77591 TRIREDRAFT_77587 TRIREDRAFT_62003 TRIREDRAFT_121981 TRIREDRAFT_62389 …	108	1.18	1.77119	4.76285e-06
18.02 regulation of protein activity	189	7.92	TRIREDRAFT_73570 TRIREDRAFT_73778 TRIREDRAFT_54395 TRIREDRAFT_43615 TRIREDRAFT_102659 TRIREDRAFT_103311 TRIREDRAFT_54893 TRIREDRAFT_44330 TRIREDRAFT_54450 TRIREDRAFT_119757 TRIREDRAFT_71315 TRIREDRAFT_102616 TRIREDRAFT_102581 TRIREDRAFT_103356 TRIREDRAFT_71410 TRIREDRAFT_73837 TRIREDRAFT_44459 TRIREDRAFT_74400 TRIREDRAFT_53888 TRIREDRAFT_103372 TRIREDRAFT_53349 TRIREDRAFT_102381 TRIREDRAFT_74118 …	470	5.15	1.53786	6.56627e-12
18.02.01 enzymatic activity regulation / enzyme regulator	127	5.32	TRIREDRAFT_73570 TRIREDRAFT_73778 TRIREDRAFT_54395 TRIREDRAFT_102659 TRIREDRAFT_103311 TRIREDRAFT_54893 TRIREDRAFT_71315 TRIREDRAFT_102581 TRIREDRAFT_103356 TRIREDRAFT_71410 TRIREDRAFT_73837 TRIREDRAFT_44459 TRIREDRAFT_53349 TRIREDRAFT_102381 TRIREDRAFT_74118 TRIREDRAFT_53562 TRIREDRAFT_73934 TRIREDRAFT_73574 TRIREDRAFT_74233 TRIREDRAFT_44849 TRIREDRAFT_120053 TRIREDRAFT_44704 TRIREDRAFT_74884 TR…	295	3.23	1.64706	1.30354e-10
18.02.01.01 enzyme activator	56	2.34	TRIREDRAFT_73570 TRIREDRAFT_54395 TRIREDRAFT_102659 TRIREDRAFT_54893 TRIREDRAFT_71410 TRIREDRAFT_73837 TRIREDRAFT_53349 TRIREDRAFT_53562 TRIREDRAFT_74233 TRIREDRAFT_44849 TRIREDRAFT_44704 TRIREDRAFT_75001 TRIREDRAFT_120044 TRIREDRAFT_103625 TRIREDRAFT_120147 TRIREDRAFT_56789 TRIREDRAFT_45604 TRIREDRAFT_45689 TRIREDRAFT_2537 TRIREDRAFT_57287 TRIREDRAFT_21773 TRIREDRAFT_58119 TRIREDRAFT_58161 TRIRE…	135	1.48	1.58108	7.01712e-05
18.02.01.01.01 GTPase activator (GAP)	17	0.71	TRIREDRAFT_73570 TRIREDRAFT_54395 TRIREDRAFT_71410 TRIREDRAFT_73837 TRIREDRAFT_44849 TRIREDRAFT_44704 TRIREDRAFT_120044 TRIREDRAFT_45689 TRIREDRAFT_2537 TRIREDRAFT_58161 TRIREDRAFT_76543 TRIREDRAFT_46958 TRIREDRAFT_61408 TRIREDRAFT_81785 TRIREDRAFT_68926 TRIREDRAFT_123920 TRIREDRAFT_52208	50	0.54	1.31481	0.136336
18.02.01.01.03 protease activator	4	0.16	TRIREDRAFT_103625 TRIREDRAFT_33197 TRIREDRAFT_79014 TRIREDRAFT_50516	6	0.06	2.66667	0.0440938
18.02.01.01.05 kinase activator	13	0.54	TRIREDRAFT_54893 TRIREDRAFT_53562 TRIREDRAFT_56789 TRIREDRAFT_75872 TRIREDRAFT_47055 TRIREDRAFT_77279 TRIREDRAFT_106730 TRIREDRAFT_123029 TRIREDRAFT_80186 TRIREDRAFT_50335 TRIREDRAFT_5196 TRIREDRAFT_68110 TRIREDRAFT_29568	24	0.26	2.07692	0.00322585
18.02.01.02 enzyme inhibitor	24	1.00	TRIREDRAFT_103311 TRIREDRAFT_71315 TRIREDRAFT_102581 TRIREDRAFT_103356 TRIREDRAFT_74118 TRIREDRAFT_44849 TRIREDRAFT_120044 TRIREDRAFT_56789 TRIREDRAFT_21646 TRIREDRAFT_2537 TRIREDRAFT_75878 TRIREDRAFT_58587 TRIREDRAFT_76543 TRIREDRAFT_121028 TRIREDRAFT_22164 TRIREDRAFT_62335 TRIREDRAFT_25159 TRIREDRAFT_79300 TRIREDRAFT_50068 TRIREDRAFT_80048 TRIREDRAFT_122857 TRIREDRAFT_68110 TRIREDRAFT_29568 TRI…	52	0.57	1.75439	0.00145987
18.02.01.02.01 GTPase inhibitor (GIP)	5	0.20	TRIREDRAFT_44849 TRIREDRAFT_120044 TRIREDRAFT_2537 TRIREDRAFT_76543 TRIREDRAFT_80048	11	0.12	1.66667	0.134273
18.02.01.02.03 protease inhibitor	4	0.16	TRIREDRAFT_102581 TRIREDRAFT_62335 TRIREDRAFT_122857 TRIREDRAFT_23420	6	0.06	2.66667	0.0440938
18.02.01.02.05 kinase inhibitior	10	0.41	TRIREDRAFT_103311 TRIREDRAFT_71315 TRIREDRAFT_56789 TRIREDRAFT_75878 TRIREDRAFT_58587 TRIREDRAFT_22164 TRIREDRAFT_25159 TRIREDRAFT_79300 TRIREDRAFT_68110 TRIREDRAFT_29568	21	0.23	1.78261	0.0280512
18.02.03 guanyl-nucleotide exchange factor (GEF)	7	0.29	TRIREDRAFT_43615 TRIREDRAFT_120414 TRIREDRAFT_59542 TRIREDRAFT_121606 TRIREDRAFT_121569 TRIREDRAFT_80277 TRIREDRAFT_70548	28	0.30	0.966667	1
18.02.05 regulator of G-protein signalling	14	0.58	TRIREDRAFT_54395 TRIREDRAFT_103311 TRIREDRAFT_120044 TRIREDRAFT_45689 TRIREDRAFT_2537 TRIREDRAFT_58856 TRIREDRAFT_60194 TRIREDRAFT_61408 TRIREDRAFT_107035 TRIREDRAFT_121539 TRIREDRAFT_80277 TRIREDRAFT_110960 TRIREDRAFT_123920 TRIREDRAFT_70548	23	0.25	2.32	0.000466364
18.02.07 regulator of receptor activity	3	0.12	TRIREDRAFT_74818 TRIREDRAFT_60194 TRIREDRAFT_80732	9	0.09	1.33333	0.432288
18.02.09 regulator of transcription factor	35	1.46	TRIREDRAFT_119757 TRIREDRAFT_102616 TRIREDRAFT_53888 TRIREDRAFT_103372 TRIREDRAFT_44781 TRIREDRAFT_74818 TRIREDRAFT_55180 TRIREDRAFT_33728 TRIREDRAFT_58011 TRIREDRAFT_45998 TRIREDRAFT_57608 TRIREDRAFT_58427 TRIREDRAFT_59609 TRIREDRAFT_77279 TRIREDRAFT_62003 TRIREDRAFT_121981 TRIREDRAFT_62389 TRIREDRAFT_63364 TRIREDRAFT_122457 TRIREDRAFT_33704 TRIREDRAFT_49746 TRIREDRAFT_64392 TRIREDRAFT_49918 TRI…	96	1.05	1.39048	0.0165416
18.02.10 regulation of channel activity	2	0.08	TRIREDRAFT_105081 TRIREDRAFT_52130	2	0.02	4	0.0685004
20 CELLULAR TRANSPORT, TRANSPORT FACILITIES AND TRANSPORT ROUTES	543	22.7	TRIREDRAFT_71343 TRIREDRAFT_21324 TRIREDRAFT_119974 TRIREDRAFT_73570 TRIREDRAFT_74318 TRIREDRAFT_21384 TRIREDRAFT_53903 TRIREDRAFT_53818 TRIREDRAFT_74267 TRIREDRAFT_74386 TRIREDRAFT_54005 TRIREDRAFT_44492 TRIREDRAFT_74289 TRIREDRAFT_53342 TRIREDRAFT_44278 TRIREDRAFT_73897 TRIREDRAFT_54865 TRIREDRAFT_44175 TRIREDRAFT_102659 TRIREDRAFT_54962 TRIREDRAFT_119578 TRIREDRAFT_102416 TRIREDRAFT_119600 TRI…	1503	16.4	1.38415	0
20.01 transported compounds (substrates)	389	16.3	TRIREDRAFT_71343 TRIREDRAFT_119974 TRIREDRAFT_73570 TRIREDRAFT_74318 TRIREDRAFT_53903 TRIREDRAFT_53818 TRIREDRAFT_74267 TRIREDRAFT_54005 TRIREDRAFT_44492 TRIREDRAFT_74289 TRIREDRAFT_44278 TRIREDRAFT_73897 TRIREDRAFT_54865 TRIREDRAFT_44175 TRIREDRAFT_54962 TRIREDRAFT_102416 TRIREDRAFT_73647 TRIREDRAFT_21117 TRIREDRAFT_43974 TRIREDRAFT_44504 TRIREDRAFT_53046 TRIREDRAFT_73525 TRIREDRAFT_73853 TRIRED…	1116	12.2	1.33607	3.17837e-53
20.01.01 ion transport	81	3.39	TRIREDRAFT_53818 TRIREDRAFT_44492 TRIREDRAFT_74289 TRIREDRAFT_54962 TRIREDRAFT_74057 TRIREDRAFT_45153 TRIREDRAFT_2476 TRIREDRAFT_55191 TRIREDRAFT_55731 TRIREDRAFT_75001 TRIREDRAFT_55204 TRIREDRAFT_55595 TRIREDRAFT_56421 TRIREDRAFT_56744 TRIREDRAFT_56911 TRIREDRAFT_76166 TRIREDRAFT_75707 TRIREDRAFT_120752 TRIREDRAFT_75859 TRIREDRAFT_45868 TRIREDRAFT_76057 TRIREDRAFT_105623 TRIREDRAFT_76238 TRIREDR…	223	2.44	1.38934	0.000465364
20.01.01.01 cation transport (H+, Na+, K+, Ca2+ , NH4+, etc.)	62	2.59	TRIREDRAFT_53818 TRIREDRAFT_54962 TRIREDRAFT_74057 TRIREDRAFT_45153 TRIREDRAFT_2476 TRIREDRAFT_55191 TRIREDRAFT_55731 TRIREDRAFT_75001 TRIREDRAFT_55204 TRIREDRAFT_55595 TRIREDRAFT_56421 TRIREDRAFT_56744 TRIREDRAFT_56911 TRIREDRAFT_76166 TRIREDRAFT_75707 TRIREDRAFT_120752 TRIREDRAFT_76057 TRIREDRAFT_105623 TRIREDRAFT_76238 TRIREDRAFT_76311 TRIREDRAFT_120968 TRIREDRAFT_59944 TRIREDRAFT_60194 TRIRED…	182	1.99	1.30151	0.010448
20.01.01.01.01 heavy metal ion transport (Cu+, Fe3+, etc.)	17	0.71	TRIREDRAFT_54962 TRIREDRAFT_120968 TRIREDRAFT_121529 TRIREDRAFT_22277 TRIREDRAFT_78465 TRIREDRAFT_78679 TRIREDRAFT_22845 TRIREDRAFT_80005 TRIREDRAFT_123029 TRIREDRAFT_122988 TRIREDRAFT_80639 TRIREDRAFT_80672 TRIREDRAFT_67026 TRIREDRAFT_80695 TRIREDRAFT_51110 TRIREDRAFT_67217 TRIREDRAFT_67562	67	0.73	0.972603	1
20.01.01.01.01.01 siderophore-iron transport	6	0.25	TRIREDRAFT_54962 TRIREDRAFT_22277 TRIREDRAFT_78465 TRIREDRAFT_22845 TRIREDRAFT_80639 TRIREDRAFT_67026	24	0.26	0.961538	1
20.01.01.07 anion transport	20	0.83	TRIREDRAFT_44492 TRIREDRAFT_74289 TRIREDRAFT_56911 TRIREDRAFT_75859 TRIREDRAFT_45868 TRIREDRAFT_106118 TRIREDRAFT_106531 TRIREDRAFT_121743 TRIREDRAFT_62583 TRIREDRAFT_62480 TRIREDRAFT_108216 TRIREDRAFT_78836 TRIREDRAFT_78970 TRIREDRAFT_79741 TRIREDRAFT_123702 TRIREDRAFT_82037 TRIREDRAFT_82095 TRIREDRAFT_111890 TRIREDRAFT_82150 TRIREDRAFT_70349	51	0.55	1.50909	0.028142
20.01.01.07.05 sulfate/sulfite transport	1	0.04	TRIREDRAFT_79741	6	0.06	0.666667	1
20.01.01.07.07 phosphate transport	10	0.41	TRIREDRAFT_74289 TRIREDRAFT_45868 TRIREDRAFT_106118 TRIREDRAFT_106531 TRIREDRAFT_62583 TRIREDRAFT_108216 TRIREDRAFT_78836 TRIREDRAFT_78970 TRIREDRAFT_111890 TRIREDRAFT_82150	19	0.20	2.05	0.0124052
20.01.01.07.08 organic anion transport	1	0.04	TRIREDRAFT_123702	2	0.02	2	0.455032
20.01.03 C-compound and carbohydrate transport	73	3.05	TRIREDRAFT_53903 TRIREDRAFT_54005 TRIREDRAFT_44175 TRIREDRAFT_102416 TRIREDRAFT_43974 TRIREDRAFT_54391 TRIREDRAFT_119789 TRIREDRAFT_55630 TRIREDRAFT_75021 TRIREDRAFT_45573 TRIREDRAFT_56314 TRIREDRAFT_104077 TRIREDRAFT_104322 TRIREDRAFT_104072 TRIREDRAFT_56911 TRIREDRAFT_72922 TRIREDRAFT_58511 TRIREDRAFT_105260 TRIREDRAFT_58767 TRIREDRAFT_59388 TRIREDRAFT_59472 TRIREDRAFT_76800 TRIREDRAFT_46819 TR…	200	2.19	1.39269	0.000740555
20.01.03.01 sugar transport	14	0.58	TRIREDRAFT_54005 TRIREDRAFT_43974 TRIREDRAFT_104072 TRIREDRAFT_59388 TRIREDRAFT_77279 TRIREDRAFT_48444 TRIREDRAFT_62583 TRIREDRAFT_62380 TRIREDRAFT_49918 TRIREDRAFT_27770 TRIREDRAFT_67469 TRIREDRAFT_27939 TRIREDRAFT_5656 TRIREDRAFT_69975	35	0.38	1.52632	0.0515492
20.01.03.03 C4-dicarboxylate transport (e.g. malate, succinate, fumarate)	8	0.33	TRIREDRAFT_44175 TRIREDRAFT_54391 TRIREDRAFT_121441 TRIREDRAFT_121743 TRIREDRAFT_108216 TRIREDRAFT_78765 TRIREDRAFT_78679 TRIREDRAFT_82280	12	0.13	2.53846	0.00378744
20.01.07 amino acid/amino acid derivatives transport	31	1.29	TRIREDRAFT_54865 TRIREDRAFT_44175 TRIREDRAFT_102416 TRIREDRAFT_74070 TRIREDRAFT_103853 TRIREDRAFT_56314 TRIREDRAFT_57015 TRIREDRAFT_104077 TRIREDRAFT_57167 TRIREDRAFT_75430 TRIREDRAFT_72922 TRIREDRAFT_58511 TRIREDRAFT_121139 TRIREDRAFT_121486 TRIREDRAFT_121441 TRIREDRAFT_60144 TRIREDRAFT_121942 TRIREDRAFT_78679 TRIREDRAFT_64295 TRIREDRAFT_50077 TRIREDRAFT_66480 TRIREDRAFT_51110 TRIREDRAFT_110638 …	66	0.72	1.79167	0.000213793
20.01.09 peptide transport	6	0.25	TRIREDRAFT_44278 TRIREDRAFT_55034 TRIREDRAFT_120017 TRIREDRAFT_46794 TRIREDRAFT_49979 TRIREDRAFT_80879	21	0.23	1.08696	0.483338
20.01.10 protein transport	104	4.35	TRIREDRAFT_74318 TRIREDRAFT_74267 TRIREDRAFT_44492 TRIREDRAFT_73647 TRIREDRAFT_21117 TRIREDRAFT_44504 TRIREDRAFT_53046 TRIREDRAFT_73525 TRIREDRAFT_28199 TRIREDRAFT_119723 TRIREDRAFT_119731 TRIREDRAFT_21392 TRIREDRAFT_40053 TRIREDRAFT_119903 TRIREDRAFT_74054 TRIREDRAFT_44849 TRIREDRAFT_2451 TRIREDRAFT_74731 TRIREDRAFT_120152 TRIREDRAFT_120053 TRIREDRAFT_30455 TRIREDRAFT_55857 TRIREDRAFT_55774 TRIR…	236	2.58	1.68605	1.34293e-09
20.01.11 amine / polyamine transport	10	0.41	TRIREDRAFT_102416 TRIREDRAFT_56314 TRIREDRAFT_104077 TRIREDRAFT_56911 TRIREDRAFT_72922 TRIREDRAFT_58511 TRIREDRAFT_64295 TRIREDRAFT_81125 TRIREDRAFT_70098 TRIREDRAFT_70830	35	0.38	1.07895	0.436368
20.01.13 lipid/fatty acid transport	41	1.71	TRIREDRAFT_102416 TRIREDRAFT_74070 TRIREDRAFT_54683 TRIREDRAFT_74379 TRIREDRAFT_73997 TRIREDRAFT_56118 TRIREDRAFT_103853 TRIREDRAFT_75021 TRIREDRAFT_56314 TRIREDRAFT_104077 TRIREDRAFT_2698 TRIREDRAFT_45980 TRIREDRAFT_72922 TRIREDRAFT_58511 TRIREDRAFT_105260 TRIREDRAFT_58612 TRIREDRAFT_47020 TRIREDRAFT_106118 TRIREDRAFT_59894 TRIREDRAFT_47897 TRIREDRAFT_22251 TRIREDRAFT_77661 TRIREDRAFT_107294 TRI…	99	1.08	1.58333	0.000651954
20.01.15 electron transport	82	3.43	TRIREDRAFT_71343 TRIREDRAFT_119974 TRIREDRAFT_73897 TRIREDRAFT_73853 TRIREDRAFT_45153 TRIREDRAFT_2476 TRIREDRAFT_74983 TRIREDRAFT_120008 TRIREDRAFT_120081 TRIREDRAFT_120272 TRIREDRAFT_55088 TRIREDRAFT_55204 TRIREDRAFT_120300 TRIREDRAFT_120110 TRIREDRAFT_21609 TRIREDRAFT_2521 TRIREDRAFT_2501 TRIREDRAFT_120378 TRIREDRAFT_76166 TRIREDRAFT_75707 TRIREDRAFT_120566 TRIREDRAFT_58201 TRIREDRAFT_76057 TRI…	269	2.95	1.16271	0.0609329
20.01.17 nucleotide/nucleoside/nucleobase transport	9	0.37	TRIREDRAFT_56421 TRIREDRAFT_104106 TRIREDRAFT_59472 TRIREDRAFT_121834 TRIREDRAFT_62198 TRIREDRAFT_78679 TRIREDRAFT_22608 TRIREDRAFT_69975 TRIREDRAFT_52670	24	0.26	1.42308	0.151235
20.01.21 RNA transport	27	1.13	TRIREDRAFT_73570 TRIREDRAFT_74318 TRIREDRAFT_21117 TRIREDRAFT_40053 TRIREDRAFT_120152 TRIREDRAFT_74851 TRIREDRAFT_57869 TRIREDRAFT_59105 TRIREDRAFT_77031 TRIREDRAFT_121606 TRIREDRAFT_77380 TRIREDRAFT_22294 TRIREDRAFT_62120 TRIREDRAFT_78158 TRIREDRAFT_49059 TRIREDRAFT_79891 TRIREDRAFT_122864 TRIREDRAFT_65750 TRIREDRAFT_66012 TRIREDRAFT_123185 TRIREDRAFT_67272 TRIREDRAFT_80997 TRIREDRAFT_110636 TRI…	66	0.72	1.56944	0.00626896
20.01.23 allantoin and allantoate transport	7	0.29	TRIREDRAFT_54461 TRIREDRAFT_119789 TRIREDRAFT_104322 TRIREDRAFT_81022 TRIREDRAFT_68869 TRIREDRAFT_69834 TRIREDRAFT_6005	34	0.37	0.783784	1
20.01.25 vitamine/cofactor transport	12	0.50	TRIREDRAFT_74070 TRIREDRAFT_54461 TRIREDRAFT_119789 TRIREDRAFT_104322 TRIREDRAFT_121206 TRIREDRAFT_122988 TRIREDRAFT_123702 TRIREDRAFT_68869 TRIREDRAFT_69834 TRIREDRAFT_70349 TRIREDRAFT_52670 TRIREDRAFT_6005	39	0.42	1.19048	0.310976
20.01.26 neurotransmitter transport	13	0.54	TRIREDRAFT_119723 TRIREDRAFT_104077 TRIREDRAFT_72922 TRIREDRAFT_58511 TRIREDRAFT_47290 TRIREDRAFT_121942 TRIREDRAFT_48478 TRIREDRAFT_63053 TRIREDRAFT_122199 TRIREDRAFT_79116 TRIREDRAFT_63754 TRIREDRAFT_81125 TRIREDRAFT_70098	29	0.31	1.74194	0.0228442
20.01.27 drug/toxin transport	20	0.83	TRIREDRAFT_119710 TRIREDRAFT_55634 TRIREDRAFT_27689 TRIREDRAFT_21422 TRIREDRAFT_45689 TRIREDRAFT_21664 TRIREDRAFT_120826 TRIREDRAFT_75859 TRIREDRAFT_47897 TRIREDRAFT_121981 TRIREDRAFT_78357 TRIREDRAFT_78465 TRIREDRAFT_78585 TRIREDRAFT_26642 TRIREDRAFT_64874 TRIREDRAFT_123008 TRIREDRAFT_122988 TRIREDRAFT_67026 TRIREDRAFT_80879 TRIREDRAFT_70830	112	1.22	0.680328	1
20.03 transport facilities	182	7.62	TRIREDRAFT_21324 TRIREDRAFT_53818 TRIREDRAFT_54005 TRIREDRAFT_44492 TRIREDRAFT_44278 TRIREDRAFT_44175 TRIREDRAFT_54962 TRIREDRAFT_102416 TRIREDRAFT_73853 TRIREDRAFT_74057 TRIREDRAFT_54461 TRIREDRAFT_119710 TRIREDRAFT_119789 TRIREDRAFT_73997 TRIREDRAFT_55034 TRIREDRAFT_2476 TRIREDRAFT_30455 TRIREDRAFT_55508 TRIREDRAFT_55731 TRIREDRAFT_75001 TRIREDRAFT_74559 TRIREDRAFT_27689 TRIREDRAFT_120017 TRIRE…	542	5.94	1.28283	4.78515e-05
20.03.01 channel / pore class transport	18	0.75	TRIREDRAFT_44492 TRIREDRAFT_74057 TRIREDRAFT_55731 TRIREDRAFT_75001 TRIREDRAFT_74851 TRIREDRAFT_76057 TRIREDRAFT_41178 TRIREDRAFT_4196 TRIREDRAFT_22608 TRIREDRAFT_79169 TRIREDRAFT_79498 TRIREDRAFT_64956 TRIREDRAFT_65067 TRIREDRAFT_79891 TRIREDRAFT_29709 TRIREDRAFT_42027 TRIREDRAFT_42355 TRIREDRAFT_82321	50	0.54	1.38889	0.0803884
20.03.01.01 ion channels	13	0.54	TRIREDRAFT_74057 TRIREDRAFT_55731 TRIREDRAFT_75001 TRIREDRAFT_41178 TRIREDRAFT_4196 TRIREDRAFT_22608 TRIREDRAFT_79169 TRIREDRAFT_79498 TRIREDRAFT_64956 TRIREDRAFT_29709 TRIREDRAFT_42027 TRIREDRAFT_42355 TRIREDRAFT_82321	29	0.31	1.74194	0.0228442
20.03.01.05 nuclear pore forming protein	2	0.08	TRIREDRAFT_74851 TRIREDRAFT_79891	9	0.09	0.888889	1
20.03.02 carrier (electrochemical potential-driven transport)	33	1.38	TRIREDRAFT_102416 TRIREDRAFT_119710 TRIREDRAFT_27689 TRIREDRAFT_55595 TRIREDRAFT_103853 TRIREDRAFT_75021 TRIREDRAFT_56314 TRIREDRAFT_104106 TRIREDRAFT_56744 TRIREDRAFT_105260 TRIREDRAFT_76311 TRIREDRAFT_59388 TRIREDRAFT_60810 TRIREDRAFT_121942 TRIREDRAFT_121834 TRIREDRAFT_121743 TRIREDRAFT_48444 TRIREDRAFT_78836 TRIREDRAFT_78585 TRIREDRAFT_78679 TRIREDRAFT_79116 TRIREDRAFT_78970 TRIREDRAFT_26642 …	92	1.00	1.38	0.02498
20.03.02.02 symporter	17	0.71	TRIREDRAFT_102416 TRIREDRAFT_75021 TRIREDRAFT_56314 TRIREDRAFT_105260 TRIREDRAFT_59388 TRIREDRAFT_121942 TRIREDRAFT_48444 TRIREDRAFT_78836 TRIREDRAFT_79116 TRIREDRAFT_78970 TRIREDRAFT_50618 TRIREDRAFT_80879 TRIREDRAFT_67469 TRIREDRAFT_123702 TRIREDRAFT_5656 TRIREDRAFT_23295 TRIREDRAFT_111890	42	0.46	1.54348	0.0301083
20.03.02.02.01 proton driven symporter	12	0.50	TRIREDRAFT_102416 TRIREDRAFT_75021 TRIREDRAFT_56314 TRIREDRAFT_105260 TRIREDRAFT_59388 TRIREDRAFT_121942 TRIREDRAFT_48444 TRIREDRAFT_50618 TRIREDRAFT_80879 TRIREDRAFT_67469 TRIREDRAFT_5656 TRIREDRAFT_23295	30	0.32	1.5625	0.0687481
20.03.02.02.02 sodium driven symporter	2	0.08	TRIREDRAFT_123702 TRIREDRAFT_111890	5	0.05	1.6	0.392
20.03.02.03 antiporter	16	0.67	TRIREDRAFT_119710 TRIREDRAFT_27689 TRIREDRAFT_55595 TRIREDRAFT_103853 TRIREDRAFT_104106 TRIREDRAFT_56744 TRIREDRAFT_76311 TRIREDRAFT_60810 TRIREDRAFT_121834 TRIREDRAFT_121743 TRIREDRAFT_78585 TRIREDRAFT_78679 TRIREDRAFT_26642 TRIREDRAFT_79599 TRIREDRAFT_64790 TRIREDRAFT_123290	52	0.57	1.17544	0.269973
20.03.02.03.01 proton driven antiporter	8	0.33	TRIREDRAFT_119710 TRIREDRAFT_55595 TRIREDRAFT_56744 TRIREDRAFT_60810 TRIREDRAFT_78585 TRIREDRAFT_79599 TRIREDRAFT_64790 TRIREDRAFT_123290	32	0.35	0.942857	1
20.03.09 phosphotransferase system	1	0.04	TRIREDRAFT_120539	3	0.03	1.33333	0.597718
20.03.22 transport ATPases	25	1.04	TRIREDRAFT_2476 TRIREDRAFT_55508 TRIREDRAFT_55204 TRIREDRAFT_76166 TRIREDRAFT_75707 TRIREDRAFT_75859 TRIREDRAFT_76057 TRIREDRAFT_105623 TRIREDRAFT_76238 TRIREDRAFT_47897 TRIREDRAFT_22300 TRIREDRAFT_107294 TRIREDRAFT_33586 TRIREDRAFT_122124 TRIREDRAFT_4196 TRIREDRAFT_78757 TRIREDRAFT_79014 TRIREDRAFT_108710 TRIREDRAFT_79262 TRIREDRAFT_22737 TRIREDRAFT_80216 TRIREDRAFT_123071 TRIREDRAFT_50516 TRIRE…	85	0.93	1.11828	0.284087
20.03.25 ABC transporters	14	0.58	TRIREDRAFT_53818 TRIREDRAFT_47897 TRIREDRAFT_78373 TRIREDRAFT_48516 TRIREDRAFT_64874 TRIREDRAFT_64956 TRIREDRAFT_65067 TRIREDRAFT_22839 TRIREDRAFT_122988 TRIREDRAFT_50542 TRIREDRAFT_22994 TRIREDRAFT_80695 TRIREDRAFT_5610 TRIREDRAFT_82626	73	0.80	0.725	1
20.09 transport routes	395	16.5	TRIREDRAFT_73570 TRIREDRAFT_74318 TRIREDRAFT_21384 TRIREDRAFT_53903 TRIREDRAFT_53818 TRIREDRAFT_74267 TRIREDRAFT_74386 TRIREDRAFT_54005 TRIREDRAFT_44492 TRIREDRAFT_53342 TRIREDRAFT_44278 TRIREDRAFT_54865 TRIREDRAFT_102659 TRIREDRAFT_54962 TRIREDRAFT_119578 TRIREDRAFT_102416 TRIREDRAFT_119600 TRIREDRAFT_119614 TRIREDRAFT_102980 TRIREDRAFT_73647 TRIREDRAFT_21117 TRIREDRAFT_43974 TRIREDRAFT_44504 TR…	995	10.9	1.51376	3.00793e-23
20.09.01 nuclear transport	32	1.34	TRIREDRAFT_73570 TRIREDRAFT_74318 TRIREDRAFT_21117 TRIREDRAFT_73525 TRIREDRAFT_40053 TRIREDRAFT_120152 TRIREDRAFT_120053 TRIREDRAFT_120081 TRIREDRAFT_74851 TRIREDRAFT_55362 TRIREDRAFT_120384 TRIREDRAFT_2660 TRIREDRAFT_124317 TRIREDRAFT_59105 TRIREDRAFT_77281 TRIREDRAFT_59944 TRIREDRAFT_121606 TRIREDRAFT_22153 TRIREDRAFT_22294 TRIREDRAFT_62120 TRIREDRAFT_78158 TRIREDRAFT_49059 TRIREDRAFT_36727 TRI…	81	0.88	1.52273	0.00579258
20.09.03 peroxisomal transport	7	0.29	TRIREDRAFT_53342 TRIREDRAFT_21441 TRIREDRAFT_48516 TRIREDRAFT_122240 TRIREDRAFT_22563 TRIREDRAFT_64658 TRIREDRAFT_112460	19	0.20	1.45	0.208228
20.09.04 mitochondrial transport	60	2.51	TRIREDRAFT_44492 TRIREDRAFT_43974 TRIREDRAFT_102616 TRIREDRAFT_74070 TRIREDRAFT_28199 TRIREDRAFT_119731 TRIREDRAFT_120053 TRIREDRAFT_55191 TRIREDRAFT_55060 TRIREDRAFT_103853 TRIREDRAFT_55362 TRIREDRAFT_120173 TRIREDRAFT_56421 TRIREDRAFT_56565 TRIREDRAFT_104106 TRIREDRAFT_2687 TRIREDRAFT_76166 TRIREDRAFT_21773 TRIREDRAFT_120733 TRIREDRAFT_105623 TRIREDRAFT_21937 TRIREDRAFT_76393 TRIREDRAFT_59472 T…	107	1.17	2.1453	4.42298e-11
20.09.05 non-vesicular ER transport	10	0.41	TRIREDRAFT_30455 TRIREDRAFT_55362 TRIREDRAFT_22013 TRIREDRAFT_121397 TRIREDRAFT_121754 TRIREDRAFT_122048 TRIREDRAFT_49149 TRIREDRAFT_122572 TRIREDRAFT_65623 TRIREDRAFT_122920	11	0.12	3.41667	1.24987e-05
20.09.07 vesicular transport (Golgi network, etc.)	123	5.15	TRIREDRAFT_74267 TRIREDRAFT_102659 TRIREDRAFT_119578 TRIREDRAFT_73647 TRIREDRAFT_44504 TRIREDRAFT_53046 TRIREDRAFT_53462 TRIREDRAFT_53316 TRIREDRAFT_119723 TRIREDRAFT_119931 TRIREDRAFT_119903 TRIREDRAFT_74054 TRIREDRAFT_43802 TRIREDRAFT_119742 TRIREDRAFT_43599 TRIREDRAFT_44849 TRIREDRAFT_2451 TRIREDRAFT_74731 TRIREDRAFT_55857 TRIREDRAFT_55774 TRIREDRAFT_120184 TRIREDRAFT_55550 TRIREDRAFT_45050 TR…	261	2.86	1.8007	1.33174e-13
20.09.07.03 ER to Golgi transport	48	2.01	TRIREDRAFT_74267 TRIREDRAFT_119578 TRIREDRAFT_53046 TRIREDRAFT_53462 TRIREDRAFT_53316 TRIREDRAFT_119723 TRIREDRAFT_43802 TRIREDRAFT_119742 TRIREDRAFT_44849 TRIREDRAFT_2451 TRIREDRAFT_120184 TRIREDRAFT_57129 TRIREDRAFT_56318 TRIREDRAFT_57167 TRIREDRAFT_75972 TRIREDRAFT_58161 TRIREDRAFT_76172 TRIREDRAFT_3067 TRIREDRAFT_106113 TRIREDRAFT_3340 TRIREDRAFT_3525 TRIREDRAFT_121292 TRIREDRAFT_106533 TRIRE…	76	0.83	2.42169	1.16636e-11
20.09.07.05 intra Golgi transport	12	0.50	TRIREDRAFT_43599 TRIREDRAFT_120184 TRIREDRAFT_45604 TRIREDRAFT_56792 TRIREDRAFT_58511 TRIREDRAFT_120940 TRIREDRAFT_3340 TRIREDRAFT_77038 TRIREDRAFT_26787 TRIREDRAFT_123111 TRIREDRAFT_81125 TRIREDRAFT_123767	30	0.32	1.5625	0.0687481
20.09.07.06 post Golgi transport	9	0.37	TRIREDRAFT_119931 TRIREDRAFT_74054 TRIREDRAFT_55857 TRIREDRAFT_77979 TRIREDRAFT_122410 TRIREDRAFT_123013 TRIREDRAFT_66270 TRIREDRAFT_123290 TRIREDRAFT_82476	21	0.23	1.6087	0.0724105
20.09.07.07 retrograde transport	3	0.12	TRIREDRAFT_119903 TRIREDRAFT_22994 TRIREDRAFT_124187	7	0.07	1.71429	0.268338
20.09.07.25 vesicle formation	19	0.79	TRIREDRAFT_74267 TRIREDRAFT_73647 TRIREDRAFT_74731 TRIREDRAFT_55550 TRIREDRAFT_56318 TRIREDRAFT_120661 TRIREDRAFT_106113 TRIREDRAFT_60243 TRIREDRAFT_60626 TRIREDRAFT_121588 TRIREDRAFT_77570 TRIREDRAFT_61470 TRIREDRAFT_63053 TRIREDRAFT_79891 TRIREDRAFT_123228 TRIREDRAFT_51734 TRIREDRAFT_52208 TRIREDRAFT_123974 TRIREDRAFT_111922	30	0.32	2.46875	2.01534e-05
20.09.07.26 vesicle docking	2	0.08	TRIREDRAFT_120184 TRIREDRAFT_81797	3	0.03	2.66667	0.169661
20.09.07.27 vesicle fusion	16	0.67	TRIREDRAFT_119723 TRIREDRAFT_74054 TRIREDRAFT_55857 TRIREDRAFT_55774 TRIREDRAFT_120184 TRIREDRAFT_3340 TRIREDRAFT_106603 TRIREDRAFT_77038 TRIREDRAFT_48478 TRIREDRAFT_78740 TRIREDRAFT_122410 TRIREDRAFT_63754 TRIREDRAFT_22994 TRIREDRAFT_67356 TRIREDRAFT_81797 TRIREDRAFT_82476	34	0.37	1.81081	0.00695211
20.09.13 vacuolar/lysosomal transport	62	2.59	TRIREDRAFT_74386 TRIREDRAFT_102659 TRIREDRAFT_102980 TRIREDRAFT_103356 TRIREDRAFT_74057 TRIREDRAFT_119931 TRIREDRAFT_43599 TRIREDRAFT_44704 TRIREDRAFT_2476 TRIREDRAFT_55550 TRIREDRAFT_55731 TRIREDRAFT_74559 TRIREDRAFT_55204 TRIREDRAFT_55595 TRIREDRAFT_120044 TRIREDRAFT_56744 TRIREDRAFT_75707 TRIREDRAFT_58161 TRIREDRAFT_76057 TRIREDRAFT_120940 TRIREDRAFT_106014 TRIREDRAFT_121169 TRIREDRAFT_77281 T…	151	1.65	1.5697	4.24542e-05
20.09.14 cytoskeleton-dependent transport	21	0.88	TRIREDRAFT_21384 TRIREDRAFT_44504 TRIREDRAFT_55060 TRIREDRAFT_21743 TRIREDRAFT_45748 TRIREDRAFT_105202 TRIREDRAFT_120830 TRIREDRAFT_120789 TRIREDRAFT_105891 TRIREDRAFT_122064 TRIREDRAFT_63102 TRIREDRAFT_122552 TRIREDRAFT_122701 TRIREDRAFT_122743 TRIREDRAFT_109797 TRIREDRAFT_123185 TRIREDRAFT_67420 TRIREDRAFT_123408 TRIREDRAFT_123690 TRIREDRAFT_123837 TRIREDRAFT_23363	56	0.61	1.44262	0.0409509
20.09.14.01 tubulin dependent transport	5	0.20	TRIREDRAFT_55060 TRIREDRAFT_120830 TRIREDRAFT_120789 TRIREDRAFT_122552 TRIREDRAFT_123690	17	0.18	1.11111	0.471112
20.09.14.02 actin dependent transport	5	0.20	TRIREDRAFT_44504 TRIREDRAFT_122701 TRIREDRAFT_122743 TRIREDRAFT_123185 TRIREDRAFT_123837	11	0.12	1.66667	0.134273
20.09.16 cellular export and secretion	68	2.84	TRIREDRAFT_53818 TRIREDRAFT_44278 TRIREDRAFT_102659 TRIREDRAFT_119600 TRIREDRAFT_44504 TRIREDRAFT_119723 TRIREDRAFT_21392 TRIREDRAFT_74054 TRIREDRAFT_119710 TRIREDRAFT_102572 TRIREDRAFT_44849 TRIREDRAFT_55857 TRIREDRAFT_120184 TRIREDRAFT_55634 TRIREDRAFT_27689 TRIREDRAFT_120044 TRIREDRAFT_75021 TRIREDRAFT_120534 TRIREDRAFT_56318 TRIREDRAFT_56605 TRIREDRAFT_45604 TRIREDRAFT_21646 TRIREDRAFT_21716 …	210	2.30	1.23478	0.0250812
20.09.16.01 Type I protein secretion system (ABC-type transport systems)	3	0.12	TRIREDRAFT_53818 TRIREDRAFT_64874 TRIREDRAFT_50542	21	0.23	0.521739	1
20.09.16.02 Type II protein secretion system (general secretory pathway, exocytosis)	5	0.20	TRIREDRAFT_58609 TRIREDRAFT_106595 TRIREDRAFT_122071 TRIREDRAFT_38863 TRIREDRAFT_81211	7	0.07	2.85714	0.0157771
20.09.16.09 vesicular cellular export	18	0.75	TRIREDRAFT_44504 TRIREDRAFT_74054 TRIREDRAFT_55857 TRIREDRAFT_120184 TRIREDRAFT_121276 TRIREDRAFT_59542 TRIREDRAFT_106603 TRIREDRAFT_122064 TRIREDRAFT_122199 TRIREDRAFT_22538 TRIREDRAFT_122410 TRIREDRAFT_63754 TRIREDRAFT_122701 TRIREDRAFT_50335 TRIREDRAFT_67356 TRIREDRAFT_81797 TRIREDRAFT_52185 TRIREDRAFT_82476	40	0.43	1.74419	0.00766266
20.09.16.09.03 exocytosis	16	0.67	TRIREDRAFT_44504 TRIREDRAFT_74054 TRIREDRAFT_55857 TRIREDRAFT_120184 TRIREDRAFT_121276 TRIREDRAFT_59542 TRIREDRAFT_106603 TRIREDRAFT_122064 TRIREDRAFT_122199 TRIREDRAFT_22538 TRIREDRAFT_122410 TRIREDRAFT_122701 TRIREDRAFT_50335 TRIREDRAFT_81797 TRIREDRAFT_52185 TRIREDRAFT_82476	37	0.40	1.675	0.0179391
20.09.18 cellular import	135	5.65	TRIREDRAFT_53903 TRIREDRAFT_54005 TRIREDRAFT_54865 TRIREDRAFT_54962 TRIREDRAFT_102416 TRIREDRAFT_119614 TRIREDRAFT_102980 TRIREDRAFT_44504 TRIREDRAFT_74070 TRIREDRAFT_119723 TRIREDRAFT_54461 TRIREDRAFT_54391 TRIREDRAFT_53562 TRIREDRAFT_119789 TRIREDRAFT_73967 TRIREDRAFT_43599 TRIREDRAFT_55630 TRIREDRAFT_74731 TRIREDRAFT_56074 TRIREDRAFT_55774 TRIREDRAFT_55550 TRIREDRAFT_56146 TRIREDRAFT_75021 TRI…	363	3.98	1.4196	1.65244e-06
20.09.18.07 non-vesicular cellular import	52	2.17	TRIREDRAFT_53903 TRIREDRAFT_54005 TRIREDRAFT_54865 TRIREDRAFT_74070 TRIREDRAFT_54461 TRIREDRAFT_54391 TRIREDRAFT_119789 TRIREDRAFT_55630 TRIREDRAFT_75021 TRIREDRAFT_104322 TRIREDRAFT_75430 TRIREDRAFT_104072 TRIREDRAFT_120752 TRIREDRAFT_105260 TRIREDRAFT_46794 TRIREDRAFT_121276 TRIREDRAFT_59388 TRIREDRAFT_46819 TRIREDRAFT_121139 TRIREDRAFT_121482 TRIREDRAFT_60467 TRIREDRAFT_60144 TRIREDRAFT_47710 …	151	1.65	1.31515	0.0143853
20.09.18.09 vesicular cellular import	54	2.26	TRIREDRAFT_54962 TRIREDRAFT_119614 TRIREDRAFT_102980 TRIREDRAFT_44504 TRIREDRAFT_53562 TRIREDRAFT_43599 TRIREDRAFT_74731 TRIREDRAFT_56074 TRIREDRAFT_55774 TRIREDRAFT_55550 TRIREDRAFT_56146 TRIREDRAFT_120534 TRIREDRAFT_21646 TRIREDRAFT_45689 TRIREDRAFT_120414 TRIREDRAFT_120661 TRIREDRAFT_121276 TRIREDRAFT_3340 TRIREDRAFT_106014 TRIREDRAFT_47055 TRIREDRAFT_106603 TRIREDRAFT_60243 TRIREDRAFT_121588 …	119	1.30	1.73846	4.27132e-06
20.09.18.09.01 endocytosis	54	2.26	TRIREDRAFT_54962 TRIREDRAFT_119614 TRIREDRAFT_102980 TRIREDRAFT_44504 TRIREDRAFT_53562 TRIREDRAFT_43599 TRIREDRAFT_74731 TRIREDRAFT_56074 TRIREDRAFT_55774 TRIREDRAFT_55550 TRIREDRAFT_56146 TRIREDRAFT_120534 TRIREDRAFT_21646 TRIREDRAFT_45689 TRIREDRAFT_120414 TRIREDRAFT_120661 TRIREDRAFT_121276 TRIREDRAFT_3340 TRIREDRAFT_106014 TRIREDRAFT_47055 TRIREDRAFT_106603 TRIREDRAFT_60243 TRIREDRAFT_121588 …	119	1.30	1.73846	4.27132e-06
20.09.18.09.01.01 receptor-mediated endocytosis	5	0.20	TRIREDRAFT_45689 TRIREDRAFT_121276 TRIREDRAFT_107255 TRIREDRAFT_123228 TRIREDRAFT_23263	13	0.14	1.42857	0.236416
30 CELLULAR COMMUNICATION/SIGNAL TRANSDUCTION MECHANISM	195	8.17	TRIREDRAFT_21324 TRIREDRAFT_73570 TRIREDRAFT_54521 TRIREDRAFT_102655 TRIREDRAFT_54395 TRIREDRAFT_74289 TRIREDRAFT_74442 TRIREDRAFT_102659 TRIREDRAFT_103311 TRIREDRAFT_26462 TRIREDRAFT_21168 TRIREDRAFT_119614 TRIREDRAFT_44330 TRIREDRAFT_71315 TRIREDRAFT_74400 TRIREDRAFT_21256 TRIREDRAFT_73809 TRIREDRAFT_74252 TRIREDRAFT_74531 TRIREDRAFT_119931 TRIREDRAFT_53349 TRIREDRAFT_102381 TRIREDRAFT_53562 TR…	561	6.15	1.32846	2.11495e-06
30.01 cellular signalling	173	7.25	TRIREDRAFT_21324 TRIREDRAFT_73570 TRIREDRAFT_54521 TRIREDRAFT_102655 TRIREDRAFT_54395 TRIREDRAFT_74289 TRIREDRAFT_102659 TRIREDRAFT_103311 TRIREDRAFT_26462 TRIREDRAFT_21168 TRIREDRAFT_119614 TRIREDRAFT_44330 TRIREDRAFT_71315 TRIREDRAFT_74400 TRIREDRAFT_21256 TRIREDRAFT_73809 TRIREDRAFT_74531 TRIREDRAFT_53349 TRIREDRAFT_102381 TRIREDRAFT_53562 TRIREDRAFT_55351 TRIREDRAFT_2451 TRIREDRAFT_55766 TRIR…	482	5.28	1.37311	8.4835e-07
30.01.05 enzyme mediated signal transduction	114	4.77	TRIREDRAFT_21324 TRIREDRAFT_73570 TRIREDRAFT_54521 TRIREDRAFT_54395 TRIREDRAFT_74289 TRIREDRAFT_102659 TRIREDRAFT_103311 TRIREDRAFT_21168 TRIREDRAFT_44330 TRIREDRAFT_71315 TRIREDRAFT_74400 TRIREDRAFT_53349 TRIREDRAFT_53562 TRIREDRAFT_2451 TRIREDRAFT_55766 TRIREDRAFT_120150 TRIREDRAFT_55774 TRIREDRAFT_74884 TRIREDRAFT_21441 TRIREDRAFT_45018 TRIREDRAFT_55180 TRIREDRAFT_56872 TRIREDRAFT_45242 TRIRED…	284	3.11	1.53376	1.29103e-07
30.01.05.01 protein kinase	47	1.96	TRIREDRAFT_21168 TRIREDRAFT_44330 TRIREDRAFT_71315 TRIREDRAFT_74400 TRIREDRAFT_45018 TRIREDRAFT_56872 TRIREDRAFT_45242 TRIREDRAFT_57399 TRIREDRAFT_75872 TRIREDRAFT_2829 TRIREDRAFT_76522 TRIREDRAFT_58476 TRIREDRAFT_58587 TRIREDRAFT_105409 TRIREDRAFT_106081 TRIREDRAFT_36006 TRIREDRAFT_59944 TRIREDRAFT_107035 TRIREDRAFT_121539 TRIREDRAFT_61703 TRIREDRAFT_62000 TRIREDRAFT_22381 TRIREDRAFT_62718 TRIRE…	134	1.47	1.33333	0.0135885
30.01.05.01.03 MAPKKK cascade	15	0.62	TRIREDRAFT_21168 TRIREDRAFT_45018 TRIREDRAFT_75872 TRIREDRAFT_58587 TRIREDRAFT_105409 TRIREDRAFT_106081 TRIREDRAFT_36006 TRIREDRAFT_121539 TRIREDRAFT_25159 TRIREDRAFT_4945 TRIREDRAFT_123029 TRIREDRAFT_80186 TRIREDRAFT_80277 TRIREDRAFT_66985 TRIREDRAFT_82351	30	0.32	1.9375	0.00437503
30.01.05.01.04 NIK-I-kappaB/NF-kappaB cascade	5	0.20	TRIREDRAFT_56872 TRIREDRAFT_62718 TRIREDRAFT_48910 TRIREDRAFT_22891 TRIREDRAFT_52144	13	0.14	1.42857	0.236416
30.01.05.01.05 tyrosine kinase	4	0.16	TRIREDRAFT_44330 TRIREDRAFT_62000 TRIREDRAFT_80186 TRIREDRAFT_81219	13	0.14	1.14286	0.455196
30.01.05.01.06 serine/threonine kinase	19	0.79	TRIREDRAFT_44330 TRIREDRAFT_71315 TRIREDRAFT_74400 TRIREDRAFT_45018 TRIREDRAFT_45242 TRIREDRAFT_75872 TRIREDRAFT_2829 TRIREDRAFT_58476 TRIREDRAFT_61703 TRIREDRAFT_79171 TRIREDRAFT_79503 TRIREDRAFT_122735 TRIREDRAFT_50071 TRIREDRAFT_4945 TRIREDRAFT_80186 TRIREDRAFT_109876 TRIREDRAFT_123313 TRIREDRAFT_81007 TRIREDRAFT_81219	66	0.72	1.09722	0.358341
30.01.05.03 protease mediated signal transduction	2	0.08	TRIREDRAFT_105081 TRIREDRAFT_67761	3	0.03	2.66667	0.169661
30.01.05.05 G-protein mediated signal transduction	59	2.47	TRIREDRAFT_73570 TRIREDRAFT_54521 TRIREDRAFT_54395 TRIREDRAFT_74289 TRIREDRAFT_102659 TRIREDRAFT_103311 TRIREDRAFT_53562 TRIREDRAFT_2451 TRIREDRAFT_55766 TRIREDRAFT_120150 TRIREDRAFT_55774 TRIREDRAFT_21441 TRIREDRAFT_45604 TRIREDRAFT_45689 TRIREDRAFT_120414 TRIREDRAFT_2537 TRIREDRAFT_21743 TRIREDRAFT_57399 TRIREDRAFT_46240 TRIREDRAFT_75949 TRIREDRAFT_58694 TRIREDRAFT_58856 TRIREDRAFT_121028 TRIRE…	131	1.43	1.72727	2.1073e-06
30.01.05.05.01 small GTPase mediated signal transduction	45	1.88	TRIREDRAFT_54521 TRIREDRAFT_74289 TRIREDRAFT_102659 TRIREDRAFT_103311 TRIREDRAFT_53562 TRIREDRAFT_2451 TRIREDRAFT_55766 TRIREDRAFT_120150 TRIREDRAFT_55774 TRIREDRAFT_45604 TRIREDRAFT_45689 TRIREDRAFT_120414 TRIREDRAFT_2537 TRIREDRAFT_57399 TRIREDRAFT_46240 TRIREDRAFT_121028 TRIREDRAFT_47055 TRIREDRAFT_106603 TRIREDRAFT_77031 TRIREDRAFT_60331 TRIREDRAFT_106531 TRIREDRAFT_61408 TRIREDRAFT_107035 TR…	96	1.05	1.79048	9.40408e-06
30.01.05.05.03 trimeric G-protein mediated signal transduction	2	0.08	TRIREDRAFT_75949 TRIREDRAFT_123302	6	0.06	1.33333	0.493794
30.01.09 second messenger mediated signal transduction	35	1.46	TRIREDRAFT_102655 TRIREDRAFT_26462 TRIREDRAFT_119614 TRIREDRAFT_102381 TRIREDRAFT_120150 TRIREDRAFT_75001 TRIREDRAFT_74818 TRIREDRAFT_75311 TRIREDRAFT_75878 TRIREDRAFT_45998 TRIREDRAFT_57399 TRIREDRAFT_105081 TRIREDRAFT_76522 TRIREDRAFT_76543 TRIREDRAFT_60194 TRIREDRAFT_77279 TRIREDRAFT_60136 TRIREDRAFT_107035 TRIREDRAFT_121584 TRIREDRAFT_3873 TRIREDRAFT_61677 TRIREDRAFT_22381 TRIREDRAFT_108555 T…	92	1.00	1.46	0.00804228
30.01.09.03 Ca2+ mediated signal transduction	12	0.50	TRIREDRAFT_102381 TRIREDRAFT_105081 TRIREDRAFT_76522 TRIREDRAFT_60194 TRIREDRAFT_121584 TRIREDRAFT_61677 TRIREDRAFT_22381 TRIREDRAFT_65659 TRIREDRAFT_80447 TRIREDRAFT_123655 TRIREDRAFT_68412 TRIREDRAFT_70076	28	0.30	1.66667	0.040874
30.01.09.07 cAMP/cGMP mediated signal transduction	14	0.58	TRIREDRAFT_102655 TRIREDRAFT_26462 TRIREDRAFT_119614 TRIREDRAFT_120150 TRIREDRAFT_75878 TRIREDRAFT_45998 TRIREDRAFT_57399 TRIREDRAFT_77279 TRIREDRAFT_107035 TRIREDRAFT_3873 TRIREDRAFT_124340 TRIREDRAFT_27357 TRIREDRAFT_110960 TRIREDRAFT_111799	20	0.21	2.7619	5.05303e-05
30.01.09.08 hormone mediated signal transduction	2	0.08	TRIREDRAFT_74818 TRIREDRAFT_108555	7	0.07	1.14286	0.583976
30.01.09.09 fatty acid derivatives mediated signal transduction	3	0.12	TRIREDRAFT_76543 TRIREDRAFT_60194 TRIREDRAFT_51806	9	0.09	1.33333	0.432288
30.01.09.11 polyphosphoinositol mediated signal transduction	8	0.33	TRIREDRAFT_75311 TRIREDRAFT_76543 TRIREDRAFT_60194 TRIREDRAFT_60136 TRIREDRAFT_123013 TRIREDRAFT_68110 TRIREDRAFT_123655 TRIREDRAFT_70076	33	0.36	0.916667	1
30.01.11 ligand-dependent nuclear receptors	1	0.04	TRIREDRAFT_80732	5	0.05	0.8	1
30.05 transmembrane signal transduction	50	2.09	TRIREDRAFT_74442 TRIREDRAFT_71315 TRIREDRAFT_74400 TRIREDRAFT_74252 TRIREDRAFT_119931 TRIREDRAFT_53349 TRIREDRAFT_53673 TRIREDRAFT_56074 TRIREDRAFT_45018 TRIREDRAFT_120384 TRIREDRAFT_72627 TRIREDRAFT_57676 TRIREDRAFT_45980 TRIREDRAFT_45841 TRIREDRAFT_75949 TRIREDRAFT_75872 TRIREDRAFT_58694 TRIREDRAFT_46708 TRIREDRAFT_105409 TRIREDRAFT_105891 TRIREDRAFT_106081 TRIREDRAFT_36006 TRIREDRAFT_60194 TRI…	161	1.76	1.1875	0.0932263
30.05.01 receptor enzyme mediated signalling	16	0.67	TRIREDRAFT_53349 TRIREDRAFT_56074 TRIREDRAFT_45018 TRIREDRAFT_57676 TRIREDRAFT_45980 TRIREDRAFT_46708 TRIREDRAFT_105891 TRIREDRAFT_106081 TRIREDRAFT_36006 TRIREDRAFT_77380 TRIREDRAFT_22294 TRIREDRAFT_25159 TRIREDRAFT_108555 TRIREDRAFT_123008 TRIREDRAFT_80997 TRIREDRAFT_82334	50	0.54	1.24074	0.21537
30.05.01.05 interleukine receptor signalling pathway	1	0.04	TRIREDRAFT_82334	2	0.02	2	0.455032
30.05.01.10 two-component signal transduction system (sensor kinase component)	2	0.08	TRIREDRAFT_53349 TRIREDRAFT_46708	11	0.12	0.666667	1
30.05.01.12 transmembrane receptor protein tyrosine kinase signalling pathways	3	0.12	TRIREDRAFT_56074 TRIREDRAFT_22294 TRIREDRAFT_25159	11	0.12	1	0.58074
30.05.01.12.01 EGF-receptor signalling pathway	1	0.04	TRIREDRAFT_56074	4	0.04	1	1
30.05.01.18 transmembrane receptor protein serine/threonine kinase signalling pathways	5	0.20	TRIREDRAFT_56074 TRIREDRAFT_57676 TRIREDRAFT_105891 TRIREDRAFT_106081 TRIREDRAFT_36006	14	0.15	1.33333	0.293671
30.05.02 non-enzymatic receptor mediated signalling	20	0.83	TRIREDRAFT_74442 TRIREDRAFT_74400 TRIREDRAFT_74252 TRIREDRAFT_119931 TRIREDRAFT_120384 TRIREDRAFT_72627 TRIREDRAFT_45841 TRIREDRAFT_60194 TRIREDRAFT_106595 TRIREDRAFT_107255 TRIREDRAFT_77795 TRIREDRAFT_79171 TRIREDRAFT_79503 TRIREDRAFT_29709 TRIREDRAFT_109876 TRIREDRAFT_72004 TRIREDRAFT_123302 TRIREDRAFT_123324 TRIREDRAFT_124117 TRIREDRAFT_70811	73	0.80	1.0375	0.450183
30.05.02.14 Notch-receptor signalling pathway	5	0.20	TRIREDRAFT_74442 TRIREDRAFT_120384 TRIREDRAFT_77795 TRIREDRAFT_123324 TRIREDRAFT_70811	16	0.17	1.17647	0.412448
30.05.02.20 Wnt signalling pathway	6	0.25	TRIREDRAFT_74400 TRIREDRAFT_45841 TRIREDRAFT_79171 TRIREDRAFT_79503 TRIREDRAFT_109876 TRIREDRAFT_124117	10	0.10	2.5	0.0246507
30.05.02.24 G-protein coupled receptor signalling pathway	7	0.29	TRIREDRAFT_119931 TRIREDRAFT_72627 TRIREDRAFT_60194 TRIREDRAFT_106595 TRIREDRAFT_107255 TRIREDRAFT_72004 TRIREDRAFT_123302	31	0.34	0.852941	1
30.05.02.24.02 acetyl choline receptor signalling pathway	1	0.04	TRIREDRAFT_123302	4	0.04	1	1
30.05.02.26 integrin receptor signalling pathway	1	0.04	TRIREDRAFT_74252	11	0.12	0.333333	1
30.05.02.30 ion channel mediated signalling pathway	1	0.04	TRIREDRAFT_29709	1	0.01	4	0.261766
30.07 regulation of signal transduction	5	0.20	TRIREDRAFT_57676 TRIREDRAFT_105891 TRIREDRAFT_61408 TRIREDRAFT_81785 TRIREDRAFT_70548	19	0.20	1	0.581509
32 CELL RESCUE, DEFENSE AND VIRULENCE	310	12.9	TRIREDRAFT_53372 TRIREDRAFT_73778 TRIREDRAFT_43615 TRIREDRAFT_73733 TRIREDRAFT_21168 TRIREDRAFT_119975 TRIREDRAFT_119614 TRIREDRAFT_102980 TRIREDRAFT_73564 TRIREDRAFT_71468 TRIREDRAFT_119981 TRIREDRAFT_53554 TRIREDRAFT_119757 TRIREDRAFT_44504 TRIREDRAFT_102581 TRIREDRAFT_2095 TRIREDRAFT_74070 TRIREDRAFT_44459 TRIREDRAFT_28199 TRIREDRAFT_119731 TRIREDRAFT_74215 TRIREDRAFT_119903 TRIREDRAFT_73895 T…	1050	11.5	1.12174	0.00521053
32.01 stress response	232	9.72	TRIREDRAFT_73778 TRIREDRAFT_43615 TRIREDRAFT_73733 TRIREDRAFT_21168 TRIREDRAFT_119975 TRIREDRAFT_119614 TRIREDRAFT_102980 TRIREDRAFT_73564 TRIREDRAFT_71468 TRIREDRAFT_119981 TRIREDRAFT_53554 TRIREDRAFT_119757 TRIREDRAFT_44504 TRIREDRAFT_102581 TRIREDRAFT_2095 TRIREDRAFT_74070 TRIREDRAFT_44459 TRIREDRAFT_28199 TRIREDRAFT_119731 TRIREDRAFT_119903 TRIREDRAFT_73895 TRIREDRAFT_53349 TRIREDRAFT_74118 T…	588	6.45	1.50698	2.3235e-13
32.01.01 oxidative stress response	27	1.13	TRIREDRAFT_119614 TRIREDRAFT_119981 TRIREDRAFT_55351 TRIREDRAFT_55240 TRIREDRAFT_38441 TRIREDRAFT_2629 TRIREDRAFT_120424 TRIREDRAFT_45689 TRIREDRAFT_75838 TRIREDRAFT_46285 TRIREDRAFT_120922 TRIREDRAFT_47136 TRIREDRAFT_107554 TRIREDRAFT_33197 TRIREDRAFT_78357 TRIREDRAFT_41428 TRIREDRAFT_108555 TRIREDRAFT_49205 TRIREDRAFT_79345 TRIREDRAFT_50039 TRIREDRAFT_79919 TRIREDRAFT_123029 TRIREDRAFT_123827 T…	90	0.98	1.15306	0.23641
32.01.03 osmotic and salt stress response	32	1.34	TRIREDRAFT_44504 TRIREDRAFT_74070 TRIREDRAFT_28199 TRIREDRAFT_53349 TRIREDRAFT_53562 TRIREDRAFT_74902 TRIREDRAFT_55341 TRIREDRAFT_45018 TRIREDRAFT_56064 TRIREDRAFT_120534 TRIREDRAFT_57287 TRIREDRAFT_58188 TRIREDRAFT_58587 TRIREDRAFT_76311 TRIREDRAFT_105409 TRIREDRAFT_22004 TRIREDRAFT_3394 TRIREDRAFT_106081 TRIREDRAFT_47055 TRIREDRAFT_77031 TRIREDRAFT_106730 TRIREDRAFT_122064 TRIREDRAFT_122172 TRI…	72	0.78	1.71795	0.000585513
32.01.05 heat shock response	23	0.96	TRIREDRAFT_119731 TRIREDRAFT_120053 TRIREDRAFT_103756 TRIREDRAFT_75878 TRIREDRAFT_21773 TRIREDRAFT_120722 TRIREDRAFT_58162 TRIREDRAFT_46285 TRIREDRAFT_75859 TRIREDRAFT_58587 TRIREDRAFT_21937 TRIREDRAFT_76393 TRIREDRAFT_22013 TRIREDRAFT_77380 TRIREDRAFT_107776 TRIREDRAFT_64144 TRIREDRAFT_122572 TRIREDRAFT_79300 TRIREDRAFT_122920 TRIREDRAFT_80142 TRIREDRAFT_27357 TRIREDRAFT_68412 TRIREDRAFT_52050	42	0.46	2.08696	7.55579e-05
32.01.06 cold shock response	2	0.08	TRIREDRAFT_42027 TRIREDRAFT_42355	4	0.04	2	0.281702
32.01.07 unfolded protein response (e.g. ER quality control)	44	1.84	TRIREDRAFT_73733 TRIREDRAFT_102980 TRIREDRAFT_119903 TRIREDRAFT_74118 TRIREDRAFT_43649 TRIREDRAFT_21181 TRIREDRAFT_120053 TRIREDRAFT_103761 TRIREDRAFT_103625 TRIREDRAFT_55552 TRIREDRAFT_55362 TRIREDRAFT_2508 TRIREDRAFT_120394 TRIREDRAFT_57167 TRIREDRAFT_45242 TRIREDRAFT_75566 TRIREDRAFT_2687 TRIREDRAFT_120571 TRIREDRAFT_21773 TRIREDRAFT_58587 TRIREDRAFT_120994 TRIREDRAFT_22013 TRIREDRAFT_59940 TR…	75	0.82	2.2439	2.53469e-09
32.01.09 DNA damage response	35	1.46	TRIREDRAFT_73778 TRIREDRAFT_71468 TRIREDRAFT_102581 TRIREDRAFT_2095 TRIREDRAFT_44459 TRIREDRAFT_73895 TRIREDRAFT_120075 TRIREDRAFT_75102 TRIREDRAFT_120117 TRIREDRAFT_57198 TRIREDRAFT_45841 TRIREDRAFT_57600 TRIREDRAFT_58587 TRIREDRAFT_105351 TRIREDRAFT_58804 TRIREDRAFT_59147 TRIREDRAFT_121381 TRIREDRAFT_61039 TRIREDRAFT_77380 TRIREDRAFT_121506 TRIREDRAFT_47838 TRIREDRAFT_61544 TRIREDRAFT_4004 TRIR…	128	1.40	1.04286	0.414432
32.01.11 nutrient starvation response	13	0.54	TRIREDRAFT_45998 TRIREDRAFT_105409 TRIREDRAFT_77279 TRIREDRAFT_60951 TRIREDRAFT_37368 TRIREDRAFT_64719 TRIREDRAFT_109479 TRIREDRAFT_22839 TRIREDRAFT_4945 TRIREDRAFT_50542 TRIREDRAFT_123244 TRIREDRAFT_123313 TRIREDRAFT_123631	37	0.40	1.35	0.146117
32.01.13 electromagnetic waves stress response (e.g. UV, X-ray)	1	0.04	TRIREDRAFT_45689	14	0.15	0.266667	1
32.05 disease, virulence and defense	56	2.34	TRIREDRAFT_53372 TRIREDRAFT_119710 TRIREDRAFT_21270 TRIREDRAFT_55351 TRIREDRAFT_21450 TRIREDRAFT_55634 TRIREDRAFT_45573 TRIREDRAFT_45689 TRIREDRAFT_76050 TRIREDRAFT_58563 TRIREDRAFT_105224 TRIREDRAFT_33029 TRIREDRAFT_46446 TRIREDRAFT_58767 TRIREDRAFT_58804 TRIREDRAFT_105409 TRIREDRAFT_22013 TRIREDRAFT_47066 TRIREDRAFT_76763 TRIREDRAFT_59232 TRIREDRAFT_59894 TRIREDRAFT_106539 TRIREDRAFT_47897 TRIR…	298	3.26	0.717791	1
32.05.01 resistance proteins	21	0.88	TRIREDRAFT_119710 TRIREDRAFT_55634 TRIREDRAFT_45689 TRIREDRAFT_46446 TRIREDRAFT_58804 TRIREDRAFT_22013 TRIREDRAFT_59232 TRIREDRAFT_59894 TRIREDRAFT_106539 TRIREDRAFT_47897 TRIREDRAFT_22245 TRIREDRAFT_121981 TRIREDRAFT_78585 TRIREDRAFT_64874 TRIREDRAFT_32002 TRIREDRAFT_80695 TRIREDRAFT_51420 TRIREDRAFT_123697 TRIREDRAFT_81690 TRIREDRAFT_111994 TRIREDRAFT_70830	125	1.37	0.642336	1
32.05.01.01 antibiotic resistance	2	0.08	TRIREDRAFT_22245 TRIREDRAFT_51420	9	0.09	0.888889	1
32.05.01.03 chemical agent resistance	8	0.33	TRIREDRAFT_55634 TRIREDRAFT_46446 TRIREDRAFT_59232 TRIREDRAFT_59894 TRIREDRAFT_47897 TRIREDRAFT_80695 TRIREDRAFT_123697 TRIREDRAFT_81690	45	0.49	0.673469	1
32.05.01.03.03 inorganic chemical agent resistance (e.g. heavy metals)	1	0.04	TRIREDRAFT_80695	12	0.13	0.307692	1
32.05.03 defense related proteins	6	0.25	TRIREDRAFT_21450 TRIREDRAFT_122350 TRIREDRAFT_78683 TRIREDRAFT_81331 TRIREDRAFT_111994 TRIREDRAFT_69883	51	0.55	0.454545	1
32.05.05 virulence, disease factors	22	0.92	TRIREDRAFT_53372 TRIREDRAFT_21270 TRIREDRAFT_45573 TRIREDRAFT_76050 TRIREDRAFT_33029 TRIREDRAFT_58767 TRIREDRAFT_105409 TRIREDRAFT_76763 TRIREDRAFT_121746 TRIREDRAFT_78387 TRIREDRAFT_122076 TRIREDRAFT_78585 TRIREDRAFT_65190 TRIREDRAFT_122824 TRIREDRAFT_123084 TRIREDRAFT_66786 TRIREDRAFT_110744 TRIREDRAFT_111102 TRIREDRAFT_123805 TRIREDRAFT_69500 TRIREDRAFT_70223 TRIREDRAFT_124113	103	1.13	0.814159	1
32.05.05.01 toxins	4	0.16	TRIREDRAFT_76050 TRIREDRAFT_78387 TRIREDRAFT_78585 TRIREDRAFT_123084	24	0.26	0.615385	1
32.07 detoxification	55	2.30	TRIREDRAFT_74215 TRIREDRAFT_119710 TRIREDRAFT_53349 TRIREDRAFT_42181 TRIREDRAFT_55351 TRIREDRAFT_55634 TRIREDRAFT_27689 TRIREDRAFT_21422 TRIREDRAFT_120696 TRIREDRAFT_75769 TRIREDRAFT_120826 TRIREDRAFT_75859 TRIREDRAFT_46446 TRIREDRAFT_120922 TRIREDRAFT_120968 TRIREDRAFT_76919 TRIREDRAFT_47136 TRIREDRAFT_106539 TRIREDRAFT_47897 TRIREDRAFT_107554 TRIREDRAFT_107294 TRIREDRAFT_22284 TRIREDRAFT_33197 …	329	3.60	0.638889	1
32.07.01 detoxification involving cytochrome P450	3	0.12	TRIREDRAFT_78387 TRIREDRAFT_80425 TRIREDRAFT_69883	52	0.57	0.210526	1
32.07.03 detoxification by modification	7	0.29	TRIREDRAFT_106539 TRIREDRAFT_107554 TRIREDRAFT_49205 TRIREDRAFT_49099 TRIREDRAFT_64956 TRIREDRAFT_50039 TRIREDRAFT_70988	47	0.51	0.568627	1
32.07.05 detoxification by export	11	0.46	TRIREDRAFT_119710 TRIREDRAFT_55634 TRIREDRAFT_21422 TRIREDRAFT_120826 TRIREDRAFT_47897 TRIREDRAFT_78585 TRIREDRAFT_64874 TRIREDRAFT_80005 TRIREDRAFT_122988 TRIREDRAFT_80695 TRIREDRAFT_70830	86	0.94	0.489362	1
32.07.07 oxygen and radical detoxification	15	0.62	TRIREDRAFT_53349 TRIREDRAFT_42181 TRIREDRAFT_55351 TRIREDRAFT_120922 TRIREDRAFT_120968 TRIREDRAFT_47136 TRIREDRAFT_107554 TRIREDRAFT_49205 TRIREDRAFT_79498 TRIREDRAFT_50039 TRIREDRAFT_123029 TRIREDRAFT_66432 TRIREDRAFT_109998 TRIREDRAFT_123827 TRIREDRAFT_52337	59	0.64	0.96875	1
32.07.07.01 catalase reaction	1	0.04	TRIREDRAFT_123827	9	0.09	0.444444	1
32.07.07.03 glutathione conjugation reaction	3	0.12	TRIREDRAFT_107554 TRIREDRAFT_66432 TRIREDRAFT_109998	13	0.14	0.857143	1
32.07.07.05 peroxidase reaction	2	0.08	TRIREDRAFT_47136 TRIREDRAFT_49205	6	0.06	1.33333	0.493794
32.07.07.07 superoxide metabolism	5	0.20	TRIREDRAFT_42181 TRIREDRAFT_120968 TRIREDRAFT_79498 TRIREDRAFT_50039 TRIREDRAFT_123029	13	0.14	1.42857	0.236416
32.07.09 detoxification by degradation	3	0.12	TRIREDRAFT_78683 TRIREDRAFT_65190 TRIREDRAFT_122948	23	0.25	0.48	1
32.10 degradation / modification of foreign (exogenous) compounds	4	0.16	TRIREDRAFT_120312 TRIREDRAFT_105072 TRIREDRAFT_121746 TRIREDRAFT_61570	42	0.46	0.347826	1
32.10.03 degradation / modification of foreign (exogenous) polynucleotides	1	0.04	TRIREDRAFT_61570	2	0.02	2	0.455032
32.10.07 degradation / modification of foreign (exogenous) polysaccharides	3	0.12	TRIREDRAFT_120312 TRIREDRAFT_105072 TRIREDRAFT_121746	23	0.25	0.48	1
34 INTERACTION WITH THE ENVIRONMENT	194	8.13	TRIREDRAFT_1993 TRIREDRAFT_53818 TRIREDRAFT_73511 TRIREDRAFT_54005 TRIREDRAFT_73897 TRIREDRAFT_103311 TRIREDRAFT_54962 TRIREDRAFT_119614 TRIREDRAFT_71380 TRIREDRAFT_74070 TRIREDRAFT_74057 TRIREDRAFT_119931 TRIREDRAFT_53349 TRIREDRAFT_73823 TRIREDRAFT_119554 TRIREDRAFT_102381 TRIREDRAFT_53562 TRIREDRAFT_55351 TRIREDRAFT_55125 TRIREDRAFT_120053 TRIREDRAFT_120150 TRIREDRAFT_2476 TRIREDRAFT_55240 TRI…	626	6.86	1.18513	0.00295957
34.01 homeostasis	84	3.52	TRIREDRAFT_53818 TRIREDRAFT_73511 TRIREDRAFT_54962 TRIREDRAFT_74057 TRIREDRAFT_73823 TRIREDRAFT_55351 TRIREDRAFT_2476 TRIREDRAFT_55731 TRIREDRAFT_55204 TRIREDRAFT_55595 TRIREDRAFT_75021 TRIREDRAFT_75551 TRIREDRAFT_56744 TRIREDRAFT_21646 TRIREDRAFT_56911 TRIREDRAFT_76166 TRIREDRAFT_75707 TRIREDRAFT_105081 TRIREDRAFT_45841 TRIREDRAFT_120566 TRIREDRAFT_120752 TRIREDRAFT_75845 TRIREDRAFT_76057 TRIRED…	263	2.88	1.22222	0.0199679
34.01.01 homeostasis of cations	73	3.05	TRIREDRAFT_53818 TRIREDRAFT_73511 TRIREDRAFT_54962 TRIREDRAFT_74057 TRIREDRAFT_55351 TRIREDRAFT_2476 TRIREDRAFT_55731 TRIREDRAFT_55204 TRIREDRAFT_55595 TRIREDRAFT_75021 TRIREDRAFT_75551 TRIREDRAFT_56744 TRIREDRAFT_21646 TRIREDRAFT_56911 TRIREDRAFT_76166 TRIREDRAFT_75707 TRIREDRAFT_105081 TRIREDRAFT_120752 TRIREDRAFT_75845 TRIREDRAFT_76057 TRIREDRAFT_105623 TRIREDRAFT_105260 TRIREDRAFT_76238 TRIRE…	224	2.45	1.2449	0.0179744
34.01.01.01 homeostasis of metal ions (Na, K, Ca etc.)	42	1.76	TRIREDRAFT_53818 TRIREDRAFT_73511 TRIREDRAFT_54962 TRIREDRAFT_55351 TRIREDRAFT_55595 TRIREDRAFT_75551 TRIREDRAFT_56744 TRIREDRAFT_21646 TRIREDRAFT_75707 TRIREDRAFT_105081 TRIREDRAFT_120752 TRIREDRAFT_75845 TRIREDRAFT_76311 TRIREDRAFT_120968 TRIREDRAFT_76919 TRIREDRAFT_47897 TRIREDRAFT_22277 TRIREDRAFT_33197 TRIREDRAFT_78465 TRIREDRAFT_63272 TRIREDRAFT_78679 TRIREDRAFT_79116 TRIREDRAFT_79169 TRIRE…	149	1.63	1.07975	0.315534
34.01.01.03 homeostasis of protons	26	1.08	TRIREDRAFT_2476 TRIREDRAFT_55204 TRIREDRAFT_55595 TRIREDRAFT_75021 TRIREDRAFT_56744 TRIREDRAFT_76166 TRIREDRAFT_75707 TRIREDRAFT_76057 TRIREDRAFT_105623 TRIREDRAFT_105260 TRIREDRAFT_76238 TRIREDRAFT_76311 TRIREDRAFT_22300 TRIREDRAFT_33586 TRIREDRAFT_4196 TRIREDRAFT_78757 TRIREDRAFT_79014 TRIREDRAFT_79262 TRIREDRAFT_22737 TRIREDRAFT_79599 TRIREDRAFT_80216 TRIREDRAFT_123071 TRIREDRAFT_50516 TRIREDR…	57	0.62	1.74194	0.00116787
34.01.03 homeostasis of anions	6	0.25	TRIREDRAFT_73823 TRIREDRAFT_56911 TRIREDRAFT_78836 TRIREDRAFT_78970 TRIREDRAFT_79741 TRIREDRAFT_111890	29	0.31	0.806452	1
34.01.03.01 homeostasis of sulfate	2	0.08	TRIREDRAFT_73823 TRIREDRAFT_79741	5	0.05	1.6	0.392
34.01.03.03 homeostasis of phosphate	3	0.12	TRIREDRAFT_78836 TRIREDRAFT_78970 TRIREDRAFT_111890	8	0.08	1.5	0.350955
34.03 membrane excitability	8	0.33	TRIREDRAFT_55060 TRIREDRAFT_75001 TRIREDRAFT_105081 TRIREDRAFT_59508 TRIREDRAFT_121539 TRIREDRAFT_79116 TRIREDRAFT_122552 TRIREDRAFT_112460	27	0.29	1.13793	0.41184
34.03.01 synaptic transmission	7	0.29	TRIREDRAFT_55060 TRIREDRAFT_75001 TRIREDRAFT_59508 TRIREDRAFT_121539 TRIREDRAFT_79116 TRIREDRAFT_122552 TRIREDRAFT_112460	24	0.26	1.11538	0.445169
34.03.03 regulation, generation and propagation of action potential	3	0.12	TRIREDRAFT_105081 TRIREDRAFT_59508 TRIREDRAFT_122552	12	0.13	0.923077	1
34.05 cell motility	35	1.46	TRIREDRAFT_71380 TRIREDRAFT_102381 TRIREDRAFT_53562 TRIREDRAFT_55125 TRIREDRAFT_55060 TRIREDRAFT_21441 TRIREDRAFT_45018 TRIREDRAFT_2660 TRIREDRAFT_21743 TRIREDRAFT_2987 TRIREDRAFT_105202 TRIREDRAFT_120830 TRIREDRAFT_120789 TRIREDRAFT_105891 TRIREDRAFT_47055 TRIREDRAFT_107255 TRIREDRAFT_122064 TRIREDRAFT_63102 TRIREDRAFT_122199 TRIREDRAFT_63687 TRIREDRAFT_122552 TRIREDRAFT_39387 TRIREDRAFT_122743 …	91	0.99	1.47475	0.00661308
34.05.01 cell migration	15	0.62	TRIREDRAFT_71380 TRIREDRAFT_53562 TRIREDRAFT_55125 TRIREDRAFT_55060 TRIREDRAFT_21441 TRIREDRAFT_21743 TRIREDRAFT_105891 TRIREDRAFT_47055 TRIREDRAFT_63687 TRIREDRAFT_39387 TRIREDRAFT_50335 TRIREDRAFT_122993 TRIREDRAFT_123767 TRIREDRAFT_42355 TRIREDRAFT_124179	46	0.50	1.24	0.201792
34.05.02 motor activity	4	0.16	TRIREDRAFT_55060 TRIREDRAFT_122064 TRIREDRAFT_122552 TRIREDRAFT_123185	16	0.17	0.941176	1
34.05.07 ciliary/flagellar motility	2	0.08	TRIREDRAFT_102381 TRIREDRAFT_112190	3	0.03	2.66667	0.169661
34.07 cell adhesion	15	0.62	TRIREDRAFT_73897 TRIREDRAFT_119554 TRIREDRAFT_53562 TRIREDRAFT_2537 TRIREDRAFT_45998 TRIREDRAFT_45841 TRIREDRAFT_47055 TRIREDRAFT_77283 TRIREDRAFT_107255 TRIREDRAFT_79503 TRIREDRAFT_50335 TRIREDRAFT_122993 TRIREDRAFT_5278 TRIREDRAFT_23263 TRIREDRAFT_124117	38	0.41	1.5122	0.0502197
34.07.01 cell-cell adhesion	4	0.16	TRIREDRAFT_45841 TRIREDRAFT_77283 TRIREDRAFT_79503 TRIREDRAFT_124117	8	0.08	2	0.130642
34.07.02 cell-matrix adhesion	3	0.12	TRIREDRAFT_53562 TRIREDRAFT_45998 TRIREDRAFT_5278	11	0.12	1	0.58074
34.11 cellular sensing and response to external stimulus	82	3.43	TRIREDRAFT_1993 TRIREDRAFT_54005 TRIREDRAFT_73897 TRIREDRAFT_103311 TRIREDRAFT_119614 TRIREDRAFT_74070 TRIREDRAFT_119931 TRIREDRAFT_53349 TRIREDRAFT_53562 TRIREDRAFT_55351 TRIREDRAFT_120053 TRIREDRAFT_120150 TRIREDRAFT_55240 TRIREDRAFT_103756 TRIREDRAFT_45018 TRIREDRAFT_57015 TRIREDRAFT_56605 TRIREDRAFT_56838 TRIREDRAFT_75878 TRIREDRAFT_57399 TRIREDRAFT_120722 TRIREDRAFT_58162 TRIREDRAFT_45841 TR…	272	2.98	1.15101	0.0760618
34.11.01 photoperception and response	4	0.16	TRIREDRAFT_119931 TRIREDRAFT_56838 TRIREDRAFT_62003 TRIREDRAFT_121981	43	0.47	0.340426	1
34.11.03 chemoperception and response	33	1.38	TRIREDRAFT_1993 TRIREDRAFT_74070 TRIREDRAFT_53349 TRIREDRAFT_53562 TRIREDRAFT_55351 TRIREDRAFT_55240 TRIREDRAFT_45018 TRIREDRAFT_56605 TRIREDRAFT_75859 TRIREDRAFT_76057 TRIREDRAFT_58587 TRIREDRAFT_76220 TRIREDRAFT_46708 TRIREDRAFT_105409 TRIREDRAFT_22004 TRIREDRAFT_47055 TRIREDRAFT_106730 TRIREDRAFT_122064 TRIREDRAFT_78585 TRIREDRAFT_25159 TRIREDRAFT_4196 TRIREDRAFT_79116 TRIREDRAFT_4945 TRIREDRA…	118	1.29	1.06977	0.361699
34.11.03.03 chemotaxis	4	0.16	TRIREDRAFT_45018 TRIREDRAFT_47055 TRIREDRAFT_79116 TRIREDRAFT_50335	9	0.09	1.77778	0.188291
34.11.03.11 pH response	1	0.04	TRIREDRAFT_56605	15	0.16	0.25	1
34.11.03.13 osmosensing and response	22	0.92	TRIREDRAFT_1993 TRIREDRAFT_74070 TRIREDRAFT_53349 TRIREDRAFT_53562 TRIREDRAFT_55240 TRIREDRAFT_45018 TRIREDRAFT_76057 TRIREDRAFT_58587 TRIREDRAFT_46708 TRIREDRAFT_105409 TRIREDRAFT_22004 TRIREDRAFT_47055 TRIREDRAFT_106730 TRIREDRAFT_122064 TRIREDRAFT_25159 TRIREDRAFT_4196 TRIREDRAFT_4945 TRIREDRAFT_80186 TRIREDRAFT_50335 TRIREDRAFT_5466 TRIREDRAFT_68926 TRIREDRAFT_82351	53	0.58	1.58621	0.0106403
34.11.07 gravity perception and response	1	0.04	TRIREDRAFT_79498	2	0.02	2	0.455032
34.11.09 temperature perception and response	14	0.58	TRIREDRAFT_120053 TRIREDRAFT_103756 TRIREDRAFT_75878 TRIREDRAFT_120722 TRIREDRAFT_58162 TRIREDRAFT_75859 TRIREDRAFT_22013 TRIREDRAFT_122572 TRIREDRAFT_79300 TRIREDRAFT_79498 TRIREDRAFT_27357 TRIREDRAFT_68412 TRIREDRAFT_42027 TRIREDRAFT_42355	24	0.26	2.23077	0.000850818
34.11.10 response to biotic stimulus	1	0.04	TRIREDRAFT_111994	14	0.15	0.266667	1
34.11.11 rhythm (e.g. circadian, ultradian)	6	0.25	TRIREDRAFT_45841 TRIREDRAFT_76522 TRIREDRAFT_109876 TRIREDRAFT_123220 TRIREDRAFT_124117 TRIREDRAFT_112460	20	0.21	1.19048	0.430696
34.11.12 perception of nutrients and nutritional adaptation	24	1.00	TRIREDRAFT_54005 TRIREDRAFT_73897 TRIREDRAFT_103311 TRIREDRAFT_119614 TRIREDRAFT_120150 TRIREDRAFT_57015 TRIREDRAFT_57399 TRIREDRAFT_75872 TRIREDRAFT_36543 TRIREDRAFT_121482 TRIREDRAFT_121486 TRIREDRAFT_47710 TRIREDRAFT_107035 TRIREDRAFT_79171 TRIREDRAFT_124340 TRIREDRAFT_4945 TRIREDRAFT_27770 TRIREDRAFT_50894 TRIREDRAFT_80879 TRIREDRAFT_72383 TRIREDRAFT_110960 TRIREDRAFT_27939 TRIREDRAFT_111799 …	57	0.62	1.6129	0.00634809
36 SYSTEMIC INTERACTION WITH THE ENVIRONMENT	3	0.12	TRIREDRAFT_46708 TRIREDRAFT_65190 TRIREDRAFT_65029	20	0.21	0.571429	1
36.20 plant / fungal specific systemic sensing and response	3	0.12	TRIREDRAFT_46708 TRIREDRAFT_65190 TRIREDRAFT_65029	20	0.21	0.571429	1
36.20.18 plant hormonal regulation	3	0.12	TRIREDRAFT_46708 TRIREDRAFT_65190 TRIREDRAFT_65029	20	0.21	0.571429	1
38 TRANSPOSABLE ELEMENTS, VIRAL AND PLASMID PROTEINS	2	0.08	TRIREDRAFT_64437 TRIREDRAFT_64989	7	0.07	1.14286	0.583976
38.07 proteins necessary for transposon movement	2	0.08	TRIREDRAFT_64437 TRIREDRAFT_64989	5	0.05	1.6	0.392
40 CELL FATE	169	7.08	TRIREDRAFT_21324 TRIREDRAFT_102655 TRIREDRAFT_74289 TRIREDRAFT_73897 TRIREDRAFT_103311 TRIREDRAFT_21168 TRIREDRAFT_119614 TRIREDRAFT_44330 TRIREDRAFT_44504 TRIREDRAFT_71315 TRIREDRAFT_103356 TRIREDRAFT_73525 TRIREDRAFT_74400 TRIREDRAFT_119731 TRIREDRAFT_119931 TRIREDRAFT_119903 TRIREDRAFT_73895 TRIREDRAFT_119554 TRIREDRAFT_74118 TRIREDRAFT_53562 TRIREDRAFT_21398 TRIREDRAFT_53673 TRIREDRAFT_73967 …	465	5.10	1.38824	4.56908e-07
40.01 cell growth / morphogenesis	119	4.98	TRIREDRAFT_21324 TRIREDRAFT_74289 TRIREDRAFT_73897 TRIREDRAFT_103311 TRIREDRAFT_21168 TRIREDRAFT_119614 TRIREDRAFT_44330 TRIREDRAFT_44504 TRIREDRAFT_71315 TRIREDRAFT_103356 TRIREDRAFT_74400 TRIREDRAFT_119931 TRIREDRAFT_119903 TRIREDRAFT_119554 TRIREDRAFT_74118 TRIREDRAFT_53562 TRIREDRAFT_73967 TRIREDRAFT_44449 TRIREDRAFT_74947 TRIREDRAFT_74902 TRIREDRAFT_55706 TRIREDRAFT_120117 TRIREDRAFT_74807 T…	325	3.56	1.39888	1.59162e-05
40.01.01 non-directional cell growth	1	0.04	TRIREDRAFT_79545	3	0.03	1.33333	0.597718
40.01.03 directional cell growth (morphogenesis)	33	1.38	TRIREDRAFT_73897 TRIREDRAFT_21168 TRIREDRAFT_103356 TRIREDRAFT_74400 TRIREDRAFT_119903 TRIREDRAFT_53562 TRIREDRAFT_55060 TRIREDRAFT_45689 TRIREDRAFT_2537 TRIREDRAFT_75878 TRIREDRAFT_57399 TRIREDRAFT_46708 TRIREDRAFT_47055 TRIREDRAFT_107035 TRIREDRAFT_62389 TRIREDRAFT_79171 TRIREDRAFT_63687 TRIREDRAFT_49409 TRIREDRAFT_33359 TRIREDRAFT_4945 TRIREDRAFT_50335 TRIREDRAFT_80277 TRIREDRAFT_80758 TRIREDR…	91	0.99	1.39394	0.0212113
40.01.03.01 regulation of directional cell growth	7	0.29	TRIREDRAFT_73897 TRIREDRAFT_119903 TRIREDRAFT_57399 TRIREDRAFT_62389 TRIREDRAFT_23034 TRIREDRAFT_70076 TRIREDRAFT_124187	14	0.15	1.93333	0.0481681
40.01.03.03 guidance of longitudinal cell extension (e.g. pollen tube guidance, axonal pathfinding)	6	0.25	TRIREDRAFT_53562 TRIREDRAFT_55060 TRIREDRAFT_47055 TRIREDRAFT_63687 TRIREDRAFT_50335 TRIREDRAFT_42355	23	0.25	1	1
40.01.05 growth regulators / regulation of cell size	9	0.37	TRIREDRAFT_119614 TRIREDRAFT_74947 TRIREDRAFT_45998 TRIREDRAFT_57935 TRIREDRAFT_80277 TRIREDRAFT_50707 TRIREDRAFT_66985 TRIREDRAFT_42027 TRIREDRAFT_111799	36	0.39	0.948718	1
40.02.03 activity of intercellular mediators	2	0.08	TRIREDRAFT_53673 TRIREDRAFT_109479	11	0.12	0.666667	1
40.02.03.01 cytokines (interleukines, colony stimulating factors, etc.)	1	0.04	TRIREDRAFT_109479	4	0.04	1	1
40.02.03.03 chemokines	1	0.04	TRIREDRAFT_109479	3	0.03	1.33333	0.597718
40.10 cell death	55	2.30	TRIREDRAFT_102655 TRIREDRAFT_74289 TRIREDRAFT_73525 TRIREDRAFT_74400 TRIREDRAFT_119731 TRIREDRAFT_73895 TRIREDRAFT_21398 TRIREDRAFT_21557 TRIREDRAFT_120053 TRIREDRAFT_55706 TRIREDRAFT_120150 TRIREDRAFT_38441 TRIREDRAFT_55575 TRIREDRAFT_45242 TRIREDRAFT_21646 TRIREDRAFT_105081 TRIREDRAFT_76522 TRIREDRAFT_76481 TRIREDRAFT_33342 TRIREDRAFT_121276 TRIREDRAFT_46958 TRIREDRAFT_106531 TRIREDRAFT_107035 …	141	1.54	1.49351	0.000530913
40.10.02 apoptosis (type I programmed cell death)	46	1.92	TRIREDRAFT_102655 TRIREDRAFT_74289 TRIREDRAFT_73525 TRIREDRAFT_74400 TRIREDRAFT_73895 TRIREDRAFT_21398 TRIREDRAFT_21557 TRIREDRAFT_120053 TRIREDRAFT_55706 TRIREDRAFT_55575 TRIREDRAFT_45242 TRIREDRAFT_21646 TRIREDRAFT_105081 TRIREDRAFT_76522 TRIREDRAFT_76481 TRIREDRAFT_33342 TRIREDRAFT_121276 TRIREDRAFT_46958 TRIREDRAFT_106531 TRIREDRAFT_60780 TRIREDRAFT_47838 TRIREDRAFT_61703 TRIREDRAFT_22284 TRI…	126	1.38	1.3913	0.00650877
40.10.02.01 anti-apoptosis	8	0.33	TRIREDRAFT_74400 TRIREDRAFT_21398 TRIREDRAFT_120053 TRIREDRAFT_21646 TRIREDRAFT_33342 TRIREDRAFT_46958 TRIREDRAFT_22284 TRIREDRAFT_80073	22	0.24	1.375	0.195763
40.10.02.02 apoptotic program	7	0.29	TRIREDRAFT_121276 TRIREDRAFT_108082 TRIREDRAFT_22608 TRIREDRAFT_123029 TRIREDRAFT_22994 TRIREDRAFT_69425 TRIREDRAFT_81861	20	0.21	1.38095	0.252446
40.10.02.02.01 apoptotic mitochondrial changes	3	0.12	TRIREDRAFT_108082 TRIREDRAFT_22608 TRIREDRAFT_69425	7	0.07	1.71429	0.268338
40.10.02.02.02 caspase activation	2	0.08	TRIREDRAFT_121276 TRIREDRAFT_22994	7	0.07	1.14286	0.583976
40.10.02.02.03 disassembly of cell structures	1	0.04	TRIREDRAFT_123029	1	0.01	4	0.261766
40.10.02.03 induction of apoptosis	9	0.37	TRIREDRAFT_73895 TRIREDRAFT_55706 TRIREDRAFT_45242 TRIREDRAFT_47838 TRIREDRAFT_25159 TRIREDRAFT_65750 TRIREDRAFT_110487 TRIREDRAFT_69425 TRIREDRAFT_52829	22	0.24	1.54167	0.0950937
40.10.02.03.02 induction of apoptosis by intracellular signals	4	0.16	TRIREDRAFT_73895 TRIREDRAFT_55706 TRIREDRAFT_47838 TRIREDRAFT_110487	8	0.08	2	0.130642
40.10.02.04 regulation of apoptosis	4	0.16	TRIREDRAFT_121276 TRIREDRAFT_61703 TRIREDRAFT_22994 TRIREDRAFT_70076	11	0.12	1.33333	0.319498
40.20 cell aging	16	0.67	TRIREDRAFT_119614 TRIREDRAFT_120150 TRIREDRAFT_38441 TRIREDRAFT_45998 TRIREDRAFT_124317 TRIREDRAFT_61039 TRIREDRAFT_107035 TRIREDRAFT_22284 TRIREDRAFT_62071 TRIREDRAFT_48386 TRIREDRAFT_122857 TRIREDRAFT_123071 TRIREDRAFT_67010 TRIREDRAFT_110960 TRIREDRAFT_111799 TRIREDRAFT_23420	38	0.41	1.63415	0.0236287
41 DEVELOPMENT (Systemic)	23	0.96	TRIREDRAFT_54395 TRIREDRAFT_21509 TRIREDRAFT_44781 TRIREDRAFT_75566 TRIREDRAFT_58229 TRIREDRAFT_36543 TRIREDRAFT_120873 TRIREDRAFT_22013 TRIREDRAFT_76705 TRIREDRAFT_59346 TRIREDRAFT_121381 TRIREDRAFT_121506 TRIREDRAFT_62003 TRIREDRAFT_121940 TRIREDRAFT_121981 TRIREDRAFT_62232 TRIREDRAFT_39387 TRIREDRAFT_64392 TRIREDRAFT_79854 TRIREDRAFT_122920 TRIREDRAFT_65750 TRIREDRAFT_68208 TRIREDRAFT_123890	90	0.98	0.979592	1
41.01 fungal/microorganismic development	23	0.96	TRIREDRAFT_54395 TRIREDRAFT_21509 TRIREDRAFT_44781 TRIREDRAFT_75566 TRIREDRAFT_58229 TRIREDRAFT_36543 TRIREDRAFT_120873 TRIREDRAFT_22013 TRIREDRAFT_76705 TRIREDRAFT_59346 TRIREDRAFT_121381 TRIREDRAFT_121506 TRIREDRAFT_62003 TRIREDRAFT_121940 TRIREDRAFT_121981 TRIREDRAFT_62232 TRIREDRAFT_39387 TRIREDRAFT_64392 TRIREDRAFT_79854 TRIREDRAFT_122920 TRIREDRAFT_65750 TRIREDRAFT_68208 TRIREDRAFT_123890	90	0.98	0.979592	1
41.01.01 mating (fertilization)	12	0.50	TRIREDRAFT_44781 TRIREDRAFT_75566 TRIREDRAFT_58229 TRIREDRAFT_36543 TRIREDRAFT_22013 TRIREDRAFT_59346 TRIREDRAFT_121381 TRIREDRAFT_121506 TRIREDRAFT_64392 TRIREDRAFT_79854 TRIREDRAFT_122920 TRIREDRAFT_123890	41	0.44	1.13636	0.382501
41.01.03 tissue pattern formation	1	0.04	TRIREDRAFT_76705	16	0.17	0.235294	1
41.01.03.01 fruit body development (sexually or asexually derived spores)	1	0.04	TRIREDRAFT_76705	14	0.15	0.266667	1
42 BIOGENESIS OF CELLULAR COMPONENTS	375	15.7	TRIREDRAFT_21324 TRIREDRAFT_73862 TRIREDRAFT_53286 TRIREDRAFT_73774 TRIREDRAFT_26575 TRIREDRAFT_102593 TRIREDRAFT_74267 TRIREDRAFT_54005 TRIREDRAFT_73733 TRIREDRAFT_53342 TRIREDRAFT_74442 TRIREDRAFT_119568 TRIREDRAFT_102659 TRIREDRAFT_103311 TRIREDRAFT_21168 TRIREDRAFT_119975 TRIREDRAFT_53350 TRIREDRAFT_102512 TRIREDRAFT_73647 TRIREDRAFT_119981 TRIREDRAFT_73536 TRIREDRAFT_21117 TRIREDRAFT_119757 …	1026	11.2	1.40179	4.64121e-15
42.01 cell wall	86	3.60	TRIREDRAFT_53286 TRIREDRAFT_73774 TRIREDRAFT_54005 TRIREDRAFT_119568 TRIREDRAFT_21168 TRIREDRAFT_119975 TRIREDRAFT_73536 TRIREDRAFT_44504 TRIREDRAFT_102581 TRIREDRAFT_71441 TRIREDRAFT_53562 TRIREDRAFT_102599 TRIREDRAFT_73967 TRIREDRAFT_120053 TRIREDRAFT_74807 TRIREDRAFT_75015 TRIREDRAFT_55341 TRIREDRAFT_103669 TRIREDRAFT_21576 TRIREDRAFT_56690 TRIREDRAFT_21824 TRIREDRAFT_120646 TRIREDRAFT_57287 T…	239	2.62	1.37405	0.000448265
42.02 eukaryotic plasma membrane	3	0.12	TRIREDRAFT_56789 TRIREDRAFT_37368 TRIREDRAFT_23316	20	0.21	0.571429	1
42.03 cytoplasm	2	0.08	TRIREDRAFT_55060 TRIREDRAFT_121789	2	0.02	4	0.0685004
42.04 cytoskeleton/structural proteins	106	4.44	TRIREDRAFT_21324 TRIREDRAFT_73733 TRIREDRAFT_44504 TRIREDRAFT_71315 TRIREDRAFT_53562 TRIREDRAFT_43649 TRIREDRAFT_119593 TRIREDRAFT_73967 TRIREDRAFT_44449 TRIREDRAFT_21181 TRIREDRAFT_120075 TRIREDRAFT_74902 TRIREDRAFT_56074 TRIREDRAFT_74807 TRIREDRAFT_55857 TRIREDRAFT_74884 TRIREDRAFT_55060 TRIREDRAFT_44878 TRIREDRAFT_38441 TRIREDRAFT_56146 TRIREDRAFT_103745 TRIREDRAFT_120337 TRIREDRAFT_120534 TRI…	267	2.92	1.52055	6.73918e-07
42.04.03 actin cytoskeleton	48	2.01	TRIREDRAFT_21324 TRIREDRAFT_44504 TRIREDRAFT_53562 TRIREDRAFT_73967 TRIREDRAFT_74902 TRIREDRAFT_56074 TRIREDRAFT_74884 TRIREDRAFT_44878 TRIREDRAFT_56146 TRIREDRAFT_120534 TRIREDRAFT_120414 TRIREDRAFT_2537 TRIREDRAFT_2660 TRIREDRAFT_33728 TRIREDRAFT_57891 TRIREDRAFT_105081 TRIREDRAFT_105202 TRIREDRAFT_58161 TRIREDRAFT_58476 TRIREDRAFT_105557 TRIREDRAFT_76543 TRIREDRAFT_121276 TRIREDRAFT_47049 TRIR…	108	1.18	1.70339	2.81903e-05
42.04.05 microtubule cytoskeleton	28	1.17	TRIREDRAFT_21181 TRIREDRAFT_120075 TRIREDRAFT_55060 TRIREDRAFT_38441 TRIREDRAFT_103745 TRIREDRAFT_120337 TRIREDRAFT_56872 TRIREDRAFT_26214 TRIREDRAFT_33728 TRIREDRAFT_21743 TRIREDRAFT_2987 TRIREDRAFT_124317 TRIREDRAFT_120830 TRIREDRAFT_120789 TRIREDRAFT_104790 TRIREDRAFT_105891 TRIREDRAFT_60771 TRIREDRAFT_107239 TRIREDRAFT_48910 TRIREDRAFT_79419 TRIREDRAFT_122552 TRIREDRAFT_122886 TRIREDRAFT_5278…	78	0.85	1.37647	0.0364832
42.05 centrosome	4	0.16	TRIREDRAFT_102381 TRIREDRAFT_104790 TRIREDRAFT_123767 TRIREDRAFT_112190	9	0.09	1.77778	0.188291
42.07 endoplasmic reticulum	5	0.20	TRIREDRAFT_43802 TRIREDRAFT_62563 TRIREDRAFT_63946 TRIREDRAFT_123185 TRIREDRAFT_81763	8	0.08	2.5	0.0330569
42.08 Golgi	6	0.25	TRIREDRAFT_43802 TRIREDRAFT_56792 TRIREDRAFT_105557 TRIREDRAFT_60243 TRIREDRAFT_66270 TRIREDRAFT_123767	15	0.16	1.5625	0.175299
42.09 intracellular transport vesicles	20	0.83	TRIREDRAFT_74267 TRIREDRAFT_73647 TRIREDRAFT_74731 TRIREDRAFT_55550 TRIREDRAFT_57129 TRIREDRAFT_56318 TRIREDRAFT_45604 TRIREDRAFT_120661 TRIREDRAFT_106113 TRIREDRAFT_121276 TRIREDRAFT_60243 TRIREDRAFT_60626 TRIREDRAFT_121588 TRIREDRAFT_77570 TRIREDRAFT_79891 TRIREDRAFT_123228 TRIREDRAFT_51734 TRIREDRAFT_52208 TRIREDRAFT_123974 TRIREDRAFT_111922	32	0.35	2.37143	1.61981e-05
42.10 nucleus	95	3.98	TRIREDRAFT_73862 TRIREDRAFT_26575 TRIREDRAFT_74442 TRIREDRAFT_103311 TRIREDRAFT_102512 TRIREDRAFT_21117 TRIREDRAFT_119757 TRIREDRAFT_44504 TRIREDRAFT_73525 TRIREDRAFT_40053 TRIREDRAFT_103372 TRIREDRAFT_102579 TRIREDRAFT_44449 TRIREDRAFT_21557 TRIREDRAFT_21542 TRIREDRAFT_55201 TRIREDRAFT_44781 TRIREDRAFT_55552 TRIREDRAFT_74818 TRIREDRAFT_74851 TRIREDRAFT_57178 TRIREDRAFT_75566 TRIREDRAFT_33728 TRI…	284	3.11	1.27974	0.00340633
42.10.03 organization of chromosome structure	79	3.31	TRIREDRAFT_73862 TRIREDRAFT_26575 TRIREDRAFT_74442 TRIREDRAFT_103311 TRIREDRAFT_102512 TRIREDRAFT_119757 TRIREDRAFT_44504 TRIREDRAFT_103372 TRIREDRAFT_102579 TRIREDRAFT_21557 TRIREDRAFT_21542 TRIREDRAFT_55201 TRIREDRAFT_44781 TRIREDRAFT_55552 TRIREDRAFT_74818 TRIREDRAFT_57178 TRIREDRAFT_33728 TRIREDRAFT_58011 TRIREDRAFT_58119 TRIREDRAFT_124317 TRIREDRAFT_57608 TRIREDRAFT_57935 TRIREDRAFT_57220 TR…	240	2.63	1.25856	0.0110271
42.10.05 nuclear membrane	6	0.25	TRIREDRAFT_40053 TRIREDRAFT_74851 TRIREDRAFT_73235 TRIREDRAFT_79891 TRIREDRAFT_123598 TRIREDRAFT_82668	22	0.24	1.04167	0.534349
42.10.07 nucleolus	2	0.08	TRIREDRAFT_44449 TRIREDRAFT_121801	4	0.04	2	0.281702
42.16 mitochondrion	58	2.43	TRIREDRAFT_102593 TRIREDRAFT_53350 TRIREDRAFT_102382 TRIREDRAFT_28199 TRIREDRAFT_1692 TRIREDRAFT_43599 TRIREDRAFT_120272 TRIREDRAFT_74892 TRIREDRAFT_38441 TRIREDRAFT_120173 TRIREDRAFT_120300 TRIREDRAFT_56565 TRIREDRAFT_2529 TRIREDRAFT_56838 TRIREDRAFT_57595 TRIREDRAFT_58587 TRIREDRAFT_105479 TRIREDRAFT_105593 TRIREDRAFT_105307 TRIREDRAFT_121019 TRIREDRAFT_121408 TRIREDRAFT_22050 TRIREDRAFT_107123…	145	1.59	1.5283	0.000173949
42.19 peroxisome	13	0.54	TRIREDRAFT_53342 TRIREDRAFT_119981 TRIREDRAFT_43599 TRIREDRAFT_76114 TRIREDRAFT_58321 TRIREDRAFT_76701 TRIREDRAFT_77279 TRIREDRAFT_22563 TRIREDRAFT_79345 TRIREDRAFT_39387 TRIREDRAFT_50131 TRIREDRAFT_110586 TRIREDRAFT_123767	27	0.29	1.86207	0.0115368
42.22 endosome	3	0.12	TRIREDRAFT_55774 TRIREDRAFT_106603 TRIREDRAFT_122593	5	0.05	2.4	0.116254
42.25 vacuole or lysosome	19	0.79	TRIREDRAFT_102659 TRIREDRAFT_103356 TRIREDRAFT_119723 TRIREDRAFT_43599 TRIREDRAFT_120922 TRIREDRAFT_3094 TRIREDRAFT_77281 TRIREDRAFT_47290 TRIREDRAFT_22538 TRIREDRAFT_79014 TRIREDRAFT_65200 TRIREDRAFT_65821 TRIREDRAFT_50516 TRIREDRAFT_123185 TRIREDRAFT_67116 TRIREDRAFT_67356 TRIREDRAFT_123767 TRIREDRAFT_52337 TRIREDRAFT_70076	55	0.60	1.31667	0.105478
42.27 extracellular / secretion proteins	3	0.12	TRIREDRAFT_121133 TRIREDRAFT_121746 TRIREDRAFT_81004	22	0.24	0.5	1
42.29 bud / growth tip	12	0.50	TRIREDRAFT_21324 TRIREDRAFT_44504 TRIREDRAFT_53562 TRIREDRAFT_74884 TRIREDRAFT_45689 TRIREDRAFT_77031 TRIREDRAFT_122701 TRIREDRAFT_50335 TRIREDRAFT_80277 TRIREDRAFT_80498 TRIREDRAFT_123185 TRIREDRAFT_52185	25	0.27	1.85185	0.0154727
43 CELL TYPE DIFFERENTIATION	176	7.37	TRIREDRAFT_21324 TRIREDRAFT_53372 TRIREDRAFT_21168 TRIREDRAFT_119975 TRIREDRAFT_54893 TRIREDRAFT_1885 TRIREDRAFT_102980 TRIREDRAFT_53554 TRIREDRAFT_44504 TRIREDRAFT_71315 TRIREDRAFT_103322 TRIREDRAFT_102616 TRIREDRAFT_103356 TRIREDRAFT_119767 TRIREDRAFT_74531 TRIREDRAFT_103372 TRIREDRAFT_119931 TRIREDRAFT_74054 TRIREDRAFT_53562 TRIREDRAFT_73967 TRIREDRAFT_120075 TRIREDRAFT_55034 TRIREDRAFT_74902 …	498	5.46	1.34982	2.11301e-06
43.01 fungal/microorganismic cell type differentiation	176	7.37	TRIREDRAFT_21324 TRIREDRAFT_53372 TRIREDRAFT_21168 TRIREDRAFT_119975 TRIREDRAFT_54893 TRIREDRAFT_1885 TRIREDRAFT_102980 TRIREDRAFT_53554 TRIREDRAFT_44504 TRIREDRAFT_71315 TRIREDRAFT_103322 TRIREDRAFT_102616 TRIREDRAFT_103356 TRIREDRAFT_119767 TRIREDRAFT_74531 TRIREDRAFT_103372 TRIREDRAFT_119931 TRIREDRAFT_74054 TRIREDRAFT_53562 TRIREDRAFT_73967 TRIREDRAFT_120075 TRIREDRAFT_55034 TRIREDRAFT_74902 …	498	5.46	1.34982	2.11301e-06
43.01.03 fungal and other eukaryotic cell type differentiation	176	7.37	TRIREDRAFT_21324 TRIREDRAFT_53372 TRIREDRAFT_21168 TRIREDRAFT_119975 TRIREDRAFT_54893 TRIREDRAFT_1885 TRIREDRAFT_102980 TRIREDRAFT_53554 TRIREDRAFT_44504 TRIREDRAFT_71315 TRIREDRAFT_103322 TRIREDRAFT_102616 TRIREDRAFT_103356 TRIREDRAFT_119767 TRIREDRAFT_74531 TRIREDRAFT_103372 TRIREDRAFT_119931 TRIREDRAFT_74054 TRIREDRAFT_53562 TRIREDRAFT_73967 TRIREDRAFT_120075 TRIREDRAFT_55034 TRIREDRAFT_74902 …	498	5.46	1.34982	2.11301e-06
43.01.03.05 budding, cell polarity and filament formation	107	4.48	TRIREDRAFT_21324 TRIREDRAFT_21168 TRIREDRAFT_54893 TRIREDRAFT_44504 TRIREDRAFT_71315 TRIREDRAFT_102616 TRIREDRAFT_103356 TRIREDRAFT_119767 TRIREDRAFT_74531 TRIREDRAFT_119931 TRIREDRAFT_74054 TRIREDRAFT_53562 TRIREDRAFT_73967 TRIREDRAFT_74902 TRIREDRAFT_56074 TRIREDRAFT_120150 TRIREDRAFT_74807 TRIREDRAFT_55857 TRIREDRAFT_75079 TRIREDRAFT_44781 TRIREDRAFT_74884 TRIREDRAFT_56146 TRIREDRAFT_55341 TRI…	258	2.83	1.58304	4.33124e-08
43.01.03.06 hyphae formation	3	0.12	TRIREDRAFT_46708 TRIREDRAFT_107035 TRIREDRAFT_110960	13	0.14	0.857143	1
43.01.03.07 development of conidia	4	0.16	TRIREDRAFT_53372 TRIREDRAFT_105808 TRIREDRAFT_4945 TRIREDRAFT_5084	10	0.10	1.6	0.252144
43.01.03.09 development of asco- basidio- or zygospore	72	3.01	TRIREDRAFT_119975 TRIREDRAFT_1885 TRIREDRAFT_102980 TRIREDRAFT_53554 TRIREDRAFT_44504 TRIREDRAFT_103322 TRIREDRAFT_74531 TRIREDRAFT_119931 TRIREDRAFT_120075 TRIREDRAFT_55034 TRIREDRAFT_120150 TRIREDRAFT_44781 TRIREDRAFT_120017 TRIREDRAFT_55341 TRIREDRAFT_74851 TRIREDRAFT_21564 TRIREDRAFT_75506 TRIREDRAFT_75878 TRIREDRAFT_57287 TRIREDRAFT_58188 TRIREDRAFT_120650 TRIREDRAFT_76114 TRIREDRAFT_59002 T…	169	1.85	1.62703	2.17178e-06
99 UNCLASSIFIED PROTEINS	699	29.2	TRIREDRAFT_21388 TRIREDRAFT_53952 TRIREDRAFT_53859 TRIREDRAFT_54790 TRIREDRAFT_103131 TRIREDRAFT_43195 TRIREDRAFT_53443 TRIREDRAFT_74437 TRIREDRAFT_102640 TRIREDRAFT_1935 TRIREDRAFT_73654 TRIREDRAFT_73580 TRIREDRAFT_74374 TRIREDRAFT_119963 TRIREDRAFT_102996 TRIREDRAFT_53561 TRIREDRAFT_1766 TRIREDRAFT_34306 TRIREDRAFT_73933 TRIREDRAFT_119792 TRIREDRAFT_103167 TRIREDRAFT_54352 TRIREDRAFT_103039 TRI…	3705	40.6	0.719212	1

## Sheet: funcat 10 non syn SNP
Functional category analysis of genes comprising 10 or more non-synonymous SNPs
metabolic categories printed in bold are significantly enriched in this gene set
FUNCTIONAL CATEGORY	abs SET	rel SET	genes SET	abs GENOME	rel GENOME	rel SET/rel GENOME	P-VALUE
01 METABOLISM	276	28.3	TRIREDRAFT_53373 TRIREDRAFT_32364 TRIREDRAFT_71245 TRIREDRAFT_119839 TRIREDRAFT_53079 TRIREDRAFT_2076 TRIREDRAFT_53430 TRIREDRAFT_53428 TRIREDRAFT_53811 TRIREDRAFT_54954 TRIREDRAFT_2038 TRIREDRAFT_119986 TRIREDRAFT_119696 TRIREDRAFT_103175 TRIREDRAFT_53029 TRIREDRAFT_54408 TRIREDRAFT_54502 TRIREDRAFT_103122 TRIREDRAFT_103180 TRIREDRAFT_53776 TRIREDRAFT_103064 TRIREDRAFT_71363 TRIREDRAFT_53872 TRI…	2966	32.5	0.870769	1
01.01 amino acid metabolism	28	2.88	TRIREDRAFT_53872 TRIREDRAFT_24586 TRIREDRAFT_2108 TRIREDRAFT_38048 TRIREDRAFT_55190 TRIREDRAFT_106646 TRIREDRAFT_106645 TRIREDRAFT_60346 TRIREDRAFT_60835 TRIREDRAFT_61066 TRIREDRAFT_61403 TRIREDRAFT_4109 TRIREDRAFT_4104 TRIREDRAFT_107947 TRIREDRAFT_109378 TRIREDRAFT_65021 TRIREDRAFT_109376 TRIREDRAFT_22915 TRIREDRAFT_66592 TRIREDRAFT_123262 TRIREDRAFT_5337 TRIREDRAFT_23171 TRIREDRAFT_123786 TRIRE…	452	4.95	0.581818	1
01.01.03 assimilation of ammonia, metabolism of the glutamate group	5	0.51	TRIREDRAFT_4109 TRIREDRAFT_4104 TRIREDRAFT_109376 TRIREDRAFT_69228 TRIREDRAFT_70383	90	0.98	0.520408	1
01.01.03.02 metabolism of glutamate	4	0.41	TRIREDRAFT_4109 TRIREDRAFT_109376 TRIREDRAFT_69228 TRIREDRAFT_70383	45	0.49	0.836735	1
01.01.03.02.01 biosynthesis of glutamate	2	0.20	TRIREDRAFT_4109 TRIREDRAFT_69228	29	0.31	0.645161	1
01.01.03.02.02 degradation of glutamate	1	0.10	TRIREDRAFT_70383	12	0.13	0.769231	1
01.01.03.03 metabolism of proline	1	0.10	TRIREDRAFT_4104	12	0.13	0.769231	1
01.01.03.03.01 biosynthesis of proline	1	0.10	TRIREDRAFT_4104	8	0.08	1.25	0.594433
01.01.03.03.02 degradation of proline	1	0.10	TRIREDRAFT_4104	7	0.07	1.42857	0.54598
01.01.03.05 metabolism of arginine	3	0.30	TRIREDRAFT_4109 TRIREDRAFT_4104 TRIREDRAFT_69228	33	0.36	0.833333	1
01.01.03.05.01 biosynthesis of arginine	3	0.30	TRIREDRAFT_4109 TRIREDRAFT_4104 TRIREDRAFT_69228	24	0.26	1.15385	0.479431
01.01.03.05.02 degradation of arginine	1	0.10	TRIREDRAFT_4104	8	0.08	1.25	0.594433
01.01.05 metabolism of urea cycle, creatine and polyamines	2	0.20	TRIREDRAFT_4104 TRIREDRAFT_123262	37	0.40	0.5	1
01.01.05.01 metabolism of polyamines	1	0.10	TRIREDRAFT_4104	13	0.14	0.714286	1
01.01.05.01.01 biosynthesis of polyamines	1	0.10	TRIREDRAFT_4104	5	0.05	2	0.43104
01.01.05.03 metabolism of urea (urea cycle)	1	0.10	TRIREDRAFT_123262	21	0.23	0.434783	1
01.01.06 metabolism of the aspartate family	3	0.30	TRIREDRAFT_55190 TRIREDRAFT_4109 TRIREDRAFT_69605	99	1.08	0.277778	1
01.01.06.01 metabolism of aspartate	1	0.10	TRIREDRAFT_4109	16	0.17	0.588235	1
01.01.06.01.02 degradation of aspartate	1	0.10	TRIREDRAFT_4109	10	0.10	1	1
01.01.06.05 metabolism of methionine	1	0.10	TRIREDRAFT_69605	39	0.42	0.238095	1
01.01.06.05.01 biosynthesis of methionine	1	0.10	TRIREDRAFT_69605	25	0.27	0.37037	1
01.01.06.05.01.01 biosynthesis of homocysteine	1	0.10	TRIREDRAFT_69605	7	0.07	1.42857	0.54598
01.01.09 metabolism of the cysteine - aromatic group	14	1.44	TRIREDRAFT_106645 TRIREDRAFT_60346 TRIREDRAFT_60835 TRIREDRAFT_61066 TRIREDRAFT_107947 TRIREDRAFT_65021 TRIREDRAFT_109376 TRIREDRAFT_22915 TRIREDRAFT_66592 TRIREDRAFT_5337 TRIREDRAFT_69605 TRIREDRAFT_70383 TRIREDRAFT_70842 TRIREDRAFT_70910	169	1.85	0.778378	1
01.01.09.01 metabolism of glycine	3	0.30	TRIREDRAFT_61066 TRIREDRAFT_22915 TRIREDRAFT_70910	29	0.31	0.967742	1
01.01.09.01.01 biosynthesis of glycine	3	0.30	TRIREDRAFT_61066 TRIREDRAFT_22915 TRIREDRAFT_70910	23	0.25	1.2	0.450655
01.01.09.02 metabolism of serine	2	0.20	TRIREDRAFT_106645 TRIREDRAFT_65021	39	0.42	0.47619	1
01.01.09.03 metabolism of cysteine	2	0.20	TRIREDRAFT_109376 TRIREDRAFT_69605	25	0.27	0.740741	1
01.01.09.03.01 biosynthesis of cysteine	1	0.10	TRIREDRAFT_69605	13	0.14	0.714286	1
01.01.09.03.02 degradation of cysteine	1	0.10	TRIREDRAFT_109376	8	0.08	1.25	0.594433
01.01.09.04 metabolism of phenylalanine	4	0.41	TRIREDRAFT_60835 TRIREDRAFT_107947 TRIREDRAFT_66592 TRIREDRAFT_70842	46	0.50	0.82	1
01.01.09.04.01 biosynthesis of phenylalanine	3	0.30	TRIREDRAFT_60835 TRIREDRAFT_107947 TRIREDRAFT_70842	25	0.27	1.11111	0.507478
01.01.09.04.02 degradation of phenylalanine	3	0.30	TRIREDRAFT_107947 TRIREDRAFT_66592 TRIREDRAFT_70842	26	0.28	1.07143	0.534714
01.01.09.05 metabolism of tyrosine	2	0.20	TRIREDRAFT_66592 TRIREDRAFT_70383	32	0.35	0.571429	1
01.01.09.05.02 degradation of tyrosine	1	0.10	TRIREDRAFT_66592	12	0.13	0.769231	1
01.01.09.07 metabolism of histidine	1	0.10	TRIREDRAFT_109376	16	0.17	0.588235	1
01.01.09.07.01 biosynthesis of histidine	1	0.10	TRIREDRAFT_109376	14	0.15	0.666667	1
01.01.11 metabolism of the pyruvate family (alanine, isoleucine, leucine, valine) and D-alanine	1	0.10	TRIREDRAFT_53872	53	0.58	0.172414	1
01.01.11.02 metabolism of isoleucine	1	0.10	TRIREDRAFT_53872	21	0.23	0.434783	1
01.01.11.02.01 biosynthesis of isoleucine	1	0.10	TRIREDRAFT_53872	14	0.15	0.666667	1
01.01.11.03 metabolism of valine	1	0.10	TRIREDRAFT_53872	19	0.20	0.5	1
01.01.11.03.01 biosynthesis of valine	1	0.10	TRIREDRAFT_53872	12	0.13	0.769231	1
01.01.11.04 metabolism of leucine	1	0.10	TRIREDRAFT_53872	29	0.31	0.322581	1
01.01.11.04.01 biosynthesis of leucine	1	0.10	TRIREDRAFT_53872	20	0.21	0.47619	1
01.01.13 regulation of amino acid metabolism	4	0.41	TRIREDRAFT_2108 TRIREDRAFT_38048 TRIREDRAFT_55190 TRIREDRAFT_5337	41	0.44	0.931818	1
01.02 nitrogen, sulfur and selenium metabolism	17	1.74	TRIREDRAFT_119839 TRIREDRAFT_119986 TRIREDRAFT_54160 TRIREDRAFT_55190 TRIREDRAFT_120228 TRIREDRAFT_75403 TRIREDRAFT_59351 TRIREDRAFT_59582 TRIREDRAFT_61121 TRIREDRAFT_4109 TRIREDRAFT_4104 TRIREDRAFT_123262 TRIREDRAFT_111446 TRIREDRAFT_69228 TRIREDRAFT_69605 TRIREDRAFT_69920 TRIREDRAFT_70842	227	2.49	0.698795	1
01.02.02 nitrogen metabolism	5	0.51	TRIREDRAFT_119839 TRIREDRAFT_119986 TRIREDRAFT_54160 TRIREDRAFT_59351 TRIREDRAFT_123262	46	0.50	1.02	0.55229
01.02.02.06 assimilation of ammonia	1	0.10	TRIREDRAFT_119986	4	0.04	2.5	0.363092
01.02.02.09 catabolism of nitrogenous compounds	2	0.20	TRIREDRAFT_119839 TRIREDRAFT_123262	22	0.24	0.833333	1
01.02.02.09.01 urea catabolism (not urea cycle)	2	0.20	TRIREDRAFT_119839 TRIREDRAFT_123262	6	0.06	3.33333	0.127511
01.02.03 sulfur metabolism	1	0.10	TRIREDRAFT_61121	12	0.13	0.769231	1
01.02.07 regulation of nitrogen, sulfur and selenium metabolism	6	0.61	TRIREDRAFT_119986 TRIREDRAFT_120228 TRIREDRAFT_59582 TRIREDRAFT_4104 TRIREDRAFT_111446 TRIREDRAFT_69920	58	0.63	0.968254	1
01.02.07.01 regulation of nitrogen metabolism	3	0.30	TRIREDRAFT_119986 TRIREDRAFT_59582 TRIREDRAFT_69920	23	0.25	1.2	0.450655
01.03 nucleotide/nucleoside/nucleobase metabolism	27	2.77	TRIREDRAFT_54408 TRIREDRAFT_53172 TRIREDRAFT_53972 TRIREDRAFT_55213 TRIREDRAFT_55837 TRIREDRAFT_55637 TRIREDRAFT_75105 TRIREDRAFT_56780 TRIREDRAFT_75518 TRIREDRAFT_75290 TRIREDRAFT_56853 TRIREDRAFT_3027 TRIREDRAFT_35202 TRIREDRAFT_60769 TRIREDRAFT_61486 TRIREDRAFT_122103 TRIREDRAFT_49048 TRIREDRAFT_108046 TRIREDRAFT_79304 TRIREDRAFT_109428 TRIREDRAFT_65768 TRIREDRAFT_123262 TRIREDRAFT_66551 TRIRE…	376	4.12	0.67233	1
01.03.01 purin nucleotide/nucleoside/nucleobase metabolism	10	1.02	TRIREDRAFT_54408 TRIREDRAFT_55213 TRIREDRAFT_55837 TRIREDRAFT_75290 TRIREDRAFT_49048 TRIREDRAFT_123262 TRIREDRAFT_67742 TRIREDRAFT_111251 TRIREDRAFT_123884 TRIREDRAFT_112516	142	1.55	0.658065	1
01.03.01.03 purine nucleotide/nucleoside/nucleobase anabolism	1	0.10	TRIREDRAFT_123884	31	0.34	0.294118	1
01.03.04 pyrimidine nucleotide/nucleoside/nucleobase metabolism	1	0.10	TRIREDRAFT_55837	69	0.75	0.133333	1
01.03.07 deoxyribonucleotide metabolism	1	0.10	TRIREDRAFT_60769	21	0.23	0.434783	1
01.03.16 polynucleotide degradation	11	1.13	TRIREDRAFT_53172 TRIREDRAFT_55637 TRIREDRAFT_56853 TRIREDRAFT_3027 TRIREDRAFT_35202 TRIREDRAFT_60769 TRIREDRAFT_108046 TRIREDRAFT_79304 TRIREDRAFT_109428 TRIREDRAFT_65768 TRIREDRAFT_66551	112	1.22	0.92623	1
01.03.16.01 RNA degradation	6	0.61	TRIREDRAFT_53172 TRIREDRAFT_55637 TRIREDRAFT_56853 TRIREDRAFT_35202 TRIREDRAFT_108046 TRIREDRAFT_66551	68	0.74	0.824324	1
01.03.16.03 DNA degradation	1	0.10	TRIREDRAFT_60769	14	0.15	0.666667	1
01.04 phosphate metabolism	39	4.01	TRIREDRAFT_54408 TRIREDRAFT_53776 TRIREDRAFT_71363 TRIREDRAFT_74635 TRIREDRAFT_55637 TRIREDRAFT_55719 TRIREDRAFT_120114 TRIREDRAFT_55049 TRIREDRAFT_75290 TRIREDRAFT_75316 TRIREDRAFT_56176 TRIREDRAFT_56853 TRIREDRAFT_57904 TRIREDRAFT_58370 TRIREDRAFT_58631 TRIREDRAFT_58887 TRIREDRAFT_35202 TRIREDRAFT_60116 TRIREDRAFT_107073 TRIREDRAFT_61074 TRIREDRAFT_61486 TRIREDRAFT_62693 TRIREDRAFT_122103 TRIRE…	546	5.99	0.669449	1
01.04.04 regulation of phosphate metabolism	1	0.10	TRIREDRAFT_58887	27	0.29	0.344828	1
01.05 C-compound and carbohydrate metabolism	90	9.25	TRIREDRAFT_32364 TRIREDRAFT_71245 TRIREDRAFT_53079 TRIREDRAFT_2076 TRIREDRAFT_2038 TRIREDRAFT_119696 TRIREDRAFT_103175 TRIREDRAFT_54239 TRIREDRAFT_102499 TRIREDRAFT_102492 TRIREDRAFT_73623 TRIREDRAFT_54160 TRIREDRAFT_53526 TRIREDRAFT_2044 TRIREDRAFT_74635 TRIREDRAFT_55837 TRIREDRAFT_55671 TRIREDRAFT_104116 TRIREDRAFT_104103 TRIREDRAFT_56812 TRIREDRAFT_104557 TRIREDRAFT_57857 TRIREDRAFT_58333 TRIR…	1145	12.5	0.74	1
01.05.02 sugar, glucoside, polyol and carboxylate metabolism	14	1.44	TRIREDRAFT_71245 TRIREDRAFT_53526 TRIREDRAFT_55837 TRIREDRAFT_57857 TRIREDRAFT_76227 TRIREDRAFT_47268 TRIREDRAFT_77299 TRIREDRAFT_62645 TRIREDRAFT_64654 TRIREDRAFT_80240 TRIREDRAFT_110023 TRIREDRAFT_66832 TRIREDRAFT_5836 TRIREDRAFT_70035	243	2.66	0.541353	1
01.05.02.04 sugar, glucoside, polyol and carboxylate anabolism	2	0.20	TRIREDRAFT_53526 TRIREDRAFT_70035	73	0.80	0.25	1
01.05.02.07 sugar, glucoside, polyol and carboxylate catabolism	7	0.72	TRIREDRAFT_53526 TRIREDRAFT_57857 TRIREDRAFT_76227 TRIREDRAFT_47268 TRIREDRAFT_77299 TRIREDRAFT_110023 TRIREDRAFT_66832	169	1.85	0.389189	1
01.05.03 polysaccharide metabolism	15	1.54	TRIREDRAFT_71245 TRIREDRAFT_57857 TRIREDRAFT_76227 TRIREDRAFT_58887 TRIREDRAFT_47268 TRIREDRAFT_77299 TRIREDRAFT_61121 TRIREDRAFT_62645 TRIREDRAFT_62305 TRIREDRAFT_108671 TRIREDRAFT_79779 TRIREDRAFT_66832 TRIREDRAFT_72526 TRIREDRAFT_5836 TRIREDRAFT_70035	191	2.09	0.736842	1
01.05.03.03 chitin metabolism	2	0.20	TRIREDRAFT_71245 TRIREDRAFT_62645	26	0.28	0.714286	1
01.05.03.03.07 chitin catabolism	2	0.20	TRIREDRAFT_71245 TRIREDRAFT_62645	7	0.07	2.85714	0.166338
01.05.05 C-1 compound metabolism	1	0.10	TRIREDRAFT_65950	21	0.23	0.434783	1
01.05.05.07 C-1 compound catabolism	1	0.10	TRIREDRAFT_65950	14	0.15	0.666667	1
01.05.06 C-2 compound and organic acid metabolism	2	0.20	TRIREDRAFT_107852 TRIREDRAFT_66827	31	0.34	0.588235	1
01.05.06.07 C-2 compound and organic acid catabolism	2	0.20	TRIREDRAFT_107852 TRIREDRAFT_66827	27	0.29	0.689655	1
01.05.09 aminosaccharide metabolism	2	0.20	TRIREDRAFT_61121 TRIREDRAFT_62645	53	0.58	0.344828	1
01.05.09.07 aminosaccharide catabolism	1	0.10	TRIREDRAFT_62645	21	0.23	0.434783	1
01.05.11 aromate metabolism	7	0.72	TRIREDRAFT_54239 TRIREDRAFT_73623 TRIREDRAFT_63204 TRIREDRAFT_123173 TRIREDRAFT_66592 TRIREDRAFT_111904 TRIREDRAFT_70329	56	0.61	1.18033	0.388645
01.05.11.07 aromate catabolism	6	0.61	TRIREDRAFT_54239 TRIREDRAFT_73623 TRIREDRAFT_63204 TRIREDRAFT_66592 TRIREDRAFT_111904 TRIREDRAFT_70329	41	0.44	1.38636	0.268787
01.05.11.07.01 aerobic aromate catabolism	6	0.61	TRIREDRAFT_54239 TRIREDRAFT_73623 TRIREDRAFT_63204 TRIREDRAFT_66592 TRIREDRAFT_111904 TRIREDRAFT_70329	39	0.42	1.45238	0.231737
01.05.13 transfer of activated C-1 groups	4	0.41	TRIREDRAFT_54160 TRIREDRAFT_59351 TRIREDRAFT_61486 TRIREDRAFT_5633	80	0.87	0.471264	1
01.05.13.01 S-adenosyl-methionine - homocysteine cycle	3	0.30	TRIREDRAFT_54160 TRIREDRAFT_59351 TRIREDRAFT_61486	33	0.36	0.833333	1
01.05.25 regulation of C-compound and carbohydrate metabolism	6	0.61	TRIREDRAFT_102499 TRIREDRAFT_56812 TRIREDRAFT_61278 TRIREDRAFT_3662 TRIREDRAFT_68455 TRIREDRAFT_112643	159	1.74	0.350575	1
01.06 lipid, fatty acid and isoprenoid metabolism	66	6.79	TRIREDRAFT_53373 TRIREDRAFT_53079 TRIREDRAFT_53430 TRIREDRAFT_53811 TRIREDRAFT_119696 TRIREDRAFT_54502 TRIREDRAFT_53776 TRIREDRAFT_53168 TRIREDRAFT_54667 TRIREDRAFT_102492 TRIREDRAFT_2044 TRIREDRAFT_55671 TRIREDRAFT_55306 TRIREDRAFT_104102 TRIREDRAFT_35534 TRIREDRAFT_104115 TRIREDRAFT_104557 TRIREDRAFT_57433 TRIREDRAFT_57647 TRIREDRAFT_58396 TRIREDRAFT_58814 TRIREDRAFT_58672 TRIREDRAFT_59723 TRIR…	652	7.15	0.94965	1
01.06.02 membrane lipid metabolism	11	1.13	TRIREDRAFT_106646 TRIREDRAFT_106869 TRIREDRAFT_61121 TRIREDRAFT_61486 TRIREDRAFT_62424 TRIREDRAFT_62182 TRIREDRAFT_64654 TRIREDRAFT_109349 TRIREDRAFT_70035 TRIREDRAFT_70823 TRIREDRAFT_112519	124	1.36	0.830882	1
01.06.02.01 phospholipid metabolism	7	0.72	TRIREDRAFT_106646 TRIREDRAFT_106869 TRIREDRAFT_61486 TRIREDRAFT_64654 TRIREDRAFT_109349 TRIREDRAFT_70823 TRIREDRAFT_112519	99	1.08	0.666667	1
01.06.02.02 glycolipid metabolism	4	0.41	TRIREDRAFT_62424 TRIREDRAFT_62182 TRIREDRAFT_64654 TRIREDRAFT_70035	34	0.37	1.10811	0.497901
01.06.02.03 sphingolipid metabolism	1	0.10	TRIREDRAFT_61121	7	0.07	1.42857	0.54598
01.06.05 fatty acid metabolism	7	0.72	TRIREDRAFT_53373 TRIREDRAFT_53079 TRIREDRAFT_53811 TRIREDRAFT_106645 TRIREDRAFT_106649 TRIREDRAFT_77512 TRIREDRAFT_64377	113	1.23	0.585366	1
01.06.06 isoprenoid metabolism	17	1.74	TRIREDRAFT_53168 TRIREDRAFT_102492 TRIREDRAFT_55671 TRIREDRAFT_35534 TRIREDRAFT_104115 TRIREDRAFT_104557 TRIREDRAFT_57433 TRIREDRAFT_58672 TRIREDRAFT_47420 TRIREDRAFT_60835 TRIREDRAFT_61074 TRIREDRAFT_64377 TRIREDRAFT_40808 TRIREDRAFT_80028 TRIREDRAFT_65950 TRIREDRAFT_4990 TRIREDRAFT_111541	135	1.48	1.17568	0.269524
01.06.06.05 sesquiterpenes metabolism	1	0.10	TRIREDRAFT_104115	9	0.09	1.11111	0.637719
01.06.06.07 diterpenes metabolism	1	0.10	TRIREDRAFT_35534	3	0.03	3.33333	0.287038
01.06.06.11 tetracyclic and pentacyclic triterpenes (cholesterin, steroids and hopanoids) metabolism	14	1.44	TRIREDRAFT_53168 TRIREDRAFT_102492 TRIREDRAFT_55671 TRIREDRAFT_104557 TRIREDRAFT_57433 TRIREDRAFT_58672 TRIREDRAFT_47420 TRIREDRAFT_61074 TRIREDRAFT_64377 TRIREDRAFT_40808 TRIREDRAFT_80028 TRIREDRAFT_65950 TRIREDRAFT_4990 TRIREDRAFT_111541	104	1.14	1.26316	0.215562
01.07 metabolism of vitamins, cofactors, and prosthetic groups	23	2.36	TRIREDRAFT_54239 TRIREDRAFT_53168 TRIREDRAFT_54667 TRIREDRAFT_102492 TRIREDRAFT_53526 TRIREDRAFT_55671 TRIREDRAFT_55306 TRIREDRAFT_104103 TRIREDRAFT_75403 TRIREDRAFT_104557 TRIREDRAFT_58672 TRIREDRAFT_60346 TRIREDRAFT_60835 TRIREDRAFT_106869 TRIREDRAFT_122103 TRIREDRAFT_71566 TRIREDRAFT_65021 TRIREDRAFT_40808 TRIREDRAFT_4990 TRIREDRAFT_110271 TRIREDRAFT_111093 TRIREDRAFT_111541 TRIREDRAFT_69228	281	3.08	0.766234	1
01.07.01 biosynthesis of vitamins, cofactors, and prosthetic groups	6	0.61	TRIREDRAFT_60346 TRIREDRAFT_60835 TRIREDRAFT_122103 TRIREDRAFT_110271 TRIREDRAFT_111093 TRIREDRAFT_69228	160	1.75	0.348571	1
01.07.03 catabolism of vitamins, cofactors, and prosthetic groups	1	0.10	TRIREDRAFT_53168	11	0.12	0.833333	1
01.07.04 utilization of vitamins, cofactors, and prosthetic groups	2	0.20	TRIREDRAFT_54239 TRIREDRAFT_71566	13	0.14	1.42857	0.410957
01.08 metabolism of intercellular mediators	1	0.10	TRIREDRAFT_53168	9	0.09	1.11111	0.637719
01.08.02 metabolism of hormones	1	0.10	TRIREDRAFT_53168	4	0.04	2.5	0.363092
01.20 secondary metabolism	143	14.7	TRIREDRAFT_53079 TRIREDRAFT_53430 TRIREDRAFT_53428 TRIREDRAFT_54954 TRIREDRAFT_2038 TRIREDRAFT_119986 TRIREDRAFT_119696 TRIREDRAFT_53029 TRIREDRAFT_103122 TRIREDRAFT_103180 TRIREDRAFT_103064 TRIREDRAFT_54239 TRIREDRAFT_53168 TRIREDRAFT_24586 TRIREDRAFT_73618 TRIREDRAFT_102499 TRIREDRAFT_2068 TRIREDRAFT_54667 TRIREDRAFT_102492 TRIREDRAFT_73623 TRIREDRAFT_54160 TRIREDRAFT_55559 TRIREDRAFT_55636 TRI…	910	9.98	1.47295	4.91028e-07
01.20.01 metabolism of primary metabolic sugar derivatives	1	0.10	TRIREDRAFT_61486	15	0.16	0.625	1
01.20.01.07 metabolism of glycosides	1	0.10	TRIREDRAFT_61486	3	0.03	3.33333	0.287038
01.20.05 metabolism of acetic acid derivatives	12	1.23	TRIREDRAFT_73618 TRIREDRAFT_58285 TRIREDRAFT_59315 TRIREDRAFT_59482 TRIREDRAFT_106272 TRIREDRAFT_106649 TRIREDRAFT_60118 TRIREDRAFT_64377 TRIREDRAFT_65172 TRIREDRAFT_65116 TRIREDRAFT_65891 TRIREDRAFT_81964	43	0.47	2.61702	0.00134656
01.20.05.09 metabolism of eicosanoids	1	0.10	TRIREDRAFT_64377	8	0.08	1.25	0.594433
01.20.05.11 metabolism of polyketides	10	1.02	TRIREDRAFT_73618 TRIREDRAFT_58285 TRIREDRAFT_59315 TRIREDRAFT_59482 TRIREDRAFT_106272 TRIREDRAFT_60118 TRIREDRAFT_65172 TRIREDRAFT_65116 TRIREDRAFT_65891 TRIREDRAFT_81964	21	0.23	4.43478	2.129e-05
01.20.13 metabolism of derivatives of homoisopentenyl pyrophosphate	1	0.10	TRIREDRAFT_35534	3	0.03	3.33333	0.287038
01.20.15 metabolism of derivatives of dehydroquinic acid, shikimic acid and chorismic acid	2	0.20	TRIREDRAFT_54667 TRIREDRAFT_106869	28	0.30	0.666667	1
01.20.15.03 metabolism of ubiquinone	2	0.20	TRIREDRAFT_54667 TRIREDRAFT_106869	11	0.12	1.66667	0.330922
01.20.17 metabolism of secondary products derived from primary amino acids	6	0.61	TRIREDRAFT_58421 TRIREDRAFT_60232 TRIREDRAFT_61066 TRIREDRAFT_122963 TRIREDRAFT_22915 TRIREDRAFT_70910	52	0.57	1.07018	0.484251
01.20.17.03 metabolism of amines	4	0.41	TRIREDRAFT_61066 TRIREDRAFT_122963 TRIREDRAFT_22915 TRIREDRAFT_70910	19	0.20	2.05	0.136894
01.20.17.09 metabolism of alkaloids	1	0.10	TRIREDRAFT_58421	12	0.13	0.769231	1
01.20.21 metabolism of sulfuric acid and L-cysteine derivatives	1	0.10	TRIREDRAFT_109376	4	0.04	2.5	0.363092
01.20.23 metabolism of secondary products derived from L-methionine	1	0.10	TRIREDRAFT_54160	2	0.02	5	0.201914
01.20.29 metabolism of secondary products derived from L-glutamic acid, L-proline and L-ornithine	1	0.10	TRIREDRAFT_70383	5	0.05	2	0.43104
01.20.31 metabolism of secondary products derived from L-lysine, L-arginine and L-histidine	2	0.20	TRIREDRAFT_58869 TRIREDRAFT_109376	11	0.12	1.66667	0.330922
01.20.33 metabolism of secondary products derived from L-tryptophan	1	0.10	TRIREDRAFT_109376	12	0.13	0.769231	1
01.20.35 metabolism of secondary products derived from L-phenylalanine and L-tyrosine	2	0.20	TRIREDRAFT_107947 TRIREDRAFT_110271	33	0.36	0.555556	1
01.20.35.01 metabolism of phenylpropanoids	2	0.20	TRIREDRAFT_107947 TRIREDRAFT_110271	30	0.32	0.625	1
01.20.36 non-ribosomal peptide synthesis	11	1.13	TRIREDRAFT_24586 TRIREDRAFT_58285 TRIREDRAFT_59315 TRIREDRAFT_60751 TRIREDRAFT_67189 TRIREDRAFT_23171 TRIREDRAFT_123786 TRIREDRAFT_81964 TRIREDRAFT_69946 TRIREDRAFT_71005 TRIREDRAFT_71072	17	0.18	6.27778	1.29665e-07
01.20.37 metabolism of peptide derived compounds	7	0.72	TRIREDRAFT_119696 TRIREDRAFT_24586 TRIREDRAFT_106646 TRIREDRAFT_60752 TRIREDRAFT_5337 TRIREDRAFT_23171 TRIREDRAFT_123786	37	0.40	1.8	0.0927359
01.20.37.01 metabolism of thioredoxin, glutaredoxin, glutathion	1	0.10	TRIREDRAFT_5337	21	0.23	0.434783	1
01.20.37.03 metabolism of peptide antibiotics	4	0.41	TRIREDRAFT_24586 TRIREDRAFT_106646 TRIREDRAFT_23171 TRIREDRAFT_123786	8	0.08	5.125	0.00632349
01.20.37.05 metabolism of beta-lactams	2	0.20	TRIREDRAFT_119696 TRIREDRAFT_60752	8	0.08	2.5	0.206811
01.20.38 metabolism of toxins/drugs	1	0.10	TRIREDRAFT_53428	1	0.01	10	0.106637
01.20.70 regulation of secondary metabolism	2	0.20	TRIREDRAFT_66606 TRIREDRAFT_71080	32	0.35	0.571429	1
01.25 extracellular metabolism	5	0.51	TRIREDRAFT_54239 TRIREDRAFT_2044 TRIREDRAFT_62645 TRIREDRAFT_79779 TRIREDRAFT_72526	48	0.52	0.980769	1
01.25.01 extracellular polysaccharide degradation	2	0.20	TRIREDRAFT_79779 TRIREDRAFT_72526	22	0.24	0.833333	1
01.25.07 extracellular ester compound degradation	1	0.10	TRIREDRAFT_2044	7	0.07	1.42857	0.54598
01.25.09 extracellular lignin degradation	1	0.10	TRIREDRAFT_54239	5	0.05	2	0.43104
01.25.11 extracellular aminosaccharide degradation	1	0.10	TRIREDRAFT_62645	4	0.04	2.5	0.363092
02 ENERGY	21	2.16	TRIREDRAFT_32364 TRIREDRAFT_53079 TRIREDRAFT_2038 TRIREDRAFT_54667 TRIREDRAFT_120236 TRIREDRAFT_104116 TRIREDRAFT_58396 TRIREDRAFT_106493 TRIREDRAFT_106649 TRIREDRAFT_60352 TRIREDRAFT_3662 TRIREDRAFT_77512 TRIREDRAFT_62305 TRIREDRAFT_107852 TRIREDRAFT_63204 TRIREDRAFT_110271 TRIREDRAFT_66827 TRIREDRAFT_123262 TRIREDRAFT_123999 TRIREDRAFT_70823 TRIREDRAFT_71072	508	5.57	0.387792	1
02.01 glycolysis and gluconeogenesis	4	0.41	TRIREDRAFT_3662 TRIREDRAFT_107852 TRIREDRAFT_110271 TRIREDRAFT_66827	93	1.02	0.401961	1
02.01.01 glycolysis methylglyoxal bypass	1	0.10	TRIREDRAFT_110271	8	0.08	1.25	0.594433
02.01.03 regulation of glycolysis and gluconeogenesis	1	0.10	TRIREDRAFT_3662	18	0.19	0.526316	1
02.07 pentose-phosphate pathway	1	0.10	TRIREDRAFT_71072	40	0.43	0.232558	1
02.10 tricarboxylic-acid pathway (citrate cycle, Krebs cycle, TCA cycle)	2	0.20	TRIREDRAFT_54667 TRIREDRAFT_70823	51	0.55	0.363636	1
02.11 electron transport and membrane-associated energy conservation	1	0.10	TRIREDRAFT_60352	131	1.43	0.0699301	1
02.11.05 accessory proteins of electron transport and membrane-associated energy conservation	1	0.10	TRIREDRAFT_60352	47	0.51	0.196078	1
02.13 respiration	3	0.30	TRIREDRAFT_60352 TRIREDRAFT_63204 TRIREDRAFT_123262	154	1.68	0.178571	1
02.13.03 aerobic respiration	2	0.20	TRIREDRAFT_60352 TRIREDRAFT_123262	97	1.06	0.188679	1
02.16 fermentation	8	0.82	TRIREDRAFT_32364 TRIREDRAFT_2038 TRIREDRAFT_54667 TRIREDRAFT_120236 TRIREDRAFT_104116 TRIREDRAFT_106493 TRIREDRAFT_107852 TRIREDRAFT_66827	72	0.78	1.05128	0.507123
02.16.01 alcohol fermentation	4	0.41	TRIREDRAFT_2038 TRIREDRAFT_104116 TRIREDRAFT_107852 TRIREDRAFT_66827	36	0.39	1.05128	0.544396
02.16.13 acetate fermentation	1	0.10	TRIREDRAFT_54667	4	0.04	2.5	0.363092
02.19 metabolism of energy reserves (e.g. glycogen, trehalose)	1	0.10	TRIREDRAFT_62305	52	0.57	0.175439	1
02.25 oxidation of fatty acids	3	0.30	TRIREDRAFT_53079 TRIREDRAFT_106649 TRIREDRAFT_77512	52	0.57	0.526316	1
02.45 energy conversion and regeneration	3	0.30	TRIREDRAFT_54667 TRIREDRAFT_58396 TRIREDRAFT_123999	74	0.81	0.37037	1
02.45.11 conversion to kinetic energy (e.g. movement)	1	0.10	TRIREDRAFT_58396	15	0.16	0.625	1
10 CELL CYCLE AND DNA PROCESSING	72	7.40	TRIREDRAFT_53401 TRIREDRAFT_102973 TRIREDRAFT_103180 TRIREDRAFT_53776 TRIREDRAFT_2108 TRIREDRAFT_102458 TRIREDRAFT_53972 TRIREDRAFT_53684 TRIREDRAFT_102461 TRIREDRAFT_74635 TRIREDRAFT_55637 TRIREDRAFT_104000 TRIREDRAFT_55719 TRIREDRAFT_74907 TRIREDRAFT_55049 TRIREDRAFT_35137 TRIREDRAFT_56780 TRIREDRAFT_75518 TRIREDRAFT_75316 TRIREDRAFT_104592 TRIREDRAFT_75450 TRIREDRAFT_120482 TRIREDRAFT_56853 TR…	1014	11.1	0.666667	1
10.01 DNA processing	53	5.45	TRIREDRAFT_53401 TRIREDRAFT_103180 TRIREDRAFT_2108 TRIREDRAFT_102458 TRIREDRAFT_53972 TRIREDRAFT_102461 TRIREDRAFT_74635 TRIREDRAFT_55637 TRIREDRAFT_104000 TRIREDRAFT_74907 TRIREDRAFT_55049 TRIREDRAFT_35137 TRIREDRAFT_56780 TRIREDRAFT_75518 TRIREDRAFT_75316 TRIREDRAFT_75450 TRIREDRAFT_56853 TRIREDRAFT_3027 TRIREDRAFT_58076 TRIREDRAFT_58225 TRIREDRAFT_2956 TRIREDRAFT_58370 TRIREDRAFT_73099 TRIREDR…	554	6.07	0.897858	1
10.01.02 DNA topology	17	1.74	TRIREDRAFT_102458 TRIREDRAFT_53972 TRIREDRAFT_102461 TRIREDRAFT_55637 TRIREDRAFT_74907 TRIREDRAFT_75316 TRIREDRAFT_56853 TRIREDRAFT_58225 TRIREDRAFT_73099 TRIREDRAFT_58631 TRIREDRAFT_35202 TRIREDRAFT_4244 TRIREDRAFT_63568 TRIREDRAFT_63756 TRIREDRAFT_109526 TRIREDRAFT_66551 TRIREDRAFT_111145	88	0.96	1.8125	0.0107012
10.01.03 DNA synthesis and replication	14	1.44	TRIREDRAFT_2108 TRIREDRAFT_102458 TRIREDRAFT_55637 TRIREDRAFT_56780 TRIREDRAFT_75518 TRIREDRAFT_56853 TRIREDRAFT_120897 TRIREDRAFT_35202 TRIREDRAFT_77713 TRIREDRAFT_60769 TRIREDRAFT_4244 TRIREDRAFT_35556 TRIREDRAFT_108046 TRIREDRAFT_65768	145	1.59	0.90566	1
10.01.03.03 ori recognition and priming complex formation	1	0.10	TRIREDRAFT_120897	23	0.25	0.4	1
10.01.03.05 extension/ polymerization activity	6	0.61	TRIREDRAFT_56780 TRIREDRAFT_75518 TRIREDRAFT_120897 TRIREDRAFT_60769 TRIREDRAFT_35556 TRIREDRAFT_65768	45	0.49	1.2449	0.346389
10.01.05 DNA recombination and DNA repair	44	4.52	TRIREDRAFT_53401 TRIREDRAFT_103180 TRIREDRAFT_102458 TRIREDRAFT_53972 TRIREDRAFT_102461 TRIREDRAFT_74635 TRIREDRAFT_55637 TRIREDRAFT_104000 TRIREDRAFT_74907 TRIREDRAFT_55049 TRIREDRAFT_56780 TRIREDRAFT_75518 TRIREDRAFT_75316 TRIREDRAFT_75450 TRIREDRAFT_56853 TRIREDRAFT_3027 TRIREDRAFT_58076 TRIREDRAFT_58225 TRIREDRAFT_58370 TRIREDRAFT_73099 TRIREDRAFT_58631 TRIREDRAFT_3208 TRIREDRAFT_120897 TRIRE…	281	3.08	1.46753	0.00560695
10.01.05.01 DNA repair	41	4.21	TRIREDRAFT_53401 TRIREDRAFT_103180 TRIREDRAFT_102458 TRIREDRAFT_53972 TRIREDRAFT_102461 TRIREDRAFT_74635 TRIREDRAFT_55637 TRIREDRAFT_104000 TRIREDRAFT_74907 TRIREDRAFT_55049 TRIREDRAFT_56780 TRIREDRAFT_75518 TRIREDRAFT_75316 TRIREDRAFT_75450 TRIREDRAFT_56853 TRIREDRAFT_3027 TRIREDRAFT_58076 TRIREDRAFT_58225 TRIREDRAFT_58370 TRIREDRAFT_73099 TRIREDRAFT_58631 TRIREDRAFT_3208 TRIREDRAFT_120897 TRIRE…	238	2.61	1.61303	0.0012568
10.01.05.03 DNA recombination	18	1.85	TRIREDRAFT_102458 TRIREDRAFT_53972 TRIREDRAFT_102461 TRIREDRAFT_74907 TRIREDRAFT_56780 TRIREDRAFT_75450 TRIREDRAFT_3027 TRIREDRAFT_58225 TRIREDRAFT_58370 TRIREDRAFT_73099 TRIREDRAFT_3208 TRIREDRAFT_120897 TRIREDRAFT_60769 TRIREDRAFT_63047 TRIREDRAFT_4244 TRIREDRAFT_63756 TRIREDRAFT_111145 TRIREDRAFT_23181	107	1.17	1.5812	0.033345
10.01.05.03.01 meiotic recombination	2	0.20	TRIREDRAFT_120897 TRIREDRAFT_63047	25	0.27	0.740741	1
10.01.05.03.03 somatic / mitotic recombination	4	0.41	TRIREDRAFT_3027 TRIREDRAFT_58225 TRIREDRAFT_58370 TRIREDRAFT_3208	17	0.18	2.27778	0.0993323
10.01.09 DNA restriction or modification	18	1.85	TRIREDRAFT_35137 TRIREDRAFT_75316 TRIREDRAFT_75450 TRIREDRAFT_58076 TRIREDRAFT_58225 TRIREDRAFT_2956 TRIREDRAFT_58631 TRIREDRAFT_60769 TRIREDRAFT_78062 TRIREDRAFT_62964 TRIREDRAFT_63568 TRIREDRAFT_109526 TRIREDRAFT_65533 TRIREDRAFT_65768 TRIREDRAFT_111145 TRIREDRAFT_81517 TRIREDRAFT_5898 TRIREDRAFT_52924	267	2.92	0.633562	1
10.01.09.01 DNA methylation	1	0.10	TRIREDRAFT_109526	2	0.02	5	0.201914
10.01.09.03 DNA restriction	2	0.20	TRIREDRAFT_60769 TRIREDRAFT_65768	5	0.05	4	0.0912994
10.01.09.05 DNA conformation modification (e.g. chromatin)	15	1.54	TRIREDRAFT_35137 TRIREDRAFT_75316 TRIREDRAFT_75450 TRIREDRAFT_58225 TRIREDRAFT_2956 TRIREDRAFT_58631 TRIREDRAFT_78062 TRIREDRAFT_62964 TRIREDRAFT_63568 TRIREDRAFT_109526 TRIREDRAFT_65533 TRIREDRAFT_111145 TRIREDRAFT_81517 TRIREDRAFT_5898 TRIREDRAFT_52924	261	2.86	0.538462	1
10.03 cell cycle	34	3.49	TRIREDRAFT_102973 TRIREDRAFT_53776 TRIREDRAFT_2108 TRIREDRAFT_102458 TRIREDRAFT_53684 TRIREDRAFT_55719 TRIREDRAFT_104592 TRIREDRAFT_120482 TRIREDRAFT_3027 TRIREDRAFT_58225 TRIREDRAFT_2956 TRIREDRAFT_120813 TRIREDRAFT_57904 TRIREDRAFT_58370 TRIREDRAFT_58814 TRIREDRAFT_3208 TRIREDRAFT_120897 TRIREDRAFT_60115 TRIREDRAFT_61075 TRIREDRAFT_107073 TRIREDRAFT_60769 TRIREDRAFT_61556 TRIREDRAFT_121843 TRIR…	662	7.26	0.480716	1
10.03.01 mitotic cell cycle and cell cycle control	26	2.67	TRIREDRAFT_102973 TRIREDRAFT_53776 TRIREDRAFT_2108 TRIREDRAFT_102458 TRIREDRAFT_55719 TRIREDRAFT_104592 TRIREDRAFT_120482 TRIREDRAFT_3027 TRIREDRAFT_2956 TRIREDRAFT_120813 TRIREDRAFT_57904 TRIREDRAFT_58370 TRIREDRAFT_58814 TRIREDRAFT_3208 TRIREDRAFT_120897 TRIREDRAFT_60115 TRIREDRAFT_61075 TRIREDRAFT_107073 TRIREDRAFT_107369 TRIREDRAFT_122160 TRIREDRAFT_35556 TRIREDRAFT_63240 TRIREDRAFT_109526 TR…	472	5.17	0.516441	1
10.03.01.01 mitotic cell cycle	14	1.44	TRIREDRAFT_102973 TRIREDRAFT_2108 TRIREDRAFT_102458 TRIREDRAFT_104592 TRIREDRAFT_3027 TRIREDRAFT_2956 TRIREDRAFT_57904 TRIREDRAFT_58814 TRIREDRAFT_61075 TRIREDRAFT_35556 TRIREDRAFT_63240 TRIREDRAFT_109526 TRIREDRAFT_50913 TRIREDRAFT_70639	198	2.17	0.663594	1
10.03.01.01.03 G1/S transition of mitotic cell cycle	1	0.10	TRIREDRAFT_102973	47	0.51	0.196078	1
10.03.01.01.05 S phase of mitotic cell cycle	1	0.10	TRIREDRAFT_61075	11	0.12	0.833333	1
10.03.01.01.09 G2/M transition of mitotic cell cycle	1	0.10	TRIREDRAFT_35556	46	0.50	0.2	1
10.03.01.01.11 M phase	11	1.13	TRIREDRAFT_2108 TRIREDRAFT_102458 TRIREDRAFT_104592 TRIREDRAFT_3027 TRIREDRAFT_2956 TRIREDRAFT_57904 TRIREDRAFT_58814 TRIREDRAFT_63240 TRIREDRAFT_109526 TRIREDRAFT_50913 TRIREDRAFT_70639	79	0.86	1.31395	0.217504
10.03.01.02 cell cycle arrest	1	0.10	TRIREDRAFT_107073	28	0.30	0.333333	1
10.03.01.03 cell cycle checkpoints (checkpoints of morphogenesis, DNA-damage,-replication, mitotic phase and spindle)	8	0.82	TRIREDRAFT_3027 TRIREDRAFT_57904 TRIREDRAFT_58370 TRIREDRAFT_3208 TRIREDRAFT_120897 TRIREDRAFT_60115 TRIREDRAFT_61075 TRIREDRAFT_66928	76	0.83	0.987952	1
10.03.02 meiosis	8	0.82	TRIREDRAFT_102458 TRIREDRAFT_104592 TRIREDRAFT_58225 TRIREDRAFT_60769 TRIREDRAFT_79304 TRIREDRAFT_65768 TRIREDRAFT_50913 TRIREDRAFT_66928	111	1.21	0.677686	1
10.03.02.01 meiosis I	1	0.10	TRIREDRAFT_50913	11	0.12	0.833333	1
10.03.03 cytokinesis (cell division) /septum formation and hydrolysis	8	0.82	TRIREDRAFT_104592 TRIREDRAFT_3027 TRIREDRAFT_58814 TRIREDRAFT_107073 TRIREDRAFT_63240 TRIREDRAFT_109526 TRIREDRAFT_50913 TRIREDRAFT_70639	167	1.83	0.448087	1
10.03.04 nuclear and chromosomal cycle	11	1.13	TRIREDRAFT_102973 TRIREDRAFT_2108 TRIREDRAFT_102458 TRIREDRAFT_53684 TRIREDRAFT_55719 TRIREDRAFT_2956 TRIREDRAFT_57904 TRIREDRAFT_61556 TRIREDRAFT_35556 TRIREDRAFT_65313 TRIREDRAFT_50913	100	1.09	1.0367	0.504399
10.03.04.01 centromere/kinetochore complex maturation	1	0.10	TRIREDRAFT_102973	8	0.08	1.25	0.594433
10.03.04.03 chromosome condensation	1	0.10	TRIREDRAFT_35556	21	0.23	0.434783	1
10.03.04.05 chromosome segregation/division	6	0.61	TRIREDRAFT_102458 TRIREDRAFT_53684 TRIREDRAFT_55719 TRIREDRAFT_61556 TRIREDRAFT_65313 TRIREDRAFT_50913	55	0.60	1.01667	0.540851
10.03.04.07 nuclear division	2	0.20	TRIREDRAFT_2108 TRIREDRAFT_2956	9	0.09	2.22222	0.24814
10.03.05 cell cycle dependent cytoskeleton reorganization	6	0.61	TRIREDRAFT_2108 TRIREDRAFT_58814 TRIREDRAFT_121843 TRIREDRAFT_63240 TRIREDRAFT_50913 TRIREDRAFT_70639	62	0.68	0.897059	1
10.03.05.01 spindle pole body/centrosome and microtubule cycle	5	0.51	TRIREDRAFT_58814 TRIREDRAFT_121843 TRIREDRAFT_63240 TRIREDRAFT_50913 TRIREDRAFT_70639	50	0.54	0.944444	1
10.03.05.03 cell cycle dependent actin filament reorganization	1	0.10	TRIREDRAFT_2108	12	0.13	0.769231	1
11 TRANSCRIPTION	85	8.74	TRIREDRAFT_119986 TRIREDRAFT_54408 TRIREDRAFT_54502 TRIREDRAFT_102973 TRIREDRAFT_103158 TRIREDRAFT_53172 TRIREDRAFT_102499 TRIREDRAFT_2108 TRIREDRAFT_102492 TRIREDRAFT_53972 TRIREDRAFT_53684 TRIREDRAFT_102461 TRIREDRAFT_55213 TRIREDRAFT_55190 TRIREDRAFT_120228 TRIREDRAFT_120231 TRIREDRAFT_55637 TRIREDRAFT_104016 TRIREDRAFT_55719 TRIREDRAFT_75105 TRIREDRAFT_55671 TRIREDRAFT_74907 TRIREDRAFT_74962 …	1091	11.9	0.734454	1
11.02 RNA synthesis	68	6.99	TRIREDRAFT_119986 TRIREDRAFT_54502 TRIREDRAFT_102973 TRIREDRAFT_103158 TRIREDRAFT_53172 TRIREDRAFT_102499 TRIREDRAFT_2108 TRIREDRAFT_53972 TRIREDRAFT_53684 TRIREDRAFT_102461 TRIREDRAFT_55213 TRIREDRAFT_55190 TRIREDRAFT_120228 TRIREDRAFT_120231 TRIREDRAFT_104016 TRIREDRAFT_75105 TRIREDRAFT_74907 TRIREDRAFT_74962 TRIREDRAFT_35137 TRIREDRAFT_75316 TRIREDRAFT_104592 TRIREDRAFT_35109 TRIREDRAFT_75450 …	834	9.14	0.76477	1
11.02.02 tRNA synthesis	5	0.51	TRIREDRAFT_55213 TRIREDRAFT_56853 TRIREDRAFT_35202 TRIREDRAFT_78543 TRIREDRAFT_66551	55	0.60	0.85	1
11.02.03 mRNA synthesis	61	6.27	TRIREDRAFT_119986 TRIREDRAFT_54502 TRIREDRAFT_102973 TRIREDRAFT_103158 TRIREDRAFT_53172 TRIREDRAFT_102499 TRIREDRAFT_2108 TRIREDRAFT_53684 TRIREDRAFT_55190 TRIREDRAFT_120228 TRIREDRAFT_120231 TRIREDRAFT_104016 TRIREDRAFT_75105 TRIREDRAFT_74907 TRIREDRAFT_74962 TRIREDRAFT_35137 TRIREDRAFT_75316 TRIREDRAFT_104592 TRIREDRAFT_35109 TRIREDRAFT_75450 TRIREDRAFT_104593 TRIREDRAFT_26255 TRIREDRAFT_58225 …	751	8.23	0.761847	1
11.02.03.01 general transcription activities	8	0.82	TRIREDRAFT_54502 TRIREDRAFT_102973 TRIREDRAFT_120228 TRIREDRAFT_104016 TRIREDRAFT_75316 TRIREDRAFT_35109 TRIREDRAFT_111145 TRIREDRAFT_23181	169	1.85	0.443243	1
11.02.03.01.01 transcription initiation	1	0.10	TRIREDRAFT_35109	41	0.44	0.227273	1
11.02.03.01.04 transcription elongation	2	0.20	TRIREDRAFT_104016 TRIREDRAFT_23181	26	0.28	0.714286	1
11.02.03.01.07 transcription termination	1	0.10	TRIREDRAFT_111145	13	0.14	0.714286	1
11.02.03.04 transcriptional control	57	5.86	TRIREDRAFT_119986 TRIREDRAFT_54502 TRIREDRAFT_102973 TRIREDRAFT_103158 TRIREDRAFT_102499 TRIREDRAFT_2108 TRIREDRAFT_53684 TRIREDRAFT_55190 TRIREDRAFT_120228 TRIREDRAFT_120231 TRIREDRAFT_104016 TRIREDRAFT_74962 TRIREDRAFT_35137 TRIREDRAFT_75316 TRIREDRAFT_104592 TRIREDRAFT_35109 TRIREDRAFT_75450 TRIREDRAFT_104593 TRIREDRAFT_26255 TRIREDRAFT_58225 TRIREDRAFT_2956 TRIREDRAFT_58631 TRIREDRAFT_105330 …	641	7.03	0.83357	1
11.02.03.04.01 transcription activation	13	1.33	TRIREDRAFT_119986 TRIREDRAFT_103158 TRIREDRAFT_102499 TRIREDRAFT_35109 TRIREDRAFT_58631 TRIREDRAFT_59760 TRIREDRAFT_3662 TRIREDRAFT_63568 TRIREDRAFT_65854 TRIREDRAFT_80139 TRIREDRAFT_112524 TRIREDRAFT_112643 TRIREDRAFT_71080	145	1.59	0.836478	1
11.02.03.04.03 transcription repression	13	1.33	TRIREDRAFT_120231 TRIREDRAFT_104592 TRIREDRAFT_104593 TRIREDRAFT_105330 TRIREDRAFT_59582 TRIREDRAFT_62121 TRIREDRAFT_62964 TRIREDRAFT_63909 TRIREDRAFT_109526 TRIREDRAFT_65533 TRIREDRAFT_69920 TRIREDRAFT_70028 TRIREDRAFT_52924	94	1.03	1.29126	0.198733
11.04 RNA processing	31	3.18	TRIREDRAFT_54408 TRIREDRAFT_53172 TRIREDRAFT_102492 TRIREDRAFT_53972 TRIREDRAFT_102461 TRIREDRAFT_55213 TRIREDRAFT_55637 TRIREDRAFT_55719 TRIREDRAFT_75105 TRIREDRAFT_55671 TRIREDRAFT_74907 TRIREDRAFT_104592 TRIREDRAFT_56853 TRIREDRAFT_104557 TRIREDRAFT_58672 TRIREDRAFT_35202 TRIREDRAFT_59751 TRIREDRAFT_61183 TRIREDRAFT_78062 TRIREDRAFT_4244 TRIREDRAFT_78543 TRIREDRAFT_49048 TRIREDRAFT_122175 TRIR…	428	4.69	0.678038	1
11.04.01 rRNA processing	11	1.13	TRIREDRAFT_53972 TRIREDRAFT_102461 TRIREDRAFT_74907 TRIREDRAFT_104592 TRIREDRAFT_59751 TRIREDRAFT_61183 TRIREDRAFT_78062 TRIREDRAFT_4244 TRIREDRAFT_122175 TRIREDRAFT_63756 TRIREDRAFT_111145	184	2.01	0.562189	1
11.04.02 tRNA processing	2	0.20	TRIREDRAFT_59751 TRIREDRAFT_78543	61	0.66	0.30303	1
11.04.03 mRNA processing (splicing, 5^-, 3^-end processing)	23	2.36	TRIREDRAFT_54408 TRIREDRAFT_53172 TRIREDRAFT_102492 TRIREDRAFT_53972 TRIREDRAFT_102461 TRIREDRAFT_55213 TRIREDRAFT_55637 TRIREDRAFT_55719 TRIREDRAFT_75105 TRIREDRAFT_55671 TRIREDRAFT_74907 TRIREDRAFT_56853 TRIREDRAFT_104557 TRIREDRAFT_58672 TRIREDRAFT_35202 TRIREDRAFT_4244 TRIREDRAFT_49048 TRIREDRAFT_63756 TRIREDRAFT_40808 TRIREDRAFT_4990 TRIREDRAFT_67742 TRIREDRAFT_111145 TRIREDRAFT_111541	259	2.84	0.830986	1
11.04.03.01 splicing	16	1.64	TRIREDRAFT_54408 TRIREDRAFT_53172 TRIREDRAFT_102492 TRIREDRAFT_53972 TRIREDRAFT_102461 TRIREDRAFT_55719 TRIREDRAFT_55671 TRIREDRAFT_74907 TRIREDRAFT_104557 TRIREDRAFT_58672 TRIREDRAFT_4244 TRIREDRAFT_63756 TRIREDRAFT_40808 TRIREDRAFT_4990 TRIREDRAFT_111145 TRIREDRAFT_111541	202	2.21	0.742081	1
11.04.03.05 3^-end processing	1	0.10	TRIREDRAFT_75105	22	0.24	0.416667	1
11.04.03.11 control of mRNA stability	6	0.61	TRIREDRAFT_55637 TRIREDRAFT_75105 TRIREDRAFT_56853 TRIREDRAFT_35202 TRIREDRAFT_49048 TRIREDRAFT_67742	20	0.21	2.90476	0.0150974
11.04.05 RNA topology	3	0.30	TRIREDRAFT_55637 TRIREDRAFT_56853 TRIREDRAFT_35202	7	0.07	4.28571	0.0304445
11.06 RNA modification	4	0.41	TRIREDRAFT_55213 TRIREDRAFT_122160 TRIREDRAFT_62780 TRIREDRAFT_123884	69	0.75	0.546667	1
11.06.02 tRNA modification	3	0.30	TRIREDRAFT_55213 TRIREDRAFT_62780 TRIREDRAFT_123884	46	0.50	0.6	1
11.06.03 mRNA modification	2	0.20	TRIREDRAFT_55213 TRIREDRAFT_122160	5	0.05	4	0.0912994
11.06.03.01 mRNA editing	2	0.20	TRIREDRAFT_55213 TRIREDRAFT_122160	4	0.04	5	0.058878
12 PROTEIN SYNTHESIS	20	2.05	TRIREDRAFT_71363 TRIREDRAFT_55637 TRIREDRAFT_74907 TRIREDRAFT_35137 TRIREDRAFT_104592 TRIREDRAFT_104593 TRIREDRAFT_56853 TRIREDRAFT_124332 TRIREDRAFT_35202 TRIREDRAFT_107073 TRIREDRAFT_62121 TRIREDRAFT_78062 TRIREDRAFT_62059 TRIREDRAFT_122160 TRIREDRAFT_4244 TRIREDRAFT_63935 TRIREDRAFT_66551 TRIREDRAFT_23181 TRIREDRAFT_70028 TRIREDRAFT_52924	427	4.68	0.438034	1
12.01 ribosome biogenesis	9	0.92	TRIREDRAFT_74907 TRIREDRAFT_35137 TRIREDRAFT_104592 TRIREDRAFT_104593 TRIREDRAFT_62121 TRIREDRAFT_78062 TRIREDRAFT_62059 TRIREDRAFT_4244 TRIREDRAFT_70028	256	2.80	0.328571	1
12.01.01 ribosomal proteins	2	0.20	TRIREDRAFT_78062 TRIREDRAFT_4244	161	1.76	0.113636	1
12.04 translation	8	0.82	TRIREDRAFT_71363 TRIREDRAFT_35137 TRIREDRAFT_104592 TRIREDRAFT_104593 TRIREDRAFT_124332 TRIREDRAFT_62121 TRIREDRAFT_122160 TRIREDRAFT_70028	213	2.33	0.351931	1
12.04.01 translation initiation	1	0.10	TRIREDRAFT_71363	56	0.61	0.163934	1
12.04.02 translation elongation	1	0.10	TRIREDRAFT_71363	25	0.27	0.37037	1
12.07 translational control	9	0.92	TRIREDRAFT_55637 TRIREDRAFT_74907 TRIREDRAFT_56853 TRIREDRAFT_35202 TRIREDRAFT_107073 TRIREDRAFT_4244 TRIREDRAFT_66551 TRIREDRAFT_23181 TRIREDRAFT_52924	82	0.89	1.03371	0.516307
12.10 aminoacyl-tRNA-synthetases	2	0.20	TRIREDRAFT_124332 TRIREDRAFT_63935	41	0.44	0.454545	1
14 PROTEIN FATE (folding, modification, destination)	69	7.09	TRIREDRAFT_1958 TRIREDRAFT_53811 TRIREDRAFT_119762 TRIREDRAFT_53776 TRIREDRAFT_103119 TRIREDRAFT_119664 TRIREDRAFT_2108 TRIREDRAFT_102492 TRIREDRAFT_103073 TRIREDRAFT_103813 TRIREDRAFT_103799 TRIREDRAFT_104000 TRIREDRAFT_55719 TRIREDRAFT_55671 TRIREDRAFT_55049 TRIREDRAFT_74962 TRIREDRAFT_104421 TRIREDRAFT_75316 TRIREDRAFT_56614 TRIREDRAFT_120376 TRIREDRAFT_56812 TRIREDRAFT_104557 TRIREDRAFT_57433…	1332	14.6	0.485616	1
14.01 protein folding and stabilization	6	0.61	TRIREDRAFT_1958 TRIREDRAFT_120813 TRIREDRAFT_58869 TRIREDRAFT_61948 TRIREDRAFT_122160 TRIREDRAFT_62305	127	1.39	0.438849	1
14.04 protein targeting, sorting and translocation	11	1.13	TRIREDRAFT_53811 TRIREDRAFT_119762 TRIREDRAFT_2108 TRIREDRAFT_47420 TRIREDRAFT_61441 TRIREDRAFT_122160 TRIREDRAFT_64654 TRIREDRAFT_109492 TRIREDRAFT_123262 TRIREDRAFT_70823 TRIREDRAFT_71103	306	3.35	0.337313	1
14.07 protein modification	39	4.01	TRIREDRAFT_53776 TRIREDRAFT_119664 TRIREDRAFT_103813 TRIREDRAFT_104000 TRIREDRAFT_55719 TRIREDRAFT_55049 TRIREDRAFT_74962 TRIREDRAFT_75316 TRIREDRAFT_56614 TRIREDRAFT_56812 TRIREDRAFT_57433 TRIREDRAFT_2956 TRIREDRAFT_57904 TRIREDRAFT_58869 TRIREDRAFT_105457 TRIREDRAFT_35726 TRIREDRAFT_3568 TRIREDRAFT_107073 TRIREDRAFT_60791 TRIREDRAFT_61948 TRIREDRAFT_61486 TRIREDRAFT_108012 TRIREDRAFT_62305 TRIR…	771	8.45	0.474556	1
14.07.01 modification with fatty acids (e.g. myristylation, palmitylation, farnesylation)	3	0.30	TRIREDRAFT_61486 TRIREDRAFT_64654 TRIREDRAFT_70823	46	0.50	0.6	1
14.07.02 modification with sugar residues (e.g. glycosylation, deglycosylation)	4	0.41	TRIREDRAFT_56812 TRIREDRAFT_62305 TRIREDRAFT_123173 TRIREDRAFT_70035	77	0.84	0.488095	1
14.07.02.01 O-directed glycosylation, deglycosylation	1	0.10	TRIREDRAFT_123173	14	0.15	0.666667	1
14.07.02.02 N-directed glycosylation, deglycosylation	2	0.20	TRIREDRAFT_56812 TRIREDRAFT_70035	41	0.44	0.454545	1
14.07.03 modification by phosphorylation, dephosphorylation, autophosphorylation	8	0.82	TRIREDRAFT_53776 TRIREDRAFT_103813 TRIREDRAFT_55719 TRIREDRAFT_55049 TRIREDRAFT_57904 TRIREDRAFT_107073 TRIREDRAFT_66928 TRIREDRAFT_71078	234	2.56	0.320312	1
14.07.04 modification by acetylation, deacetylation	3	0.30	TRIREDRAFT_75316 TRIREDRAFT_3568 TRIREDRAFT_65533	71	0.77	0.38961	1
14.07.05 modification by ubiquitination, deubiquitination	9	0.92	TRIREDRAFT_119664 TRIREDRAFT_104000 TRIREDRAFT_74962 TRIREDRAFT_2956 TRIREDRAFT_63240 TRIREDRAFT_65533 TRIREDRAFT_67053 TRIREDRAFT_124104 TRIREDRAFT_70639	133	1.45	0.634483	1
14.07.07 modification by ubiquitin-related proteins	1	0.10	TRIREDRAFT_65533	46	0.50	0.2	1
14.07.09 posttranslational modification of amino acids (e.g. hydroxylation, methylation)	2	0.20	TRIREDRAFT_58869 TRIREDRAFT_62964	53	0.58	0.344828	1
14.07.11 protein processing (proteolytic)	7	0.72	TRIREDRAFT_57433 TRIREDRAFT_105457 TRIREDRAFT_35726 TRIREDRAFT_60791 TRIREDRAFT_108012 TRIREDRAFT_81517 TRIREDRAFT_123865	128	1.40	0.514286	1
14.10 assembly of protein complexes	4	0.41	TRIREDRAFT_104000 TRIREDRAFT_55719 TRIREDRAFT_2956 TRIREDRAFT_63909	240	2.63	0.155894	1
14.13 protein/peptide degradation	32	3.29	TRIREDRAFT_103119 TRIREDRAFT_119664 TRIREDRAFT_102492 TRIREDRAFT_103073 TRIREDRAFT_103799 TRIREDRAFT_104000 TRIREDRAFT_55671 TRIREDRAFT_104421 TRIREDRAFT_120376 TRIREDRAFT_104557 TRIREDRAFT_57433 TRIREDRAFT_57857 TRIREDRAFT_2956 TRIREDRAFT_59100 TRIREDRAFT_105457 TRIREDRAFT_58672 TRIREDRAFT_35726 TRIREDRAFT_77299 TRIREDRAFT_47420 TRIREDRAFT_61183 TRIREDRAFT_60791 TRIREDRAFT_108012 TRIREDRAFT_1076…	384	4.21	0.781473	1
14.13.01 cytoplasmic and nuclear protein degradation	14	1.44	TRIREDRAFT_119664 TRIREDRAFT_102492 TRIREDRAFT_104000 TRIREDRAFT_55671 TRIREDRAFT_104557 TRIREDRAFT_2956 TRIREDRAFT_58672 TRIREDRAFT_47420 TRIREDRAFT_40808 TRIREDRAFT_4990 TRIREDRAFT_50913 TRIREDRAFT_67053 TRIREDRAFT_111541 TRIREDRAFT_124104	258	2.83	0.508834	1
14.13.01.01 proteasomal degradation (ubiquitin/proteasomal pathway)	5	0.51	TRIREDRAFT_119664 TRIREDRAFT_104000 TRIREDRAFT_2956 TRIREDRAFT_67053 TRIREDRAFT_124104	162	1.77	0.288136	1
14.13.04 lysosomal and vacuolar protein degradation	3	0.30	TRIREDRAFT_108012 TRIREDRAFT_81517 TRIREDRAFT_123865	31	0.34	0.882353	1
16 PROTEIN WITH BINDING FUNCTION OR COFACTOR REQUIREMENT (structural or catalytic)	189	19.4	TRIREDRAFT_71245 TRIREDRAFT_1958 TRIREDRAFT_2038 TRIREDRAFT_119986 TRIREDRAFT_54408 TRIREDRAFT_119762 TRIREDRAFT_74491 TRIREDRAFT_103122 TRIREDRAFT_103180 TRIREDRAFT_71363 TRIREDRAFT_103119 TRIREDRAFT_53172 TRIREDRAFT_53168 TRIREDRAFT_102499 TRIREDRAFT_2108 TRIREDRAFT_54667 TRIREDRAFT_102492 TRIREDRAFT_102458 TRIREDRAFT_53972 TRIREDRAFT_53684 TRIREDRAFT_54809 TRIREDRAFT_102723 TRIREDRAFT_102461 T…	2682	29.4	0.659864	1
16.01 protein binding	74	7.61	TRIREDRAFT_1958 TRIREDRAFT_54408 TRIREDRAFT_119762 TRIREDRAFT_103180 TRIREDRAFT_2108 TRIREDRAFT_102492 TRIREDRAFT_102458 TRIREDRAFT_54809 TRIREDRAFT_102723 TRIREDRAFT_102461 TRIREDRAFT_104000 TRIREDRAFT_55719 TRIREDRAFT_55671 TRIREDRAFT_120004 TRIREDRAFT_74962 TRIREDRAFT_35137 TRIREDRAFT_56780 TRIREDRAFT_75518 TRIREDRAFT_75316 TRIREDRAFT_104180 TRIREDRAFT_104592 TRIREDRAFT_35109 TRIREDRAFT_120376…	1441	15.8	0.481646	1
16.01.01 receptor binding	1	0.10	TRIREDRAFT_120482	18	0.19	0.526316	1
16.03 nucleic acid binding	51	5.24	TRIREDRAFT_119986 TRIREDRAFT_54408 TRIREDRAFT_74491 TRIREDRAFT_103180 TRIREDRAFT_102499 TRIREDRAFT_2108 TRIREDRAFT_102492 TRIREDRAFT_102458 TRIREDRAFT_53972 TRIREDRAFT_53684 TRIREDRAFT_102461 TRIREDRAFT_55213 TRIREDRAFT_55190 TRIREDRAFT_104000 TRIREDRAFT_75105 TRIREDRAFT_55671 TRIREDRAFT_56780 TRIREDRAFT_75518 TRIREDRAFT_75316 TRIREDRAFT_104592 TRIREDRAFT_104557 TRIREDRAFT_58225 TRIREDRAFT_58631 …	721	7.91	0.662453	1
16.03.01 DNA binding	33	3.39	TRIREDRAFT_119986 TRIREDRAFT_54408 TRIREDRAFT_103180 TRIREDRAFT_102499 TRIREDRAFT_2108 TRIREDRAFT_102458 TRIREDRAFT_53684 TRIREDRAFT_102461 TRIREDRAFT_55190 TRIREDRAFT_104000 TRIREDRAFT_56780 TRIREDRAFT_75518 TRIREDRAFT_75316 TRIREDRAFT_58225 TRIREDRAFT_58631 TRIREDRAFT_3208 TRIREDRAFT_120897 TRIREDRAFT_61075 TRIREDRAFT_77713 TRIREDRAFT_60769 TRIREDRAFT_78062 TRIREDRAFT_108046 TRIREDRAFT_63568 TR…	396	4.34	0.781106	1
16.03.03 RNA binding	19	1.95	TRIREDRAFT_54408 TRIREDRAFT_74491 TRIREDRAFT_102492 TRIREDRAFT_53972 TRIREDRAFT_102461 TRIREDRAFT_55213 TRIREDRAFT_75105 TRIREDRAFT_55671 TRIREDRAFT_104592 TRIREDRAFT_104557 TRIREDRAFT_58672 TRIREDRAFT_78062 TRIREDRAFT_4244 TRIREDRAFT_78543 TRIREDRAFT_108046 TRIREDRAFT_109178 TRIREDRAFT_40808 TRIREDRAFT_4990 TRIREDRAFT_111541	310	3.40	0.573529	1
16.05 polysaccharide binding	2	0.20	TRIREDRAFT_71245 TRIREDRAFT_62645	23	0.25	0.8	1
16.06 motor protein binding	1	0.10	TRIREDRAFT_58396	22	0.24	0.416667	1
16.09 lipid binding	7	0.72	TRIREDRAFT_103119 TRIREDRAFT_53168 TRIREDRAFT_120482 TRIREDRAFT_3568 TRIREDRAFT_34726 TRIREDRAFT_65950 TRIREDRAFT_67053	64	0.70	1.02857	0.531403
16.13 C-compound binding	4	0.41	TRIREDRAFT_71245 TRIREDRAFT_53168 TRIREDRAFT_61183 TRIREDRAFT_63909	39	0.42	0.97619	1
16.13.01 sugar binding	2	0.20	TRIREDRAFT_71245 TRIREDRAFT_61183	22	0.24	0.833333	1
16.17 metal binding	41	4.21	TRIREDRAFT_2038 TRIREDRAFT_119762 TRIREDRAFT_103119 TRIREDRAFT_53172 TRIREDRAFT_53168 TRIREDRAFT_53526 TRIREDRAFT_120172 TRIREDRAFT_55213 TRIREDRAFT_55637 TRIREDRAFT_104000 TRIREDRAFT_55719 TRIREDRAFT_75105 TRIREDRAFT_104116 TRIREDRAFT_56780 TRIREDRAFT_75518 TRIREDRAFT_56272 TRIREDRAFT_56853 TRIREDRAFT_3027 TRIREDRAFT_58076 TRIREDRAFT_57433 TRIREDRAFT_58952 TRIREDRAFT_35202 TRIREDRAFT_61116 TRIRE…	628	6.88	0.611919	1
16.17.01 calcium binding	6	0.61	TRIREDRAFT_119762 TRIREDRAFT_57433 TRIREDRAFT_58952 TRIREDRAFT_107369 TRIREDRAFT_34726 TRIREDRAFT_67053	73	0.80	0.7625	1
16.17.05 sodium binding	1	0.10	TRIREDRAFT_56780	12	0.13	0.769231	1
16.17.07 magnesium binding	7	0.72	TRIREDRAFT_55719 TRIREDRAFT_56780 TRIREDRAFT_75518 TRIREDRAFT_3027 TRIREDRAFT_58952 TRIREDRAFT_108046 TRIREDRAFT_65768	105	1.15	0.626087	1
16.17.09 heavy metal binding (Cu, Fe, Zn)	26	2.67	TRIREDRAFT_2038 TRIREDRAFT_103119 TRIREDRAFT_53168 TRIREDRAFT_53526 TRIREDRAFT_120172 TRIREDRAFT_55213 TRIREDRAFT_55637 TRIREDRAFT_104000 TRIREDRAFT_75105 TRIREDRAFT_104116 TRIREDRAFT_56272 TRIREDRAFT_56853 TRIREDRAFT_58076 TRIREDRAFT_35202 TRIREDRAFT_61116 TRIREDRAFT_38749 TRIREDRAFT_62964 TRIREDRAFT_63204 TRIREDRAFT_64288 TRIREDRAFT_64377 TRIREDRAFT_65313 TRIREDRAFT_80756 TRIREDRAFT_111145 TRIR…	404	4.43	0.602709	1
16.19 nucleotide/nucleoside/nucleobase binding	68	6.99	TRIREDRAFT_103180 TRIREDRAFT_71363 TRIREDRAFT_2108 TRIREDRAFT_54667 TRIREDRAFT_102458 TRIREDRAFT_53972 TRIREDRAFT_102461 TRIREDRAFT_55837 TRIREDRAFT_55637 TRIREDRAFT_55719 TRIREDRAFT_120114 TRIREDRAFT_74907 TRIREDRAFT_55049 TRIREDRAFT_56117 TRIREDRAFT_55306 TRIREDRAFT_57112 TRIREDRAFT_75290 TRIREDRAFT_45503 TRIREDRAFT_75316 TRIREDRAFT_56176 TRIREDRAFT_56853 TRIREDRAFT_58225 TRIREDRAFT_2956 TRIRED…	763	8.37	0.835125	1
16.19.01 cyclic nucleotide binding (cAMP, cGMP, etc.)	1	0.10	TRIREDRAFT_107369	6	0.06	1.66667	0.491746
16.19.03 ATP binding	51	5.24	TRIREDRAFT_103180 TRIREDRAFT_71363 TRIREDRAFT_102458 TRIREDRAFT_53972 TRIREDRAFT_102461 TRIREDRAFT_55637 TRIREDRAFT_55719 TRIREDRAFT_120114 TRIREDRAFT_74907 TRIREDRAFT_55049 TRIREDRAFT_56117 TRIREDRAFT_75316 TRIREDRAFT_56176 TRIREDRAFT_56853 TRIREDRAFT_58225 TRIREDRAFT_2956 TRIREDRAFT_57904 TRIREDRAFT_58370 TRIREDRAFT_58396 TRIREDRAFT_73099 TRIREDRAFT_58631 TRIREDRAFT_120893 TRIREDRAFT_124332 TRI…	570	6.25	0.8384	1
16.19.05 GTP binding	8	0.82	TRIREDRAFT_57112 TRIREDRAFT_75290 TRIREDRAFT_45503 TRIREDRAFT_111194 TRIREDRAFT_111251 TRIREDRAFT_41699 TRIREDRAFT_112516 TRIREDRAFT_71103	124	1.36	0.602941	1
16.21 complex cofactor/cosubstrate/vitamine binding	37	3.80	TRIREDRAFT_2038 TRIREDRAFT_103122 TRIREDRAFT_53168 TRIREDRAFT_53526 TRIREDRAFT_120172 TRIREDRAFT_104103 TRIREDRAFT_56272 TRIREDRAFT_75403 TRIREDRAFT_58333 TRIREDRAFT_58421 TRIREDRAFT_106245 TRIREDRAFT_106493 TRIREDRAFT_106649 TRIREDRAFT_60835 TRIREDRAFT_61116 TRIREDRAFT_61066 TRIREDRAFT_38749 TRIREDRAFT_4109 TRIREDRAFT_63204 TRIREDRAFT_62780 TRIREDRAFT_64288 TRIREDRAFT_109147 TRIREDRAFT_64377 TRI…	370	4.05	0.938272	1
16.21.01 heme binding	10	1.02	TRIREDRAFT_103122 TRIREDRAFT_53168 TRIREDRAFT_56272 TRIREDRAFT_106245 TRIREDRAFT_38749 TRIREDRAFT_109147 TRIREDRAFT_64377 TRIREDRAFT_109811 TRIREDRAFT_52432 TRIREDRAFT_70600	62	0.68	1.5	0.119392
16.21.05 FAD/FMN binding	11	1.13	TRIREDRAFT_120172 TRIREDRAFT_58333 TRIREDRAFT_58421 TRIREDRAFT_61116 TRIREDRAFT_61066 TRIREDRAFT_63204 TRIREDRAFT_65098 TRIREDRAFT_22915 TRIREDRAFT_81649 TRIREDRAFT_123999 TRIREDRAFT_70910	104	1.14	0.991228	1
16.21.07 NAD/NADP binding	14	1.44	TRIREDRAFT_2038 TRIREDRAFT_53526 TRIREDRAFT_104103 TRIREDRAFT_106245 TRIREDRAFT_106493 TRIREDRAFT_60835 TRIREDRAFT_61066 TRIREDRAFT_63204 TRIREDRAFT_65021 TRIREDRAFT_22915 TRIREDRAFT_81649 TRIREDRAFT_70383 TRIREDRAFT_70600 TRIREDRAFT_70910	173	1.89	0.761905	1
16.21.08 Fe/S binding	2	0.20	TRIREDRAFT_120172 TRIREDRAFT_64288	33	0.36	0.555556	1
16.21.15 biotin binding	1	0.10	TRIREDRAFT_123262	9	0.09	1.11111	0.637719
16.21.17 pyridoxal phosphate binding	5	0.51	TRIREDRAFT_75403 TRIREDRAFT_4109 TRIREDRAFT_109376 TRIREDRAFT_69228 TRIREDRAFT_69605	42	0.46	1.1087	0.469127
16.25 oxygen binding	2	0.20	TRIREDRAFT_53168 TRIREDRAFT_64377	5	0.05	4	0.0912994
18 REGULATION OF METABOLISM AND PROTEIN FUNCTION	17	1.74	TRIREDRAFT_102973 TRIREDRAFT_102723 TRIREDRAFT_55719 TRIREDRAFT_120114 TRIREDRAFT_55049 TRIREDRAFT_56614 TRIREDRAFT_35109 TRIREDRAFT_120482 TRIREDRAFT_58225 TRIREDRAFT_107073 TRIREDRAFT_3662 TRIREDRAFT_107369 TRIREDRAFT_34726 TRIREDRAFT_63909 TRIREDRAFT_65533 TRIREDRAFT_66928 TRIREDRAFT_124104	481	5.27	0.330171	1
18.01 regulation by	8	0.82	TRIREDRAFT_55719 TRIREDRAFT_55049 TRIREDRAFT_107073 TRIREDRAFT_3662 TRIREDRAFT_107369 TRIREDRAFT_34726 TRIREDRAFT_65533 TRIREDRAFT_66928	235	2.57	0.319066	1
18.01.01 regulation by modification	5	0.51	TRIREDRAFT_55719 TRIREDRAFT_55049 TRIREDRAFT_107073 TRIREDRAFT_65533 TRIREDRAFT_66928	133	1.45	0.351724	1
18.01.07 regulation by binding / dissociation	4	0.41	TRIREDRAFT_3662 TRIREDRAFT_107369 TRIREDRAFT_34726 TRIREDRAFT_65533	108	1.18	0.347458	1
18.02 regulation of protein activity	17	1.74	TRIREDRAFT_102973 TRIREDRAFT_102723 TRIREDRAFT_55719 TRIREDRAFT_120114 TRIREDRAFT_55049 TRIREDRAFT_56614 TRIREDRAFT_35109 TRIREDRAFT_120482 TRIREDRAFT_58225 TRIREDRAFT_107073 TRIREDRAFT_3662 TRIREDRAFT_107369 TRIREDRAFT_34726 TRIREDRAFT_63909 TRIREDRAFT_65533 TRIREDRAFT_66928 TRIREDRAFT_124104	470	5.15	0.337864	1
18.02.01 enzymatic activity regulation / enzyme regulator	10	1.02	TRIREDRAFT_102723 TRIREDRAFT_55719 TRIREDRAFT_120114 TRIREDRAFT_56614 TRIREDRAFT_120482 TRIREDRAFT_107073 TRIREDRAFT_34726 TRIREDRAFT_63909 TRIREDRAFT_66928 TRIREDRAFT_124104	295	3.23	0.315789	1
18.02.01.01 enzyme activator	6	0.61	TRIREDRAFT_102723 TRIREDRAFT_120114 TRIREDRAFT_56614 TRIREDRAFT_120482 TRIREDRAFT_34726 TRIREDRAFT_63909	135	1.48	0.412162	1
18.02.01.01.01 GTPase activator (GAP)	3	0.30	TRIREDRAFT_102723 TRIREDRAFT_120482 TRIREDRAFT_34726	50	0.54	0.555556	1
18.02.01.01.03 protease activator	1	0.10	TRIREDRAFT_63909	6	0.06	1.66667	0.491746
18.02.01.02 enzyme inhibitor	1	0.10	TRIREDRAFT_34726	52	0.57	0.175439	1
18.02.01.02.01 GTPase inhibitor (GIP)	1	0.10	TRIREDRAFT_34726	11	0.12	0.833333	1
18.02.03 guanyl-nucleotide exchange factor (GEF)	4	0.41	TRIREDRAFT_120482 TRIREDRAFT_107369 TRIREDRAFT_34726 TRIREDRAFT_124104	28	0.30	1.36667	0.349131
18.02.05 regulator of G-protein signalling	1	0.10	TRIREDRAFT_107369	23	0.25	0.4	1
18.02.09 regulator of transcription factor	6	0.61	TRIREDRAFT_102973 TRIREDRAFT_35109 TRIREDRAFT_58225 TRIREDRAFT_3662 TRIREDRAFT_63909 TRIREDRAFT_65533	96	1.05	0.580952	1
20 CELLULAR TRANSPORT, TRANSPORT FACILITIES AND TRANSPORT ROUTES	94	9.67	TRIREDRAFT_53079 TRIREDRAFT_2076 TRIREDRAFT_53811 TRIREDRAFT_54954 TRIREDRAFT_54408 TRIREDRAFT_119762 TRIREDRAFT_103395 TRIREDRAFT_103180 TRIREDRAFT_53776 TRIREDRAFT_53168 TRIREDRAFT_54036 TRIREDRAFT_2108 TRIREDRAFT_2068 TRIREDRAFT_54809 TRIREDRAFT_102723 TRIREDRAFT_103149 TRIREDRAFT_120172 TRIREDRAFT_55636 TRIREDRAFT_74635 TRIREDRAFT_55719 TRIREDRAFT_120236 TRIREDRAFT_120114 TRIREDRAFT_55306 TRI…	1503	16.4	0.589634	1
20.01 transported compounds (substrates)	70	7.20	TRIREDRAFT_53079 TRIREDRAFT_2076 TRIREDRAFT_54408 TRIREDRAFT_103180 TRIREDRAFT_53168 TRIREDRAFT_54036 TRIREDRAFT_2108 TRIREDRAFT_2068 TRIREDRAFT_54809 TRIREDRAFT_120172 TRIREDRAFT_74635 TRIREDRAFT_120236 TRIREDRAFT_55306 TRIREDRAFT_45523 TRIREDRAFT_56176 TRIREDRAFT_56272 TRIREDRAFT_104115 TRIREDRAFT_57291 TRIREDRAFT_57433 TRIREDRAFT_58952 TRIREDRAFT_3121 TRIREDRAFT_106245 TRIREDRAFT_60116 TRIREDR…	1116	12.2	0.590164	1
20.01.01 ion transport	17	1.74	TRIREDRAFT_2076 TRIREDRAFT_103180 TRIREDRAFT_54809 TRIREDRAFT_58952 TRIREDRAFT_61116 TRIREDRAFT_62693 TRIREDRAFT_78738 TRIREDRAFT_122972 TRIREDRAFT_66111 TRIREDRAFT_4950 TRIREDRAFT_80756 TRIREDRAFT_68169 TRIREDRAFT_33723 TRIREDRAFT_111382 TRIREDRAFT_111750 TRIREDRAFT_71072 TRIREDRAFT_6107	223	2.44	0.713115	1
20.01.01.01 cation transport (H+, Na+, K+, Ca2+ , NH4+, etc.)	14	1.44	TRIREDRAFT_103180 TRIREDRAFT_58952 TRIREDRAFT_61116 TRIREDRAFT_62693 TRIREDRAFT_78738 TRIREDRAFT_122972 TRIREDRAFT_4950 TRIREDRAFT_80756 TRIREDRAFT_68169 TRIREDRAFT_33723 TRIREDRAFT_111382 TRIREDRAFT_111750 TRIREDRAFT_71072 TRIREDRAFT_6107	182	1.99	0.723618	1
20.01.01.01.01 heavy metal ion transport (Cu+, Fe3+, etc.)	5	0.51	TRIREDRAFT_61116 TRIREDRAFT_80756 TRIREDRAFT_111750 TRIREDRAFT_71072 TRIREDRAFT_6107	67	0.73	0.69863	1
20.01.01.01.01.01 siderophore-iron transport	3	0.30	TRIREDRAFT_111750 TRIREDRAFT_71072 TRIREDRAFT_6107	24	0.26	1.15385	0.479431
20.01.01.07 anion transport	4	0.41	TRIREDRAFT_2076 TRIREDRAFT_54809 TRIREDRAFT_66111 TRIREDRAFT_4950	51	0.55	0.745455	1
20.01.01.07.08 organic anion transport	1	0.10	TRIREDRAFT_66111	2	0.02	5	0.201914
20.01.01.07.09 chloride transport	1	0.10	TRIREDRAFT_54809	5	0.05	2	0.43104
20.01.03 C-compound and carbohydrate transport	11	1.13	TRIREDRAFT_2076 TRIREDRAFT_120236 TRIREDRAFT_56176 TRIREDRAFT_60116 TRIREDRAFT_61278 TRIREDRAFT_62693 TRIREDRAFT_62611 TRIREDRAFT_4950 TRIREDRAFT_81082 TRIREDRAFT_67732 TRIREDRAFT_70172	200	2.19	0.515982	1
20.01.03.03 C4-dicarboxylate transport (e.g. malate, succinate, fumarate)	1	0.10	TRIREDRAFT_2076	12	0.13	0.769231	1
20.01.07 amino acid/amino acid derivatives transport	2	0.20	TRIREDRAFT_66611 TRIREDRAFT_110158	66	0.72	0.277778	1
20.01.09 peptide transport	1	0.10	TRIREDRAFT_62693	21	0.23	0.434783	1
20.01.10 protein transport	4	0.41	TRIREDRAFT_2108 TRIREDRAFT_57433 TRIREDRAFT_107369 TRIREDRAFT_110158	236	2.58	0.158915	1
20.01.11 amine / polyamine transport	2	0.20	TRIREDRAFT_4950 TRIREDRAFT_81082	35	0.38	0.526316	1
20.01.13 lipid/fatty acid transport	9	0.92	TRIREDRAFT_55306 TRIREDRAFT_56176 TRIREDRAFT_57291 TRIREDRAFT_61074 TRIREDRAFT_61948 TRIREDRAFT_80028 TRIREDRAFT_66611 TRIREDRAFT_81082 TRIREDRAFT_67732	99	1.08	0.851852	1
20.01.15 electron transport	26	2.67	TRIREDRAFT_53079 TRIREDRAFT_53168 TRIREDRAFT_120172 TRIREDRAFT_56272 TRIREDRAFT_104115 TRIREDRAFT_3121 TRIREDRAFT_106245 TRIREDRAFT_47420 TRIREDRAFT_60352 TRIREDRAFT_60835 TRIREDRAFT_61116 TRIREDRAFT_61066 TRIREDRAFT_38749 TRIREDRAFT_77512 TRIREDRAFT_63204 TRIREDRAFT_64377 TRIREDRAFT_65040 TRIREDRAFT_109811 TRIREDRAFT_22915 TRIREDRAFT_81649 TRIREDRAFT_123999 TRIREDRAFT_52432 TRIREDRAFT_70383 TRIR…	269	2.95	0.905085	1
20.01.21 RNA transport	4	0.41	TRIREDRAFT_54408 TRIREDRAFT_2108 TRIREDRAFT_63756 TRIREDRAFT_23181	66	0.72	0.569444	1
20.01.25 vitamine/cofactor transport	1	0.10	TRIREDRAFT_71566	39	0.42	0.238095	1
20.01.27 drug/toxin transport	9	0.92	TRIREDRAFT_54036 TRIREDRAFT_2068 TRIREDRAFT_74635 TRIREDRAFT_45523 TRIREDRAFT_56176 TRIREDRAFT_62693 TRIREDRAFT_62171 TRIREDRAFT_67732 TRIREDRAFT_68925	112	1.22	0.754098	1
20.03 transport facilities	30	3.08	TRIREDRAFT_54954 TRIREDRAFT_103395 TRIREDRAFT_54036 TRIREDRAFT_54809 TRIREDRAFT_103149 TRIREDRAFT_55636 TRIREDRAFT_74635 TRIREDRAFT_120114 TRIREDRAFT_55306 TRIREDRAFT_45523 TRIREDRAFT_56176 TRIREDRAFT_58952 TRIREDRAFT_60116 TRIREDRAFT_106626 TRIREDRAFT_61278 TRIREDRAFT_60987 TRIREDRAFT_61074 TRIREDRAFT_22181 TRIREDRAFT_62693 TRIREDRAFT_62611 TRIREDRAFT_78738 TRIREDRAFT_122972 TRIREDRAFT_80028 TRI…	542	5.94	0.518519	1
20.03.01 channel / pore class transport	1	0.10	TRIREDRAFT_81082	50	0.54	0.185185	1
20.03.02 carrier (electrochemical potential-driven transport)	6	0.61	TRIREDRAFT_54809 TRIREDRAFT_74635 TRIREDRAFT_61278 TRIREDRAFT_22181 TRIREDRAFT_78738 TRIREDRAFT_68169	92	1.00	0.61	1
20.03.02.02 symporter	1	0.10	TRIREDRAFT_61278	42	0.46	0.217391	1
20.03.02.02.01 proton driven symporter	1	0.10	TRIREDRAFT_61278	30	0.32	0.3125	1
20.03.02.03 antiporter	5	0.51	TRIREDRAFT_54809 TRIREDRAFT_74635 TRIREDRAFT_22181 TRIREDRAFT_78738 TRIREDRAFT_68169	52	0.57	0.894737	1
20.03.02.03.01 proton driven antiporter	1	0.10	TRIREDRAFT_68169	32	0.35	0.285714	1
20.03.22 transport ATPases	9	0.92	TRIREDRAFT_103395 TRIREDRAFT_103149 TRIREDRAFT_58952 TRIREDRAFT_106626 TRIREDRAFT_61074 TRIREDRAFT_62693 TRIREDRAFT_122972 TRIREDRAFT_80028 TRIREDRAFT_80756	85	0.93	0.989247	1
20.03.25 ABC transporters	13	1.33	TRIREDRAFT_54954 TRIREDRAFT_54036 TRIREDRAFT_55636 TRIREDRAFT_120114 TRIREDRAFT_45523 TRIREDRAFT_56176 TRIREDRAFT_60987 TRIREDRAFT_61074 TRIREDRAFT_62693 TRIREDRAFT_62611 TRIREDRAFT_80028 TRIREDRAFT_67732 TRIREDRAFT_68889	73	0.80	1.6625	0.0433685
20.09 transport routes	42	4.32	TRIREDRAFT_2076 TRIREDRAFT_53811 TRIREDRAFT_119762 TRIREDRAFT_103395 TRIREDRAFT_53776 TRIREDRAFT_54036 TRIREDRAFT_2108 TRIREDRAFT_54809 TRIREDRAFT_102723 TRIREDRAFT_103149 TRIREDRAFT_55719 TRIREDRAFT_120114 TRIREDRAFT_45523 TRIREDRAFT_56176 TRIREDRAFT_2956 TRIREDRAFT_58396 TRIREDRAFT_58814 TRIREDRAFT_58952 TRIREDRAFT_106626 TRIREDRAFT_61278 TRIREDRAFT_61116 TRIREDRAFT_107369 TRIREDRAFT_62693 TRIR…	995	10.9	0.39633	1
20.09.01 nuclear transport	5	0.51	TRIREDRAFT_2108 TRIREDRAFT_55719 TRIREDRAFT_2956 TRIREDRAFT_63909 TRIREDRAFT_63756	81	0.88	0.579545	1
20.09.04 mitochondrial transport	1	0.10	TRIREDRAFT_66611	107	1.17	0.0854701	1
20.09.07 vesicular transport (Golgi network, etc.)	9	0.92	TRIREDRAFT_53811 TRIREDRAFT_102723 TRIREDRAFT_58814 TRIREDRAFT_63240 TRIREDRAFT_62780 TRIREDRAFT_109492 TRIREDRAFT_4862 TRIREDRAFT_80756 TRIREDRAFT_70639	261	2.86	0.321678	1
20.09.07.06 post Golgi transport	1	0.10	TRIREDRAFT_53811	21	0.23	0.434783	1
20.09.13 vacuolar/lysosomal transport	4	0.41	TRIREDRAFT_58952 TRIREDRAFT_64654 TRIREDRAFT_109492 TRIREDRAFT_68169	151	1.65	0.248485	1
20.09.14 cytoskeleton-dependent transport	4	0.41	TRIREDRAFT_58396 TRIREDRAFT_58814 TRIREDRAFT_63240 TRIREDRAFT_70639	56	0.61	0.672131	1
20.09.14.01 tubulin dependent transport	1	0.10	TRIREDRAFT_58396	17	0.18	0.555556	1
20.09.16 cellular export and secretion	15	1.54	TRIREDRAFT_103395 TRIREDRAFT_54036 TRIREDRAFT_103149 TRIREDRAFT_120114 TRIREDRAFT_45523 TRIREDRAFT_56176 TRIREDRAFT_106626 TRIREDRAFT_107369 TRIREDRAFT_62693 TRIREDRAFT_62171 TRIREDRAFT_63909 TRIREDRAFT_80756 TRIREDRAFT_81082 TRIREDRAFT_67732 TRIREDRAFT_68925	210	2.30	0.669565	1
20.09.16.01 Type I protein secretion system (ABC-type transport systems)	1	0.10	TRIREDRAFT_120114	21	0.23	0.434783	1
20.09.16.07 non-vesicular cellular export	1	0.10	TRIREDRAFT_68925	4	0.04	2.5	0.363092
20.09.16.09 vesicular cellular export	1	0.10	TRIREDRAFT_107369	40	0.43	0.232558	1
20.09.16.09.03 exocytosis	1	0.10	TRIREDRAFT_107369	37	0.40	0.25	1
20.09.18 cellular import	12	1.23	TRIREDRAFT_2076 TRIREDRAFT_53811 TRIREDRAFT_119762 TRIREDRAFT_53776 TRIREDRAFT_54809 TRIREDRAFT_61278 TRIREDRAFT_61116 TRIREDRAFT_66611 TRIREDRAFT_81082 TRIREDRAFT_111750 TRIREDRAFT_70172 TRIREDRAFT_6107	363	3.98	0.309045	1
20.09.18.07 non-vesicular cellular import	6	0.61	TRIREDRAFT_2076 TRIREDRAFT_54809 TRIREDRAFT_61278 TRIREDRAFT_61116 TRIREDRAFT_66611 TRIREDRAFT_70172	151	1.65	0.369697	1
20.09.18.09 vesicular cellular import	3	0.30	TRIREDRAFT_53811 TRIREDRAFT_119762 TRIREDRAFT_53776	119	1.30	0.230769	1
20.09.18.09.01 endocytosis	3	0.30	TRIREDRAFT_53811 TRIREDRAFT_119762 TRIREDRAFT_53776	119	1.30	0.230769	1
30 CELLULAR COMMUNICATION/SIGNAL TRANSDUCTION MECHANISM	28	2.88	TRIREDRAFT_119762 TRIREDRAFT_53776 TRIREDRAFT_54160 TRIREDRAFT_103813 TRIREDRAFT_55719 TRIREDRAFT_55049 TRIREDRAFT_74962 TRIREDRAFT_35137 TRIREDRAFT_57112 TRIREDRAFT_45503 TRIREDRAFT_104592 TRIREDRAFT_120482 TRIREDRAFT_58814 TRIREDRAFT_59351 TRIREDRAFT_39587 TRIREDRAFT_61441 TRIREDRAFT_107073 TRIREDRAFT_78062 TRIREDRAFT_107369 TRIREDRAFT_63240 TRIREDRAFT_34726 TRIREDRAFT_65313 TRIREDRAFT_66689 TR…	561	6.15	0.468293	1
30.01 cellular signalling	23	2.36	TRIREDRAFT_53776 TRIREDRAFT_54160 TRIREDRAFT_103813 TRIREDRAFT_55719 TRIREDRAFT_55049 TRIREDRAFT_35137 TRIREDRAFT_57112 TRIREDRAFT_45503 TRIREDRAFT_104592 TRIREDRAFT_120482 TRIREDRAFT_58814 TRIREDRAFT_59351 TRIREDRAFT_39587 TRIREDRAFT_61441 TRIREDRAFT_107073 TRIREDRAFT_78062 TRIREDRAFT_107369 TRIREDRAFT_63240 TRIREDRAFT_34726 TRIREDRAFT_65313 TRIREDRAFT_66928 TRIREDRAFT_41699 TRIREDRAFT_71078	482	5.28	0.44697	1
30.01.05 enzyme mediated signal transduction	14	1.44	TRIREDRAFT_55719 TRIREDRAFT_55049 TRIREDRAFT_35137 TRIREDRAFT_104592 TRIREDRAFT_120482 TRIREDRAFT_58814 TRIREDRAFT_107073 TRIREDRAFT_78062 TRIREDRAFT_107369 TRIREDRAFT_63240 TRIREDRAFT_34726 TRIREDRAFT_65313 TRIREDRAFT_66928 TRIREDRAFT_71078	284	3.11	0.463023	1
30.01.05.01 protein kinase	7	0.72	TRIREDRAFT_55719 TRIREDRAFT_55049 TRIREDRAFT_107073 TRIREDRAFT_78062 TRIREDRAFT_65313 TRIREDRAFT_66928 TRIREDRAFT_71078	134	1.47	0.489796	1
30.01.05.01.03 MAPKKK cascade	1	0.10	TRIREDRAFT_107073	30	0.32	0.3125	1
30.01.05.01.04 NIK-I-kappaB/NF-kappaB cascade	2	0.20	TRIREDRAFT_78062 TRIREDRAFT_65313	13	0.14	1.42857	0.410957
30.01.05.01.06 serine/threonine kinase	3	0.30	TRIREDRAFT_55719 TRIREDRAFT_55049 TRIREDRAFT_107073	66	0.72	0.416667	1
30.01.05.05 G-protein mediated signal transduction	7	0.72	TRIREDRAFT_35137 TRIREDRAFT_104592 TRIREDRAFT_120482 TRIREDRAFT_58814 TRIREDRAFT_107369 TRIREDRAFT_63240 TRIREDRAFT_34726	131	1.43	0.503497	1
30.01.05.05.01 small GTPase mediated signal transduction	3	0.30	TRIREDRAFT_120482 TRIREDRAFT_107369 TRIREDRAFT_34726	96	1.05	0.285714	1
30.01.09 second messenger mediated signal transduction	3	0.30	TRIREDRAFT_53776 TRIREDRAFT_107369 TRIREDRAFT_71078	92	1.00	0.3	1
30.01.09.03 Ca2+ mediated signal transduction	2	0.20	TRIREDRAFT_107369 TRIREDRAFT_71078	28	0.30	0.666667	1
30.01.09.07 cAMP/cGMP mediated signal transduction	2	0.20	TRIREDRAFT_53776 TRIREDRAFT_107369	20	0.21	0.952381	1
30.05 transmembrane signal transduction	10	1.02	TRIREDRAFT_119762 TRIREDRAFT_55049 TRIREDRAFT_74962 TRIREDRAFT_120482 TRIREDRAFT_107369 TRIREDRAFT_63240 TRIREDRAFT_65313 TRIREDRAFT_66689 TRIREDRAFT_111251 TRIREDRAFT_70639	161	1.76	0.579545	1
30.05.01 receptor enzyme mediated signalling	3	0.30	TRIREDRAFT_119762 TRIREDRAFT_120482 TRIREDRAFT_65313	50	0.54	0.555556	1
30.05.01.12 transmembrane receptor protein tyrosine kinase signalling pathways	2	0.20	TRIREDRAFT_119762 TRIREDRAFT_120482	11	0.12	1.66667	0.330922
30.05.01.12.01 EGF-receptor signalling pathway	1	0.10	TRIREDRAFT_119762	4	0.04	2.5	0.363092
30.05.01.18 transmembrane receptor protein serine/threonine kinase signalling pathways	1	0.10	TRIREDRAFT_119762	14	0.15	0.666667	1
30.05.02 non-enzymatic receptor mediated signalling	5	0.51	TRIREDRAFT_55049 TRIREDRAFT_74962 TRIREDRAFT_107369 TRIREDRAFT_63240 TRIREDRAFT_70639	73	0.80	0.6375	1
30.05.02.14 Notch-receptor signalling pathway	3	0.30	TRIREDRAFT_74962 TRIREDRAFT_63240 TRIREDRAFT_70639	16	0.17	1.76471	0.239482
30.05.02.20 Wnt signalling pathway	1	0.10	TRIREDRAFT_55049	10	0.10	1	1
30.05.02.24 G-protein coupled receptor signalling pathway	1	0.10	TRIREDRAFT_107369	31	0.34	0.294118	1
30.07 regulation of signal transduction	2	0.20	TRIREDRAFT_107369 TRIREDRAFT_34726	19	0.20	1	1
32 CELL RESCUE, DEFENSE AND VIRULENCE	112	11.5	TRIREDRAFT_71245 TRIREDRAFT_2076 TRIREDRAFT_53430 TRIREDRAFT_53428 TRIREDRAFT_54954 TRIREDRAFT_119696 TRIREDRAFT_103122 TRIREDRAFT_103180 TRIREDRAFT_53776 TRIREDRAFT_54239 TRIREDRAFT_53168 TRIREDRAFT_24586 TRIREDRAFT_54036 TRIREDRAFT_73618 TRIREDRAFT_2068 TRIREDRAFT_102461 TRIREDRAFT_55636 TRIREDRAFT_74635 TRIREDRAFT_55637 TRIREDRAFT_104000 TRIREDRAFT_55719 TRIREDRAFT_55950 TRIREDRAFT_120114 TRIR…	1050	11.5	1	0.515617
32.01 stress response	41	4.21	TRIREDRAFT_54954 TRIREDRAFT_103180 TRIREDRAFT_53776 TRIREDRAFT_102461 TRIREDRAFT_55636 TRIREDRAFT_74635 TRIREDRAFT_104000 TRIREDRAFT_120114 TRIREDRAFT_56780 TRIREDRAFT_75518 TRIREDRAFT_3027 TRIREDRAFT_58225 TRIREDRAFT_2956 TRIREDRAFT_58370 TRIREDRAFT_73099 TRIREDRAFT_58631 TRIREDRAFT_3208 TRIREDRAFT_120897 TRIREDRAFT_106245 TRIREDRAFT_106660 TRIREDRAFT_106493 TRIREDRAFT_60116 TRIREDRAFT_61075 TRI…	588	6.45	0.652713	1
32.01.01 oxidative stress response	7	0.72	TRIREDRAFT_53776 TRIREDRAFT_106245 TRIREDRAFT_61116 TRIREDRAFT_110271 TRIREDRAFT_81649 TRIREDRAFT_70383 TRIREDRAFT_70600	90	0.98	0.734694	1
32.01.03 osmotic and salt stress response	3	0.30	TRIREDRAFT_106493 TRIREDRAFT_78738 TRIREDRAFT_110271	72	0.78	0.384615	1
32.01.04 pH stress response	1	0.10	TRIREDRAFT_110271	9	0.09	1.11111	0.637719
32.01.05 heat shock response	1	0.10	TRIREDRAFT_110271	42	0.46	0.217391	1
32.01.07 unfolded protein response (e.g. ER quality control)	1	0.10	TRIREDRAFT_107073	75	0.82	0.121951	1
32.01.09 DNA damage response	19	1.95	TRIREDRAFT_103180 TRIREDRAFT_102461 TRIREDRAFT_74635 TRIREDRAFT_104000 TRIREDRAFT_56780 TRIREDRAFT_75518 TRIREDRAFT_3027 TRIREDRAFT_58225 TRIREDRAFT_58370 TRIREDRAFT_73099 TRIREDRAFT_58631 TRIREDRAFT_3208 TRIREDRAFT_120897 TRIREDRAFT_61075 TRIREDRAFT_60769 TRIREDRAFT_63047 TRIREDRAFT_79304 TRIREDRAFT_66928 TRIREDRAFT_111332	128	1.40	1.39286	0.0852237
32.01.11 nutrient starvation response	2	0.20	TRIREDRAFT_120114 TRIREDRAFT_71566	37	0.40	0.5	1
32.01.13 electromagnetic waves stress response (e.g. UV, X-ray)	3	0.30	TRIREDRAFT_75518 TRIREDRAFT_3027 TRIREDRAFT_79304	14	0.15	2	0.181545
32.05 disease, virulence and defense	52	5.34	TRIREDRAFT_71245 TRIREDRAFT_54954 TRIREDRAFT_119696 TRIREDRAFT_24586 TRIREDRAFT_54036 TRIREDRAFT_73618 TRIREDRAFT_2068 TRIREDRAFT_55636 TRIREDRAFT_55637 TRIREDRAFT_55719 TRIREDRAFT_55950 TRIREDRAFT_45523 TRIREDRAFT_75290 TRIREDRAFT_58505 TRIREDRAFT_120953 TRIREDRAFT_59482 TRIREDRAFT_106646 TRIREDRAFT_60346 TRIREDRAFT_39587 TRIREDRAFT_106272 TRIREDRAFT_60118 TRIREDRAFT_60835 TRIREDRAFT_60751 TRIRE…	298	3.26	1.63804	0.000215164
32.05.01 resistance proteins	20	2.05	TRIREDRAFT_54954 TRIREDRAFT_54036 TRIREDRAFT_55636 TRIREDRAFT_55719 TRIREDRAFT_45523 TRIREDRAFT_75290 TRIREDRAFT_60346 TRIREDRAFT_60987 TRIREDRAFT_62171 TRIREDRAFT_62611 TRIREDRAFT_109905 TRIREDRAFT_111088 TRIREDRAFT_111251 TRIREDRAFT_68925 TRIREDRAFT_111681 TRIREDRAFT_111904 TRIREDRAFT_112085 TRIREDRAFT_112202 TRIREDRAFT_112516 TRIREDRAFT_71103	125	1.37	1.49635	0.0414979
32.05.01.01 antibiotic resistance	1	0.10	TRIREDRAFT_68925	9	0.09	1.11111	0.637719
32.05.01.03 chemical agent resistance	3	0.30	TRIREDRAFT_54036 TRIREDRAFT_55719 TRIREDRAFT_45523	45	0.49	0.612245	1
32.05.03 defense related proteins	11	1.13	TRIREDRAFT_119696 TRIREDRAFT_24586 TRIREDRAFT_75290 TRIREDRAFT_58505 TRIREDRAFT_106646 TRIREDRAFT_60835 TRIREDRAFT_60752 TRIREDRAFT_23171 TRIREDRAFT_123786 TRIREDRAFT_112516 TRIREDRAFT_71103	51	0.55	2.05455	0.0167579
32.05.05 virulence, disease factors	19	1.95	TRIREDRAFT_71245 TRIREDRAFT_73618 TRIREDRAFT_2068 TRIREDRAFT_55950 TRIREDRAFT_120953 TRIREDRAFT_59482 TRIREDRAFT_39587 TRIREDRAFT_106272 TRIREDRAFT_60118 TRIREDRAFT_60751 TRIREDRAFT_62424 TRIREDRAFT_62182 TRIREDRAFT_65172 TRIREDRAFT_65116 TRIREDRAFT_65891 TRIREDRAFT_27042 TRIREDRAFT_67189 TRIREDRAFT_5337 TRIREDRAFT_71005	103	1.13	1.72566	0.0118332
32.05.05.01 toxins	7	0.72	TRIREDRAFT_71245 TRIREDRAFT_2068 TRIREDRAFT_120953 TRIREDRAFT_59482 TRIREDRAFT_60751 TRIREDRAFT_67189 TRIREDRAFT_71005	24	0.26	2.76923	0.0104232
32.07 detoxification	39	4.01	TRIREDRAFT_2076 TRIREDRAFT_53430 TRIREDRAFT_53428 TRIREDRAFT_103122 TRIREDRAFT_54239 TRIREDRAFT_53168 TRIREDRAFT_54036 TRIREDRAFT_2068 TRIREDRAFT_102461 TRIREDRAFT_74635 TRIREDRAFT_74907 TRIREDRAFT_45523 TRIREDRAFT_56272 TRIREDRAFT_104115 TRIREDRAFT_58505 TRIREDRAFT_59723 TRIREDRAFT_106245 TRIREDRAFT_61116 TRIREDRAFT_38749 TRIREDRAFT_60752 TRIREDRAFT_62171 TRIREDRAFT_107852 TRIREDRAFT_63204 TRIRE…	329	3.60	1.11389	0.262689
32.07.01 detoxification involving cytochrome P450	12	1.23	TRIREDRAFT_103122 TRIREDRAFT_53168 TRIREDRAFT_56272 TRIREDRAFT_104115 TRIREDRAFT_58505 TRIREDRAFT_38749 TRIREDRAFT_63204 TRIREDRAFT_109147 TRIREDRAFT_64377 TRIREDRAFT_109811 TRIREDRAFT_52432 TRIREDRAFT_70842	52	0.57	2.15789	0.00738624
32.07.03 detoxification by modification	5	0.51	TRIREDRAFT_53428 TRIREDRAFT_109905 TRIREDRAFT_110271 TRIREDRAFT_81649 TRIREDRAFT_111904	47	0.51	1	1
32.07.05 detoxification by export	7	0.72	TRIREDRAFT_54036 TRIREDRAFT_2068 TRIREDRAFT_74635 TRIREDRAFT_45523 TRIREDRAFT_62171 TRIREDRAFT_68889 TRIREDRAFT_68925	86	0.94	0.765957	1
32.07.07 oxygen and radical detoxification	3	0.30	TRIREDRAFT_106245 TRIREDRAFT_61116 TRIREDRAFT_70600	59	0.64	0.46875	1
32.07.07.01 catalase reaction	2	0.20	TRIREDRAFT_106245 TRIREDRAFT_70600	9	0.09	2.22222	0.24814
32.07.07.07 superoxide metabolism	1	0.10	TRIREDRAFT_61116	13	0.14	0.714286	1
32.07.09 detoxification by degradation	3	0.30	TRIREDRAFT_54239 TRIREDRAFT_59723 TRIREDRAFT_60752	23	0.25	1.2	0.450655
32.10 degradation / modification of foreign (exogenous) compounds	5	0.51	TRIREDRAFT_119696 TRIREDRAFT_56272 TRIREDRAFT_59723 TRIREDRAFT_60752 TRIREDRAFT_79779	42	0.46	1.1087	0.469127
32.10.07 degradation / modification of foreign (exogenous) polysaccharides	1	0.10	TRIREDRAFT_79779	23	0.25	0.4	1
32.10.09 degradation / modification of foreign (exogenous) ester compounds	3	0.30	TRIREDRAFT_119696 TRIREDRAFT_59723 TRIREDRAFT_60752	8	0.08	3.75	0.0449171
34 INTERACTION WITH THE ENVIRONMENT	54	5.55	TRIREDRAFT_71245 TRIREDRAFT_53428 TRIREDRAFT_103180 TRIREDRAFT_103158 TRIREDRAFT_53776 TRIREDRAFT_2068 TRIREDRAFT_102492 TRIREDRAFT_54809 TRIREDRAFT_102461 TRIREDRAFT_55719 TRIREDRAFT_55671 TRIREDRAFT_55049 TRIREDRAFT_120004 TRIREDRAFT_75518 TRIREDRAFT_75290 TRIREDRAFT_104180 TRIREDRAFT_104333 TRIREDRAFT_104557 TRIREDRAFT_58396 TRIREDRAFT_58814 TRIREDRAFT_58952 TRIREDRAFT_58672 TRIREDRAFT_106660 …	626	6.86	0.809038	1
34.01 homeostasis	19	1.95	TRIREDRAFT_54809 TRIREDRAFT_55719 TRIREDRAFT_58952 TRIREDRAFT_106660 TRIREDRAFT_61278 TRIREDRAFT_61116 TRIREDRAFT_61074 TRIREDRAFT_22181 TRIREDRAFT_78738 TRIREDRAFT_122972 TRIREDRAFT_80028 TRIREDRAFT_4950 TRIREDRAFT_110158 TRIREDRAFT_110456 TRIREDRAFT_80756 TRIREDRAFT_68169 TRIREDRAFT_111750 TRIREDRAFT_71072 TRIREDRAFT_6107	263	2.88	0.677083	1
34.01.01 homeostasis of cations	15	1.54	TRIREDRAFT_58952 TRIREDRAFT_106660 TRIREDRAFT_61278 TRIREDRAFT_61116 TRIREDRAFT_22181 TRIREDRAFT_78738 TRIREDRAFT_122972 TRIREDRAFT_4950 TRIREDRAFT_110158 TRIREDRAFT_110456 TRIREDRAFT_80756 TRIREDRAFT_68169 TRIREDRAFT_111750 TRIREDRAFT_71072 TRIREDRAFT_6107	224	2.45	0.628571	1
34.01.01.01 homeostasis of metal ions (Na, K, Ca etc.)	10	1.02	TRIREDRAFT_58952 TRIREDRAFT_61116 TRIREDRAFT_22181 TRIREDRAFT_78738 TRIREDRAFT_122972 TRIREDRAFT_80756 TRIREDRAFT_68169 TRIREDRAFT_111750 TRIREDRAFT_71072 TRIREDRAFT_6107	149	1.63	0.625767	1
34.01.01.03 homeostasis of protons	5	0.51	TRIREDRAFT_61278 TRIREDRAFT_22181 TRIREDRAFT_78738 TRIREDRAFT_110158 TRIREDRAFT_68169	57	0.62	0.822581	1
34.01.03 homeostasis of anions	4	0.41	TRIREDRAFT_54809 TRIREDRAFT_106660 TRIREDRAFT_4950 TRIREDRAFT_110456	29	0.31	1.32258	0.374444
34.01.03.05 homeostasis of chloride	1	0.10	TRIREDRAFT_54809	10	0.10	1	1
34.01.07 cholesterol homeostasis	2	0.20	TRIREDRAFT_61074 TRIREDRAFT_80028	4	0.04	5	0.058878
34.03 membrane excitability	1	0.10	TRIREDRAFT_60752	27	0.29	0.344828	1
34.03.01 synaptic transmission	1	0.10	TRIREDRAFT_60752	24	0.26	0.384615	1
34.03.03 regulation, generation and propagation of action potential	1	0.10	TRIREDRAFT_60752	12	0.13	0.769231	1
34.05 cell motility	11	1.13	TRIREDRAFT_103180 TRIREDRAFT_120004 TRIREDRAFT_104180 TRIREDRAFT_104333 TRIREDRAFT_58396 TRIREDRAFT_58814 TRIREDRAFT_63240 TRIREDRAFT_67795 TRIREDRAFT_33723 TRIREDRAFT_111382 TRIREDRAFT_70639	91	0.99	1.14141	0.377441
34.05.01 cell migration	10	1.02	TRIREDRAFT_103180 TRIREDRAFT_120004 TRIREDRAFT_104180 TRIREDRAFT_104333 TRIREDRAFT_58814 TRIREDRAFT_63240 TRIREDRAFT_67795 TRIREDRAFT_33723 TRIREDRAFT_111382 TRIREDRAFT_70639	46	0.50	2.04	0.020914
34.05.02 motor activity	1	0.10	TRIREDRAFT_58396	16	0.17	0.588235	1
34.11 cellular sensing and response to external stimulus	26	2.67	TRIREDRAFT_71245 TRIREDRAFT_53428 TRIREDRAFT_103158 TRIREDRAFT_53776 TRIREDRAFT_2068 TRIREDRAFT_102492 TRIREDRAFT_102461 TRIREDRAFT_55671 TRIREDRAFT_55049 TRIREDRAFT_75518 TRIREDRAFT_75290 TRIREDRAFT_104557 TRIREDRAFT_58672 TRIREDRAFT_106493 TRIREDRAFT_61278 TRIREDRAFT_61074 TRIREDRAFT_34726 TRIREDRAFT_63909 TRIREDRAFT_79304 TRIREDRAFT_40808 TRIREDRAFT_80028 TRIREDRAFT_4990 TRIREDRAFT_66611 TRIRE…	272	2.98	0.895973	1
34.11.01 photoperception and response	11	1.13	TRIREDRAFT_102492 TRIREDRAFT_55671 TRIREDRAFT_75518 TRIREDRAFT_104557 TRIREDRAFT_58672 TRIREDRAFT_61074 TRIREDRAFT_79304 TRIREDRAFT_40808 TRIREDRAFT_80028 TRIREDRAFT_4990 TRIREDRAFT_111541	43	0.47	2.40426	0.00444864
34.11.03 chemoperception and response	9	0.92	TRIREDRAFT_71245 TRIREDRAFT_53428 TRIREDRAFT_103158 TRIREDRAFT_2068 TRIREDRAFT_106493 TRIREDRAFT_61074 TRIREDRAFT_34726 TRIREDRAFT_80028 TRIREDRAFT_66611	118	1.29	0.713178	1
34.11.03.03 chemotaxis	1	0.10	TRIREDRAFT_34726	9	0.09	1.11111	0.637719
34.11.03.11 pH response	1	0.10	TRIREDRAFT_71245	15	0.16	0.625	1
34.11.03.13 osmosensing and response	2	0.20	TRIREDRAFT_106493 TRIREDRAFT_66611	53	0.58	0.344828	1
34.11.10 response to biotic stimulus	5	0.51	TRIREDRAFT_71245 TRIREDRAFT_102461 TRIREDRAFT_75290 TRIREDRAFT_63909 TRIREDRAFT_112516	14	0.15	3.4	0.0120025
34.11.11 rhythm (e.g. circadian, ultradian)	2	0.20	TRIREDRAFT_55049 TRIREDRAFT_71078	20	0.21	0.952381	1
34.11.12 perception of nutrients and nutritional adaptation	3	0.30	TRIREDRAFT_71245 TRIREDRAFT_53776 TRIREDRAFT_61278	57	0.62	0.483871	1
36 SYSTEMIC INTERACTION WITH THE ENVIRONMENT	3	0.30	TRIREDRAFT_54160 TRIREDRAFT_35534 TRIREDRAFT_59351	20	0.21	1.42857	0.361018
36.20 plant / fungal specific systemic sensing and response	3	0.30	TRIREDRAFT_54160 TRIREDRAFT_35534 TRIREDRAFT_59351	20	0.21	1.42857	0.361018
36.20.18 plant hormonal regulation	3	0.30	TRIREDRAFT_54160 TRIREDRAFT_35534 TRIREDRAFT_59351	20	0.21	1.42857	0.361018
38 TRANSPOSABLE ELEMENTS, VIRAL AND PLASMID PROTEINS	1	0.10	TRIREDRAFT_53172	7	0.07	1.42857	0.54598
38.07 proteins necessary for transposon movement	1	0.10	TRIREDRAFT_53172	5	0.05	2	0.43104
40 CELL FATE	31	3.18	TRIREDRAFT_103180 TRIREDRAFT_53776 TRIREDRAFT_102458 TRIREDRAFT_54160 TRIREDRAFT_102461 TRIREDRAFT_120004 TRIREDRAFT_56780 TRIREDRAFT_104180 TRIREDRAFT_104333 TRIREDRAFT_120482 TRIREDRAFT_3121 TRIREDRAFT_59351 TRIREDRAFT_61116 TRIREDRAFT_107073 TRIREDRAFT_61183 TRIREDRAFT_61121 TRIREDRAFT_78062 TRIREDRAFT_62305 TRIREDRAFT_34726 TRIREDRAFT_63909 TRIREDRAFT_109526 TRIREDRAFT_65313 TRIREDRAFT_66689 …	465	5.10	0.623529	1
40.01 cell growth / morphogenesis	17	1.74	TRIREDRAFT_103180 TRIREDRAFT_53776 TRIREDRAFT_120004 TRIREDRAFT_104180 TRIREDRAFT_104333 TRIREDRAFT_120482 TRIREDRAFT_3121 TRIREDRAFT_61116 TRIREDRAFT_61183 TRIREDRAFT_62305 TRIREDRAFT_34726 TRIREDRAFT_66689 TRIREDRAFT_67795 TRIREDRAFT_33723 TRIREDRAFT_111382 TRIREDRAFT_70807 TRIREDRAFT_71078	325	3.56	0.488764	1
40.01.01 non-directional cell growth	1	0.10	TRIREDRAFT_120482	3	0.03	3.33333	0.287038
40.01.03 directional cell growth (morphogenesis)	7	0.72	TRIREDRAFT_103180 TRIREDRAFT_120004 TRIREDRAFT_104180 TRIREDRAFT_104333 TRIREDRAFT_67795 TRIREDRAFT_33723 TRIREDRAFT_111382	91	0.99	0.727273	1
40.01.03.03 guidance of longitudinal cell extension (e.g. pollen tube guidance, axonal pathfinding)	7	0.72	TRIREDRAFT_103180 TRIREDRAFT_120004 TRIREDRAFT_104180 TRIREDRAFT_104333 TRIREDRAFT_67795 TRIREDRAFT_33723 TRIREDRAFT_111382	23	0.25	2.88	0.00811416
40.01.05 growth regulators / regulation of cell size	2	0.20	TRIREDRAFT_53776 TRIREDRAFT_34726	36	0.39	0.512821	1
40.02.03 activity of intercellular mediators	2	0.20	TRIREDRAFT_66689 TRIREDRAFT_111251	11	0.12	1.66667	0.330922
40.02.03.01 cytokines (interleukines, colony stimulating factors, etc.)	1	0.10	TRIREDRAFT_111251	4	0.04	2.5	0.363092
40.02.03.03 chemokines	1	0.10	TRIREDRAFT_111251	3	0.03	3.33333	0.287038
40.02.03.05 growth factors	1	0.10	TRIREDRAFT_66689	5	0.05	2	0.43104
40.10 cell death	11	1.13	TRIREDRAFT_102458 TRIREDRAFT_102461 TRIREDRAFT_56780 TRIREDRAFT_107073 TRIREDRAFT_61121 TRIREDRAFT_78062 TRIREDRAFT_63909 TRIREDRAFT_109526 TRIREDRAFT_65313 TRIREDRAFT_50913 TRIREDRAFT_70823	141	1.54	0.733766	1
40.10.02 apoptosis (type I programmed cell death)	10	1.02	TRIREDRAFT_102461 TRIREDRAFT_56780 TRIREDRAFT_107073 TRIREDRAFT_61121 TRIREDRAFT_78062 TRIREDRAFT_63909 TRIREDRAFT_109526 TRIREDRAFT_65313 TRIREDRAFT_50913 TRIREDRAFT_70823	126	1.38	0.73913	1
40.10.02.01 anti-apoptosis	3	0.30	TRIREDRAFT_56780 TRIREDRAFT_109526 TRIREDRAFT_65313	22	0.24	1.25	0.421246
40.10.02.02 apoptotic program	1	0.10	TRIREDRAFT_63909	20	0.21	0.47619	1
40.10.02.02.02 caspase activation	1	0.10	TRIREDRAFT_63909	7	0.07	1.42857	0.54598
40.10.02.03 induction of apoptosis	2	0.20	TRIREDRAFT_107073 TRIREDRAFT_63909	22	0.24	0.833333	1
40.10.02.04 regulation of apoptosis	2	0.20	TRIREDRAFT_102461 TRIREDRAFT_65313	11	0.12	1.66667	0.330922
40.20 cell aging	4	0.41	TRIREDRAFT_53776 TRIREDRAFT_54160 TRIREDRAFT_59351 TRIREDRAFT_61116	38	0.41	1	1
41 DEVELOPMENT (Systemic)	18	1.85	TRIREDRAFT_119986 TRIREDRAFT_52972 TRIREDRAFT_120231 TRIREDRAFT_57112 TRIREDRAFT_45503 TRIREDRAFT_104592 TRIREDRAFT_75450 TRIREDRAFT_104593 TRIREDRAFT_58225 TRIREDRAFT_3121 TRIREDRAFT_105330 TRIREDRAFT_62121 TRIREDRAFT_122689 TRIREDRAFT_65040 TRIREDRAFT_81082 TRIREDRAFT_52432 TRIREDRAFT_41699 TRIREDRAFT_70028	90	0.98	1.88776	0.00608256
41.01 fungal/microorganismic development	18	1.85	TRIREDRAFT_119986 TRIREDRAFT_52972 TRIREDRAFT_120231 TRIREDRAFT_57112 TRIREDRAFT_45503 TRIREDRAFT_104592 TRIREDRAFT_75450 TRIREDRAFT_104593 TRIREDRAFT_58225 TRIREDRAFT_3121 TRIREDRAFT_105330 TRIREDRAFT_62121 TRIREDRAFT_122689 TRIREDRAFT_65040 TRIREDRAFT_81082 TRIREDRAFT_52432 TRIREDRAFT_41699 TRIREDRAFT_70028	90	0.98	1.88776	0.00608256
41.01.01 mating (fertilization)	4	0.41	TRIREDRAFT_52972 TRIREDRAFT_75450 TRIREDRAFT_58225 TRIREDRAFT_81082	41	0.44	0.931818	1
41.01.03 tissue pattern formation	4	0.41	TRIREDRAFT_119986 TRIREDRAFT_3121 TRIREDRAFT_65040 TRIREDRAFT_52432	16	0.17	2.41176	0.0826281
41.01.03.01 fruit body development (sexually or asexually derived spores)	4	0.41	TRIREDRAFT_119986 TRIREDRAFT_3121 TRIREDRAFT_65040 TRIREDRAFT_52432	14	0.15	2.73333	0.0538436
42 BIOGENESIS OF CELLULAR COMPONENTS	54	5.55	TRIREDRAFT_52972 TRIREDRAFT_102437 TRIREDRAFT_119762 TRIREDRAFT_103180 TRIREDRAFT_71363 TRIREDRAFT_2108 TRIREDRAFT_102458 TRIREDRAFT_55950 TRIREDRAFT_55671 TRIREDRAFT_74962 TRIREDRAFT_35137 TRIREDRAFT_75316 TRIREDRAFT_120376 TRIREDRAFT_56853 TRIREDRAFT_3027 TRIREDRAFT_58225 TRIREDRAFT_2956 TRIREDRAFT_120813 TRIREDRAFT_58814 TRIREDRAFT_73099 TRIREDRAFT_58631 TRIREDRAFT_47420 TRIREDRAFT_61074 TRIRE…	1026	11.2	0.495536	1
42.01 cell wall	10	1.02	TRIREDRAFT_102437 TRIREDRAFT_71363 TRIREDRAFT_120376 TRIREDRAFT_56853 TRIREDRAFT_61486 TRIREDRAFT_108046 TRIREDRAFT_65950 TRIREDRAFT_80240 TRIREDRAFT_110271 TRIREDRAFT_66551	239	2.62	0.389313	1
42.02 eukaryotic plasma membrane	5	0.51	TRIREDRAFT_47420 TRIREDRAFT_61074 TRIREDRAFT_62424 TRIREDRAFT_62182 TRIREDRAFT_80028	20	0.21	2.42857	0.0543971
42.04 cytoskeleton/structural proteins	15	1.54	TRIREDRAFT_119762 TRIREDRAFT_103180 TRIREDRAFT_2108 TRIREDRAFT_120813 TRIREDRAFT_58814 TRIREDRAFT_61074 TRIREDRAFT_63240 TRIREDRAFT_108840 TRIREDRAFT_65533 TRIREDRAFT_80028 TRIREDRAFT_50913 TRIREDRAFT_33723 TRIREDRAFT_111382 TRIREDRAFT_123882 TRIREDRAFT_70639	267	2.92	0.527397	1
42.04.03 actin cytoskeleton	2	0.20	TRIREDRAFT_119762 TRIREDRAFT_2108	108	1.18	0.169492	1
42.04.05 microtubule cytoskeleton	10	1.02	TRIREDRAFT_120813 TRIREDRAFT_58814 TRIREDRAFT_61074 TRIREDRAFT_63240 TRIREDRAFT_108840 TRIREDRAFT_65533 TRIREDRAFT_80028 TRIREDRAFT_50913 TRIREDRAFT_123882 TRIREDRAFT_70639	78	0.85	1.2	0.317822
42.05 centrosome	1	0.10	TRIREDRAFT_108840	9	0.09	1.11111	0.637719
42.10 nucleus	18	1.85	TRIREDRAFT_52972 TRIREDRAFT_102458 TRIREDRAFT_35137 TRIREDRAFT_75316 TRIREDRAFT_3027 TRIREDRAFT_58225 TRIREDRAFT_2956 TRIREDRAFT_73099 TRIREDRAFT_58631 TRIREDRAFT_78062 TRIREDRAFT_78343 TRIREDRAFT_62964 TRIREDRAFT_63568 TRIREDRAFT_109526 TRIREDRAFT_66928 TRIREDRAFT_111145 TRIREDRAFT_5898 TRIREDRAFT_52924	284	3.11	0.594855	1
42.10.03 organization of chromosome structure	16	1.64	TRIREDRAFT_102458 TRIREDRAFT_35137 TRIREDRAFT_75316 TRIREDRAFT_3027 TRIREDRAFT_58225 TRIREDRAFT_73099 TRIREDRAFT_58631 TRIREDRAFT_78062 TRIREDRAFT_78343 TRIREDRAFT_62964 TRIREDRAFT_63568 TRIREDRAFT_109526 TRIREDRAFT_66928 TRIREDRAFT_111145 TRIREDRAFT_5898 TRIREDRAFT_52924	240	2.63	0.623574	1
42.16 mitochondrion	3	0.30	TRIREDRAFT_55671 TRIREDRAFT_74962 TRIREDRAFT_70383	145	1.59	0.188679	1
42.25 vacuole or lysosome	3	0.30	TRIREDRAFT_81517 TRIREDRAFT_123865 TRIREDRAFT_71103	55	0.60	0.5	1
42.27 extracellular / secretion proteins	2	0.20	TRIREDRAFT_55950 TRIREDRAFT_27042	22	0.24	0.833333	1
43 CELL TYPE DIFFERENTIATION	41	4.21	TRIREDRAFT_103303 TRIREDRAFT_119986 TRIREDRAFT_103065 TRIREDRAFT_53172 TRIREDRAFT_120231 TRIREDRAFT_57112 TRIREDRAFT_45503 TRIREDRAFT_104592 TRIREDRAFT_104219 TRIREDRAFT_104593 TRIREDRAFT_120851 TRIREDRAFT_2956 TRIREDRAFT_105330 TRIREDRAFT_47424 TRIREDRAFT_106308 TRIREDRAFT_106607 TRIREDRAFT_39587 TRIREDRAFT_107071 TRIREDRAFT_62121 TRIREDRAFT_108025 TRIREDRAFT_63093 TRIREDRAFT_71566 TRIREDRAFT_10…	498	5.46	0.771062	1
43.01 fungal/microorganismic cell type differentiation	41	4.21	TRIREDRAFT_103303 TRIREDRAFT_119986 TRIREDRAFT_103065 TRIREDRAFT_53172 TRIREDRAFT_120231 TRIREDRAFT_57112 TRIREDRAFT_45503 TRIREDRAFT_104592 TRIREDRAFT_104219 TRIREDRAFT_104593 TRIREDRAFT_120851 TRIREDRAFT_2956 TRIREDRAFT_105330 TRIREDRAFT_47424 TRIREDRAFT_106308 TRIREDRAFT_106607 TRIREDRAFT_39587 TRIREDRAFT_107071 TRIREDRAFT_62121 TRIREDRAFT_108025 TRIREDRAFT_63093 TRIREDRAFT_71566 TRIREDRAFT_10…	498	5.46	0.771062	1
43.01.03 fungal and other eukaryotic cell type differentiation	41	4.21	TRIREDRAFT_103303 TRIREDRAFT_119986 TRIREDRAFT_103065 TRIREDRAFT_53172 TRIREDRAFT_120231 TRIREDRAFT_57112 TRIREDRAFT_45503 TRIREDRAFT_104592 TRIREDRAFT_104219 TRIREDRAFT_104593 TRIREDRAFT_120851 TRIREDRAFT_2956 TRIREDRAFT_105330 TRIREDRAFT_47424 TRIREDRAFT_106308 TRIREDRAFT_106607 TRIREDRAFT_39587 TRIREDRAFT_107071 TRIREDRAFT_62121 TRIREDRAFT_108025 TRIREDRAFT_63093 TRIREDRAFT_71566 TRIREDRAFT_10…	498	5.46	0.771062	1
43.01.03.05 budding, cell polarity and filament formation	5	0.51	TRIREDRAFT_53172 TRIREDRAFT_57112 TRIREDRAFT_45503 TRIREDRAFT_71566 TRIREDRAFT_41699	258	2.83	0.180212	1
43.01.03.09 development of asco- basidio- or zygospore	3	0.30	TRIREDRAFT_119986 TRIREDRAFT_2956 TRIREDRAFT_109349	169	1.85	0.162162	1
99 UNCLASSIFIED PROTEINS	537	55.2	TRIREDRAFT_54089 TRIREDRAFT_102677 TRIREDRAFT_103112 TRIREDRAFT_103394 TRIREDRAFT_102864 TRIREDRAFT_103156 TRIREDRAFT_54444 TRIREDRAFT_119856 TRIREDRAFT_44362 TRIREDRAFT_103193 TRIREDRAFT_103403 TRIREDRAFT_103302 TRIREDRAFT_103411 TRIREDRAFT_102935 TRIREDRAFT_119704 TRIREDRAFT_102467 TRIREDRAFT_103364 TRIREDRAFT_102648 TRIREDRAFT_54372 TRIREDRAFT_73539 TRIREDRAFT_103282 TRIREDRAFT_102468 TRIREDRA…	3705	40.6	1.35961	1.91699e-22
