# Supplementary material for: Omics Analyses of Trichoderma reesei CBS999.97 and QM6a Indicate the Relevance of Female Fertility to Carbohydrate-Active Enzyme and Transporter Levels
Source: Appl Environ Microbiol. 2017 Oct 31;83(22):e01578-17. doi: 10.1128/AEM.01578-17 (PMC5666144; doi:10.1128/AEM.01578-17)
Supplement: Supplemental material [file AEM.01578-17_zam999118153sd3.xlsx]

## Sheet: genomic CAZyme clusters
Comparison of CAZyme gene clusters in CBS999.97 and QM6a
In some cases, genome assembly did not allow for precise determination of genomic localization in CBS999.97.
clusters in CBS999.97					clusters in QM6a				Annotation
cluster	CBS999.97 homologue to	scaffold	start	end	cluster	QM6a protein ID	scaffold	start	Gene name	Description	Family	group
1	TRIRE2_53731				1	TRIRE2_53731	scaffold 1	417719		candidate b-glycosidase distantly related to endo-1,4-glucanase	GH family 5	Glycoside hydrolase
1	TRIRE2_54723	56	418084	418998	1	TRIRE2_54723	scaffold 1	467944		0	CBM family 50	Carbohydrate binding module
1	TRIRE2_73632	56	365569	366761	1	TRIRE2_73632	scaffold 1	520245	axe1	0	CE family 5	Carbohydrate esterase
1	TRIRE2_73638	56	362639	363722	1	TRIRE2_73638	scaffold 1	523161		0	CBM family 1	Carbohydrate binding module
1	TRIRE2_73643	56	360748	361884	1	TRIRE2_73643	scaffold 1	524998	egl4/cel61a	endo-1,4-glucanase; CEL61A (EGL4)	GH family 61	Glycoside hydrolase
2	TRIRE2_74168	57	283147	284040	2	TRIRE2_74168	scaffold 1	2260553	DPM1	GDPMan:Dol-P mannosyltransferase catalytic subunit	GT family 2	O-Linked glycan elaboration
2	TRIRE2_74194	57	377204	378283	2	TRIRE2_74194	scaffold 1	2354765		lxr1	GH family 99	Glycoside hydrolase
2	TRIRE2_74198	57	380452	383228	2	TRIRE2_74198	scaffold 1	2358284		candidate a-glycosidase	GH family 92	Glycoside hydrolase
2	TRIRE2_71394	57	390809	392401	2	TRIRE2_71394	scaffold 1	2369127		candidate b-glycosidase related to b-glucuronidase	GH family 79	Glycoside hydrolase
2	TRIRE2_71399	57	417115	418129	2	TRIRE2_71399	scaffold 1	2395425		candidate b-glycosidase distantly related to b-1,3-glucanase	GH family 16	Glycoside hydrolase
2	TRIRE2_54242	57	418387	420934	2	TRIRE2_54242	scaffold 1	2396697		candidate b-glycosidase related to b-1,3-glucanase	GH family 55	Glycoside hydrolase
2	TRIRE2_103033	57	437933	438679	2	TRIRE2_103033	scaffold 1	2416227		0	PL family 7	Polysaccharide lyase
2	TRIRE2_74223	4	654	1409	2	TRIRE2_74223	scaffold 1	2489280	xyn1	xylanase 1 (EC 3.2.1.8)	GH family 11	Glycoside hydrolase
2	TRIRE2_103049	25	1288956	1290337	2	TRIRE2_103049	scaffold 1	2495262		candidate a-glycosidase related to exo-polygalacturonase	GH family 28	Glycoside hydrolase
2	TRIRE2_103050	25	1293145	1293826	2	TRIRE2_103050	scaffold 1	2499430		0	GH family 23	Glycoside hydrolase
3	TRIRE2_55802	71	820275	821757	3	TRIRE2_55802	scaffold 2	1326131		candidate a-glycosidase	GH family 76	Glycoside hydrolase
3	TRIRE2_103825	71	833989	835108	3	TRIRE2_103825	scaffold 2	1339857		0	CE family 16	Carbohydrate esterase
3	TRIRE2_120198	71	866744	870396	3	TRIRE2_120198	scaffold 2	1372573		0	GT family 35	Glycosyl transferase
3	TRIRE2_103850	71	913908	915460	3	TRIRE2_103850	scaffold 2	1419440	ALG1	GPD-Man:Dol-P-GlcNAc2 beta1,4-mannosyltransferase	GT family 33	Glycosyltransferases working at the ER cytosolic face
4	TRIRE2_120229	71	1072732	1074429	4	TRIRE2_120229	scaffold 2	1587768	xyn3	candidate xylanase	GH family 10	Glycoside hydrolase
4	TRIRE2_55319	71	1102514	1104046	4	TRIRE2_55319	scaffold 2	1617508	abf3	candidate a-L-arabinofuranosidase	GH family 54	Glycoside hydrolase
4	TRIRE2_55733	71	1139568	1142192	4	TRIRE2_55733	scaffold 2	1657327		candidate a-glycosidase distantly related to a-1,2-mannosidase	GH family 92	Glycoside hydrolase
4	TRIRE2_55999	71	1226803	1228918	4	TRIRE2_55999	scaffold 2	1744514		candidate a-galactosidase	GH family 27	Glycoside hydrolase
4	TRIRE2_75036	71	1319929	1323569	4	TRIRE2_75036	scaffold 2	1837499		candidate a-glucosidase	GH family 63	Glycoside hydrolase
4	TRIRE2_103995	71	1373541	1375299	4	TRIRE2_103995	scaffold 2	1891183		0	GH family 125	Glycoside hydrolase
5	TRIRE2_72567	25	1266207	1268035	5	TRIRE2_72567	scaffold 3	12573	cbh2/cel6a	cellobiohydrolase CBH2	GH family 6	Glycoside hydrolase
5	TRIRE2_57179	25	1261133	1262251	5	TRIRE2_57179	scaffold 3	18138		candidate glycosidase distantly related to unsaturated rhamnogalactuonyl hydrolase	GH family 105	Glycoside hydrolase
5	TRIRE2_72568	25	1256564	1258447	5	TRIRE2_72568	scaffold 3	21942		candidate b-glycosidase distantly related to b-glucuronidase	GH family 79	Glycoside hydrolase
5	TRIRE2_120312	25	1245033	1246751	5	TRIRE2_120312	scaffold 3	33880	egl2/cel5a	endo-1,4-glucanase EGL2	GH family 5	Glycoside hydrolase
5	TRIRE2_56840	25	1218354	1220120	5	TRIRE2_56840	scaffold 3	61027		Predicted oxidoreductase	GH family 109	Glycoside hydrolase
5	TRIRE2_45252				5	TRIRE2_45252	scaffold 3	140857		0	GT family 32	Glycosyl transferase
5	TRIRE2_56638	25	1134621	1135883	5	TRIRE2_56638	scaffold 3	144600		0	GT family 64	Glycosyl transferase
5	TRIRE2_56418	25	1119364	1121905	5	TRIRE2_56418	scaffold 3	158433		candidate b-1,3-exoglucanase	GH family 55	Glycoside hydrolase
5	TRIRE2_104102	25	1118126	1118680	5	TRIRE2_104102	scaffold 3	161247		0	CE family 10	Carbohydrate esterase
5	TRIRE2_104121	25	1061730	1063245	5	TRIRE2_104121	scaffold 3	215818	ALG3	Dol-PP-Man:Dol-P-GlcNAc2Man5 alpha 1,3-mannosyltransferase	GT family 58	Glycosyltransferases working at the ER luminal face
5	TRIRE2_21576	25	1041961	1043687	5	TRIRE2_21576	scaffold 3	235343	KTR1	Alpha 1,2-mannosyltransferase	GT family 15	Glycosyltransferases working at the Golgi complex luminal face, O-Linked glycan elaboration
6	TRIRE2_56830	25	919244	921077	6	TRIRE2_56830	scaffold 3	353913		0	CE family 10	Carbohydrate esterase
6	TRIRE2_56812	25	860774	863047	6	TRIRE2_56812	scaffold 3	407670	ALG10	Dol-PP-Glc:Dol-P-GlcNAc2Man9Glc2 alpha 1,2-glucosyltransferase	GT family 59	Glycosyltransferases working at the ER luminal face
6	TRIRE2_57098	25	833298	835862	6	TRIRE2_57098	scaffold 3	434292		candidate a-glycosidase distantly related to a-1,2-mannosidase	GH family 92	Glycoside hydrolase
6	TRIRE2_120362	25	774792	776468	6	TRIRE2_120362	scaffold 3	491728		0	CBM family 4	Carbohydrate binding module
6	TRIRE2_56876	25	54455	55889	6	TRIRE2_56876	scaffold 3	1217138		0	GT family 69	Glycosyl transferase
6	TRIRE2_75421	25	51345	53809	6	TRIRE2_75421	scaffold 3	1219219	PMT4	Dol-P-Man:protein-O-D-mannosyltransferase	GT family 39	O-Linked glycan elaboration
6	TRIRE2_2662	25	38243	40530	6	TRIRE2_2662	scaffold 3	1228177	MNS1	ER alpha1,2-mannosidase I	GH family 47	ER glycosidases
6	TRIRE2_21641	25	23448	28051	6	TRIRE2_21641	scaffold 3	1258236		0	GH family 74	Glycoside hydrolase
7	TRIRE2_120873	1	54674	56972	7	TRIRE2_120873	scaffold 5	56729		candidate a-1,3-glucanase	GH family 71	Glycoside hydrolase
7	TRIRE2_76210	1	60106	61074	7	TRIRE2_76210	scaffold 5	62092	abf2	a-L-arabinofuranosidase ABF2 (GenBand acc. No. AAP57750)	GH family 62	Glycoside hydrolase
7	TRIRE2_105247	1	94022	95833	7	TRIRE2_105247	scaffold 5	95803		0	CE family 10	Carbohydrate esterase
7	TRIRE2_76227	1	133021	135640	7	TRIRE2_76227	scaffold 5	134792	cel3e	b-glucosidase (genBank acc. No. AAP57760); CEL3e	GH family 3	Glycoside hydrolase
7	TRIRE2_58450	1	158606	161317	7	TRIRE2_58450	scaffold 5	160734	xyl3b	cadidate b-glycosidase distantly related to a-L-arabinofuanosidase / b-xylosidase	GH family 3	Glycoside hydrolase
7	TRIRE2_73005	1	176678	178517	7	TRIRE2_73005	scaffold 5	178488		candidate b-glycosidase related to b-glucuronidase	GH family 79	Glycoside hydrolase
7	TRIRE2_58887	1	181457	183802	7	TRIRE2_58887	scaffold 5	183183		candidate a-glycosidase distantly related to a-L-rhamnosidase	GH family 78	Glycoside hydrolase
7	TRIRE2_105288	1	188804	190267	7	TRIRE2_105288	scaffold 5	190565		0	GH family 99	Glycoside hydrolase
8	TRIRE2_46421	1	373713	375606	8	TRIRE2_46421	scaffold 5	385334	KTR5	Alpha-Mannosyltransferase	GT family 15	Glycosyltransferases working at the Golgi complex luminal face
8	TRIRE2_58550	1	446722	447929	8	TRIRE2_58550	scaffold 5	456622		0	CE family 14	Carbohydrate esterase
8	TRIRE2_120923	1	450421	451551	8	TRIRE2_120923	scaffold 5	460344		0	GT family 32	Glycosyl transferase
8	TRIRE2_46443	1	453130	455020	8	TRIRE2_46443	scaffold 5	463655	OCH4	Alpha 1,6-mannosyltransferase	GT family 32	Glycosyltransferases working at the Golgi complex luminal face
8	TRIRE2_3094	1	482905	484442	8	TRIRE2_3094	scaffold 5	496684		candidate b-1,6-glucanase; similar to T. harzianum BGN16.3 (GenBank acc no Q8J0I9)	GH family 30	Glycoside hydrolase
9	TRIRE2_59082	1	878108	879489	9	TRIRE2_59082	scaffold 5	890960	chi18-2	candidate b-glycosidase related to chitinase; fungal subgroup A chitinase	GH family 18	Glycoside hydrolase
9	TRIRE2_120980	1	904355	905932	9	TRIRE2_120980	scaffold 5	917238		0	CBM family 13	Carbohydrate binding module
9	TRIRE2_58802	1	966682	969199	9	TRIRE2_58802	scaffold 5	979795		candidate a-glycosidase distantly related to a-1,2-L-fucosidase	GH family 95	Glycoside hydrolase
9	TRIRE2_38536	1	1030319	1031278	9	TRIRE2_38536	scaffold 5	1043442		candidate b-glycosidase realted to b-1,3-1,4-glucanase	GH family 16	Glycoside hydrolase
9	TRIRE2_105557	1	1034351	1035402	9	TRIRE2_105557	scaffold 5	1047637	MNN10	Alpha 1,6-mannosyltransferase M-Pol II complex member	GT family 34	Glycosyltransferases working at the Golgi complex luminal face
9	TRIRE2_58387	1	1085446	1086891	9	TRIRE2_58387	scaffold 5	1098589		0	CE family 7	Carbohydrate esterase
10	TRIRE2_46816	47	13097	15918	10	TRIRE2_46816	scaffold 6	13220	cel3d	b-glucosidase (GenBank acc. No. AAP57759)	GH family 3	Glycoside hydrolase
10	TRIRE2_36822	47	45949	48396	10	TRIRE2_36822	scaffold 6	46981		0	CE family 1	Carbohydrate esterase
10	TRIRE2_105804	47	61650	68419	10	TRIRE2_105804	scaffold 6	62708		0	CE family 10	Carbohydrate esterase
10	TRIRE2_121127	47	99204	101597	10	TRIRE2_121127	scaffold 6	101030	bxl1	b-xylosidase BXL1 (GenBank acc. No.CAA93248)	GH family 3	Glycoside hydrolase
10	TRIRE2_76672	47	102757	105127	10	TRIRE2_76672	scaffold 6	104735	bgl1/cel3a	b-glucosidase	GH family 3	Glycoside hydrolase
10	TRIRE2_59391	47	137021	139059	10	TRIRE2_59391	scaffold 6	139746		candidate a-galactosidase	GH family 27	Glycoside hydrolase
10	TRIRE2_59689	47	140769	143673	10	TRIRE2_59689	scaffold 6	143494		candidate b-mannosidase	GH family 2	Glycoside hydrolase
10	TRIRE2_121136	47	165017	166643	10	TRIRE2_121136	scaffold 6	167849		0	GH family 99	Glycoside hydrolase
10	TRIRE2_59723	47	216126	217856	10	TRIRE2_59723	scaffold 6	218118		0	CE family 10	Carbohydrate esterase
11	TRIRE2_105931	47	502280	504544	11	TRIRE2_105931	scaffold 6	509949		candidate b-glycosidase distantly related to N-acetyl-b-D-glucosaminidase	GH family 20	Glycoside hydrolase
11	TRIRE2_59508	47	558813	560452	11	TRIRE2_59508	scaffold 6	566286		0	CE family 10	Carbohydrate esterase
11	TRIRE2_105956	47	576082	577644	11	TRIRE2_105956	scaffold 6	583598		candidate a-amylase	GH family 13	Glycoside hydrolase
11	TRIRE2_59578	47	592948	594744	11	TRIRE2_59578	scaffold 6	600205		candidate oligo-1,6-glucosdiase	GH family 13	Glycoside hydrolase
12	TRIRE2_59642	47	730135	731064	12	TRIRE2_59642	scaffold 6	736024		0	CE family 1	Carbohydrate esterase
12	TRIRE2_22005	47	736772	740317	12	TRIRE2_22005	scaffold 6	742669	PMT1	Dol-P-Man:protein-O-D-mannosyltransferase	GT family 39	O-Linked glycan elaboration
12	TRIRE2_41248	47	800207	801155	12	TRIRE2_41248	scaffold 6	806285		0	CE family 3	Carbohydrate esterase
13	TRIRE2_27554	47	941470	942678	13	TRIRE2_27554	scaffold 6	953025		candidate b-glycosidase distantly related to endo-1,4-glucanase	GH family 61	Glycoside hydrolase
13	TRIRE2_121227	47	968736	970475	13	TRIRE2_121227	scaffold 6	980707		0	GT family 2	Glycosyl transferase
13	TRIRE2_76852	47	973462	975993	13	TRIRE2_76852	scaffold 6	985207		candidate b-glycosidase distantly related to b-galactosidase	GH family 2	Glycoside hydrolase
14	TRIRE2_60489	26	57110	57928	14	TRIRE2_60489	scaffold 7	798601		0	CE family 5	Carbohydrate esterase
14	TRIRE2_73248	26	67971	70649	14	TRIRE2_73248	scaffold 7	809421		candidate b-1,3-exoglucanase	GH family 55	Glycoside hydrolase
14	TRIRE2_121418	61	38412	39561	14	TRIRE2_121418	scaffold 7	834449	aes1	0	CE family 16	Carbohydrate esterase
14	TRIRE2_73256	61	88625	91860	14	TRIRE2_73256	scaffold 7	884719		candidate b-glycosidase related to endo-b-1,3-glucanase	GH family 81	Glycoside hydrolase
15	TRIRE2_77227	61	174052	175714	15	TRIRE2_77227	scaffold 7	970048		0	GT family 21	Glycosyl transferase
15	TRIRE2_3568				15	TRIRE2_3568	scaffold 7	990723		0	CE family 1	Carbohydrate esterase
15	TRIRE2_106575	61	239058	241821	15	TRIRE2_106575	scaffold 7	1035839		candidate b-glucuronidase	GH family 79	Glycoside hydrolase
15	TRIRE2_22129	61	267060	268298	15	TRIRE2_22129	scaffold 7	1063004		0	GH family 61	Glycoside hydrolase
16	TRIRE2_121475	61	434452	437337	16	TRIRE2_121475	scaffold 7	1229837		0	GH family 127	Glycoside hydrolase
16	TRIRE2_77283	61	440551	443028	16	TRIRE2_77283	scaffold 7	1235919		0	GT family 2	Glycosyl transferase
16	TRIRE2_77284	61	447696	449142	16	TRIRE2_77284	scaffold 7	1243152		candidate b-glycosidase distantly related to endoglucanase	GH family 12	Glycoside hydrolase
16	TRIRE2_60085	61	501608	504148	16	TRIRE2_60085	scaffold 7	1293984		candidate a-glycosidase distantly related to a-glucosidase	GH family 31	Glycoside hydrolase
16	TRIRE2_77299	61	508368	511049	16	TRIRE2_77299	scaffold 7	1300577	gls93	exo-b-D-glucosaminidase GLS93 (GenBank acc. No. BAD99604)	GH family 2	Glycoside hydrolase
16	TRIRE2_121491	61	554545	557263	16	TRIRE2_121491	scaffold 7	1352906		#N/A	GT family 4	Glycosyl transferase
16	TRIRE2_59791	61	597166	598197	16	TRIRE2_59791	scaffold 7	1398241	chi18-15/chit36	candidate chitinase related to bacterial chitinases, does not belong to a fungal subgroup	GH family 18	Glycoside hydrolase
17	TRIRE2_77547	79	442178	443959	17	TRIRE2_77547	scaffold 8	562776		GT1 glycosyltransferase	GT family 1	Glycosyl transferase
17	TRIRE2_60752	79	468665	470359	17	TRIRE2_60752	scaffold 8	589190		0	CE family 10	Carbohydrate esterase
17	TRIRE2_77557	79	471689	472960	17	TRIRE2_77557	scaffold 8	592204		0	GT family 54	Glycosyl transferase
17	TRIRE2_60635	79	485751	488327	17	TRIRE2_60635	scaffold 8	606294		candidate a-glycosidase distantly related to a-1,2-mannosidase	GH family 92	Glycoside hydrolase
17	TRIRE2_61293	79	503897	505565	17	TRIRE2_61293	scaffold 8	631170		0	CE family 10	Carbohydrate esterase
17	TRIRE2_3739	79	507165	508826	17	TRIRE2_3739	scaffold 8	634452		candidate b-xylosidase	GH family 43	Glycoside hydrolase
17	TRIRE2_32027				17	TRIRE2_32027	scaffold 8	691395		0	CE family 10	Carbohydrate esterase
18	TRIRE2_4027	57	499357	500607	18	TRIRE2_4027	scaffold 10	25878		0	GT family 25	Glycosyl transferase
18	TRIRE2_78176	57	505949	512319	18	TRIRE2_78176	scaffold 10	32687		0	GT family 48	Glycosyl transferase
18	TRIRE2_62305	57	512759	517388	18	TRIRE2_62305	scaffold 10	39083	KRE5	UDP-glucose:glycoprotein alpha-glucosyltransferase	GT family 24	Glycoprotein quality control
19	TRIRE2_62424	57	947648	951720	19	TRIRE2_62424	scaffold 10	482576		0	GT family 1	Glycosyl transferase
19	TRIRE2_107779				19	TRIRE2_107779	scaffold 10	514175		0	CE family 10	Carbohydrate esterase
19	TRIRE2_62603	57	1024172	1027765	19	TRIRE2_62603	scaffold 10	558938		0	GT family 90	Glycosyl transferase
20	TRIRE2_107835	57	1118126	1119199	20	TRIRE2_107835	scaffold 10	656719		0	CE family 10	Carbohydrate esterase
20	TRIRE2_122081	57	1126902	1128563	20	TRIRE2_122081	scaffold 10	665675	egl1/cel7b	endo-1,4-glucanase EGL1; C-terminal CBM1	GH family 7	Glycoside hydrolase
20	TRIRE2_71532	57	1133802	1135879	20	TRIRE2_71532	scaffold 10	673349		candidate a-glycosidase distantly related to a-1,3-glucanase	GH family 71	Glycoside hydrolase
20	TRIRE2_107850	57	1151254	1152178	20	TRIRE2_107850	scaffold 10	689667		0	CE family 1	Carbohydrate esterase
20	TRIRE2_22426	57	1208242	1209455	20	TRIRE2_22426	scaffold 10	747121		0	GH family 109	Glycoside hydrolase
21	TRIRE2_62985				21	TRIRE2_62985	scaffold 11	242225		0	CE family 10	Carbohydrate esterase
21	TRIRE2_4221	20	1021526	1022738	21	TRIRE2_4221	scaffold 11	253616		0	GH family 105	Glycoside hydrolase
21	TRIRE2_39942	20	1013895	1015343	21	TRIRE2_39942	scaffold 11	261825		candidate b-glycosidase distantly related to exo-1,3-glucanase	GH family 17	Glycoside hydrolase
22	TRIRE2_63828	77	388188	390112	22	TRIRE2_63828	scaffold 12	342953	ALG12	Dol-PP-Man:Dol-P-GlcNAc2Man7 alpha 1,6-mannosyltransferase	GT family 22	Glycosyltransferases working at the ER luminal face
22	TRIRE2_108477	77	404017	406086	22	TRIRE2_108477	scaffold 12	358262		candidate oligo-1,6-glucosidase	GH family 13	Glycoside hydrolase
22	TRIRE2_49193	77	458528	460530	22	TRIRE2_49193	scaffold 12	412332		candidate b-glycosidase distantly related to exo-1,3-glucanase	GH family 17	Glycoside hydrolase
23	TRIRE2_122495	7	308224	310244	23	TRIRE2_122495	scaffold 13	13864		candidate a-glycosidase	GH family 76	Glycoside hydrolase
23	TRIRE2_108671	7	342299	345445	23	TRIRE2_108671	scaffold 13	47706	bgl3f	candidate b-glycosidase related to b-xylosidase	GH family 3	Glycoside hydrolase
23	TRIRE2_108672	7	345762	347859	23	TRIRE2_108672	scaffold 13	51164		candidate a-1,3-glucanase	GH family 71	Glycoside hydrolase
23	TRIRE2_122511	7	422746	423791	23	TRIRE2_122511	scaffold 13	128438		candidate endo-1,3(4)-b-glucanase	GH family 16	Glycoside hydrolase
24	TRIRE2_122646	74	1170409	1171611	24	TRIRE2_122646	scaffold 14	106575		0	CE family 1	Carbohydrate esterase
24	TRIRE2_64620	74	1165244	1166770	24	TRIRE2_64620	scaffold 14	111554		0	CE family 7	Carbohydrate esterase
24	TRIRE2_64543	74	1142258	1143707	24	TRIRE2_64543	scaffold 14	134534	GPI14	Alpha-1,4-mannosyltransferase	GT family 50	GPI-Anchor elaboration
25	TRIRE2_79602	74	724474	726989	25	TRIRE2_79602	scaffold 14	549661		candidate b-glycosidase related to endo-b-1,3-glucanase	GH family 81	Glycoside hydrolase
25	TRIRE2_79606	74	715224	718240	25	TRIRE2_79606	scaffold 14	558341		0	GH family 115	Glycoside hydrolase
25	TRIRE2_64834	74	696726	698246	25	TRIRE2_64834	scaffold 14	578248		0	CE family 1	Carbohydrate esterase
25	TRIRE2_122730	74	681863	684652	25	TRIRE2_122730	scaffold 14	591881		0	CE family 10	Carbohydrate esterase
26	TRIRE2_64375	74	610434	612779	26	TRIRE2_64375	scaffold 14	670052		Sporulation-specific exo-1,3-beta-glucanase; contributes to ascospore thermoresistance	GH family 5	Glycoside hydrolase
26	TRIRE2_79669	74	571807	575317	26	TRIRE2_79669	scaffold 14	708975		candidate b-glycosidase related to b-N-acetylhexosaminidase	GH family 3	Glycoside hydrolase
26	TRIRE2_79671	74	567969	570034	26	TRIRE2_79671	scaffold 14	714554		0	CE family 9	Carbohydrate esterase
27	TRIRE2_65215	75	7505	8571	27	TRIRE2_65215	scaffold 15	21775		0	CE family 4	Carbohydrate esterase
27	TRIRE2_64906	75	30451	31801	27	TRIRE2_64906	scaffold 15	32246	bgn3	candidate b-1,6-glucanase; similar to T. harzianum B16-2 (GenBank acc. No. CAA55789) and T. virens BGN3 (AAL84696)	GH family 5	Glycoside hydrolase
27	TRIRE2_122780	75	44237	45610	27	TRIRE2_122780	scaffold 15	46032	rgx1	candidate a-glycosidase related to exo-polygalacturonase	GH family 28	Glycoside hydrolase
27	TRIRE2_25224	75	69985	73189	27	TRIRE2_25224	scaffold 15	71889		candidate a-glycosidase related to acid trehalase	GH family 65	Glycoside hydrolase
28	TRIRE2_79960	13	424059	426029	28	TRIRE2_79960	scaffold 16	384566	MAN1C	Golgi alpha1,2-mannosidase IC	GH family 47	Golgi glycosidases
28	TRIRE2_50212	13	382883	385713	28	TRIRE2_50212	scaffold 16	425066		distantly related to glycosyltransferases; Glycosyltransferases not yet assigned to a family	GT family 2	Glycosyl transferase
28	TRIRE2_50215	13	374818	376496	28	TRIRE2_50215	scaffold 16	434216		candidate b-glycosidase distantly related to endo-1,3-b-D-glucanase	GH family 16	Glycoside hydrolase
29	TRIRE2_65677	13	125048	125964	29	TRIRE2_65677	scaffold 16	687134		0	CE family 1	Carbohydrate esterase
29	TRIRE2_30250	13	89843	91044	29	TRIRE2_30250	scaffold 16	722328		0	GT family 8	Glycosyl transferase
29	TRIRE2_65646	13	78551	79733	29	TRIRE2_65646	scaffold 16	733447	OCH1	Alpha 1,6-mannosyltransferase	GT family 32	Glycosyltransferases working at the Golgi complex luminal face
30	TRIRE2_66041	39	1014046	1017427	30	TRIRE2_66041	scaffold 17	372708	chi18-18	chitinase ? Secreted ?	GH family 18	Glycoside hydrolase
30	TRIRE2_65817	39	1069248	1070871	30	TRIRE2_65817	scaffold 17	427608		0	GT family 69	Glycosyl transferase
30	TRIRE2_80191	39	1088553	1090669	30	TRIRE2_80191	scaffold 17	446875		0	CE family 1	Carbohydrate esterase
31	TRIRE2_80340	2	522133	523338	31	TRIRE2_80340	scaffold 18	156191		0	GT family 32	Glycosyl transferase
31	TRIRE2_22914	2	497147	499069	31	TRIRE2_22914	scaffold 18	180435		candidate b-1,3-glucanosyltransferase	GH family 72	Glycoside hydrolase
31	TRIRE2_66303	2	466001	466813	31	TRIRE2_66303	scaffold 18	209469		0	GH family 128	Glycoside hydrolase
32	TRIRE2_72012	2	137721	139961	32	TRIRE2_72012	scaffold 18	542807		0	GT family 8	Glycosyl transferase
32	TRIRE2_66324	2	130599	131594	32	TRIRE2_66324	scaffold 18	551090		0	CE family 1	Carbohydrate esterase
32	TRIRE2_123173	2	48164	54863	32	TRIRE2_123173	scaffold 18	626420		0	GT family 41	Glycosyl transferase
33	TRIRE2_66687	39	422165	423277	33	TRIRE2_66687	scaffold 19	226345	GAT3	Beta 1,4-mannosyl-glycoprotein 4-beta-N-acetylglucosaminyltransferase	GT family 17	Glycosyltransferases working at the Golgi complex luminal face
33	TRIRE2_123226	39	415831	418038	33	TRIRE2_123226	scaffold 19	231674		trehalase, recycles trehalose to glucose, trehalose is a hallmark of stress response	GH family 37	Glycoside hydrolase
33	TRIRE2_66608	39	404264	407118	33	TRIRE2_66608	scaffold 19	242613		0	CE family 1	Carbohydrate esterase
33	TRIRE2_123232	39	391952	392834	33	TRIRE2_123232	scaffold 19	259059	egl3/cel12a	endoglucanase	GH family 12	Glycoside hydrolase
33	TRIRE2_27042	39	346621	348378	33	TRIRE2_27042	scaffold 19	303380		0	GT family 90	Glycosyl transferase
34	TRIRE2_110894	3	422899	424338	34	TRIRE2_110894	scaffold 23	80045		candidate endo-b-1,6-galactanase; similar to T. viride 6GAL (GenBank acc. No. BAC84995)	GH family 30	Glycoside hydrolase
34	TRIRE2_67844	3	399606	401381	34	TRIRE2_67844	scaffold 23	95392		candidate a-glycosidase	GH family 76	Glycoside hydrolase
34	TRIRE2_68064				34	TRIRE2_68064	scaffold 23	107697		candidate b-glycosidase distantly related to b-xylosidase / a-L-arabinofuranosidase	GH family 43	Glycoside hydrolase
35	TRIRE2_111094	13	959076	960005	35	TRIRE2_111094	scaffold 24	293398		0	CBM family 13	Carbohydrate binding module
35	TRIRE2_123639	13	1019825	1021174	35	TRIRE2_123639	scaffold 24	354015		candidate b-glycosidase distantly related to b-1,3-glucanase	GH family 64	Glycoside hydrolase
35	TRIRE2_68347	58	18179	19448	35	TRIRE2_68347	scaffold 24	377880	chi18-16	chitinase; fungal subgroup B chitinase	GH family 18	Glycoside hydrolase
35	TRIRE2_68161				35	TRIRE2_68161	scaffold 24	388233		0	CE family 10	Carbohydrate esterase
35	TRIRE2_111138	13	1072034	1075000	35	TRIRE2_111138	scaffold 24	433646		candidate a-glycosidase related to a-1,2-L-fucosidase	GH family 95	Glycoside hydrolase
36	TRIRE2_123818	31	435389	436276	36	TRIRE2_123818	scaffold 27	125545	xyn2	xylanase 2 (EC 3.2.1.8)	GH family 11	Glycoside hydrolase
36	TRIRE2_72488	31	367623	370010	36	TRIRE2_72488	scaffold 27	187515		candidate a-glycosidase distantly related to a-1,2-L-fucosidase	GH family 95	Glycoside hydrolase
36	TRIRE2_69123	31	327344	328934	36	TRIRE2_69123	scaffold 27	230942		candidate a-glycosidase	GH family 76	Glycoside hydrolase
37	TRIRE2_69557	13	1385692	1387356	37	TRIRE2_69557	scaffold 29	267309		candidate b-glycosidase related to b-N-acetylglucosaminidase	GH family 3	Glycoside hydrolase
37	TRIRE2_23346	13	1389386	1391254	37	TRIRE2_23346	scaffold 29	270911	nag2	candidate N-acetyl-b-D-glucosaminidase	GH family 20	Glycoside hydrolase
37	TRIRE2_69493	10	86947	90910	37	TRIRE2_69493	scaffold 29	294320		candidate a-glycosidase distantly related to a-1,2-mannosidase	GH family 92	Glycoside hydrolase
37	TRIRE2_123989	10	47899	49814	37	TRIRE2_123989	scaffold 29	332456	cbh1/cel7a	cellobiohydrolase CBH1	GH family 7	Glycoside hydrolase
37	TRIRE2_123992	10	37339	39143	37	TRIRE2_123992	scaffold 29	342967		0	CBM family 63	Carbohydrate binding module
37	TRIRE2_111849	10	33645	35233	37	TRIRE2_111849	scaffold 29	346861	xyn4	xylanase 4	GH family 30	Glycoside hydrolase
38	TRIRE2_69700	49	257855	259645	38	TRIRE2_69700	scaffold 30	21454		candidate a-glycosidase related to a-N-acetylglucosaminidase	GH family 89	Glycoside hydrolase
38	TRIRE2_72704	49	232945	234819	38	TRIRE2_72704	scaffold 30	46339	agl3	a-galactosidase AGL3 (GenBank acc no CAA93246)	GH family 27	Glycoside hydrolase
38	TRIRE2_5807	49	195039	197514	38	TRIRE2_5807	scaffold 30	83339		candidate a-glycosidase distantly related to a-1,2-L-fucosidase	GH family 95	Glycoside hydrolase
38	TRIRE2_111897	49	189871	190866	38	TRIRE2_111897	scaffold 30	90327		0	GH family 109	Glycoside hydrolase
38	TRIRE2_27259	49	172659	174135	38	TRIRE2_27259	scaffold 30	107047		candidate a-glycosidase related to a-galactosidase	GH family 27	Glycoside hydrolase
38	TRIRE2_69736	49	164643	166136	38	TRIRE2_69736	scaffold 30	114885		candidate b-1,6-glucanase	GH family 30	Glycoside hydrolase
38	TRIRE2_124016	49	105063	107465	38	TRIRE2_124016	scaffold 30	173637	agl2	a-galactosidase AGL2 (GenBank acc. No. CAA93245) (EC 3.2.1.22)	GH family 36	Glycoside hydrolase
39	TRIRE2_112124	7	137125	138189	39	TRIRE2_112124	scaffold 33	47461		0	GH family 23	Glycoside hydrolase
39	TRIRE2_112140	7	101323	102658	39	TRIRE2_112140	scaffold 33	88035	pgx1	candidate a-glycosidase related to exo-polygalacturonase	GH family 28	Glycoside hydrolase
39	TRIRE2_70186	7	99414	100631	39	TRIRE2_70186	scaffold 33	90062		candidate a-glycosidase related to exo-polygalacturonase	GH family 28	Glycoside hydrolase
39	TRIRE2_5894	7	86234	87350	39	TRIRE2_5894	scaffold 33	106858		0	GH family 109	Glycoside hydrolase
39	TRIRE2_82227	7	58945	61856	39	TRIRE2_82227	scaffold 33	132549	cel3c	b-glucosidase (GenBank acc. No. AAP57756)	GH family 3	Glycoside hydrolase
39	TRIRE2_82235	7	35035	38080	39	TRIRE2_82235	scaffold 33	156041		candidate a-glucosidase (required for normal cell wall synthesis)	GH family 31	Glycoside hydrolase
