# Supplementary material for: Omics Analyses of Trichoderma reesei CBS999.97 and QM6a Indicate the Relevance of Female Fertility to Carbohydrate-Active Enzyme and Transporter Levels
Source: Appl Environ Microbiol. 2017 Oct 31;83(22):e01578-17. doi: 10.1128/AEM.01578-17 (PMC5666144; doi:10.1128/AEM.01578-17)
Supplement: Supplemental material [file AEM.01578-17_zam999118153sd4.xlsx]

## Sheet: summary clusters
Distribution of CAZyme encoding genes according to their regulation patterns
SUBGROUP	cluster 1	cluster 2	cluster 3
Carbohydrate binding module family1			1	CBM
Carbohydrate binding module family13	2	1	2
Carbohydrate binding module family20	1
Carbohydrate binding module family4			1
Carbohydrate binding module family48	1
Carbohydrate binding module family63			1
Carbohydrate esterase family1	9	1	8	CE
Carbohydrate esterase family10	21	2	7
Carbohydrate esterase family12	2
Carbohydrate esterase family14	1
Carbohydrate esterase family15			1
Carbohydrate esterase family16	1		1
Carbohydrate esterase family3	2		1
Carbohydrate esterase family4		1	1
Carbohydrate esterase family5			4
Carbohydrate esterase family7			3
Glycoside hydrolase family1			2	GH
Glycoside hydrolase family10	1
Glycoside hydrolase family105			2
Glycoside hydrolase family106	1
Glycoside hydrolase family109	4		5
Glycoside hydrolase family11	2		1
Glycoside hydrolase family115	1
Glycoside hydrolase family12	1		1
Glycoside hydrolase family125			2
Glycoside hydrolase family127	1
Glycoside hydrolase family128	2		2
Glycoside hydrolase family13	2		2
Glycoside hydrolase family15			1
Glycoside hydrolase family16	7	1	7
Glycoside hydrolase family17	2		2
Glycoside hydrolase family18	11		6
Glycoside hydrolase family2	2		5
Glycoside hydrolase family20			3
Glycoside hydrolase family23	1		1
Glycoside hydrolase family24	1
Glycoside hydrolase family25		1
Glycoside hydrolase family27	3		2
Glycoside hydrolase family28	4
Glycoside hydrolase family3	5		8
Glycoside hydrolase family30	2		3
Glycoside hydrolase family31	1		2
Glycoside hydrolase family35			1
Glycoside hydrolase family36	1
Glycoside hydrolase family37	2
Glycoside hydrolase family38			1
Glycoside hydrolase family39			1
Glycoside hydrolase family43	2		1
Glycoside hydrolase family45	1
Glycoside hydrolase family5	6		2
Glycoside hydrolase family54	2
Glycoside hydrolase family55	4		2
Glycoside hydrolase family6			1
Glycoside hydrolase family61/Auxiliary Activity family 9	3		1
Glycoside hydrolase family62			1
Glycoside hydrolase family63			1
Glycoside hydrolase family64	3
Glycoside hydrolase family65	1		1
Glycoside hydrolase family67	1
Glycoside hydrolase family7			2
Glycoside hydrolase family71	2		2
Glycoside hydrolase family72	2		3
Glycoside hydrolase family74	2
Glycoside hydrolase family75	1		2
Glycoside hydrolase family76	5		3
Glycoside hydrolase family78	1
Glycoside hydrolase family79	3		1
Glycoside hydrolase family81	2
Glycoside hydrolase family89	1		1
Glycoside hydrolase family92	5	1	1
Glycoside hydrolase family95	2		2
Glycoside hydrolase family99	1		2
Glycosyl transferase family1	3		2	GT
Glycosyl transferase family2	7	1	1
Glycosyl transferase family20	2		2
Glycosyl transferase family21			2
Glycosyl transferase family25	1
Glycosyl transferase family3	1
Glycosyl transferase family30		1
Glycosyl transferase family31	2		2
Glycosyl transferase family32	4		2
Glycosyl transferase family34			1
Glycosyl transferase family35			1
Glycosyl transferase family4	1		1
Glycosyl transferase family41	1
Glycosyl transferase family54	1
Glycosyl transferase family64	1	1
Glycosyl transferase family69	2		1
Glycosyl transferase family71	1
Glycosyl transferase family8	2
Glycosyl transferase family90	3		3
Polysaccharide lyase family20	2			PL
Polysaccharide lyase family7	2
Polysaccharide lyase family8			1
TOTAL	183	11	139

## Sheet: cluster1
protein ID	GENE NAME	GROUP	SUBGROUP	DESCRIPTION
105448	0	Carbohydrate binding module	Carbohydrate binding module family13	0
109944	0	Carbohydrate binding module	Carbohydrate binding module family13	0
44230	0	Carbohydrate binding module	Carbohydrate binding module family20	0
23070	0	Carbohydrate binding module	Carbohydrate binding module family48	0
66324	0	Carbohydrate esterase	Carbohydrate esterase family1	0
122646	0	Carbohydrate esterase	Carbohydrate esterase family1	0
66608	0	Carbohydrate esterase	Carbohydrate esterase family1	0
32243	0	Carbohydrate esterase	Carbohydrate esterase family1	0
104394	0	Carbohydrate esterase	Carbohydrate esterase family1	0
59642	0	Carbohydrate esterase	Carbohydrate esterase family1	0
104461	0	Carbohydrate esterase	Carbohydrate esterase family1	0
53220	0	Carbohydrate esterase	Carbohydrate esterase family1	0
65677	0	Carbohydrate esterase	Carbohydrate esterase family1	0
78828	0	Carbohydrate esterase	Carbohydrate esterase family10	0
78852	0	Carbohydrate esterase	Carbohydrate esterase family10	0
105804	0	Carbohydrate esterase	Carbohydrate esterase family10	0
68704	0	Carbohydrate esterase	Carbohydrate esterase family10	0
65760	0	Carbohydrate esterase	Carbohydrate esterase family10	0
106120	0	Carbohydrate esterase	Carbohydrate esterase family10	0
108287	0	Carbohydrate esterase	Carbohydrate esterase family10	0
105247	0	Carbohydrate esterase	Carbohydrate esterase family10	0
56427	0	Carbohydrate esterase	Carbohydrate esterase family10	0
104102	0	Carbohydrate esterase	Carbohydrate esterase family10	0
68161	0	Carbohydrate esterase	Carbohydrate esterase family10	0
59723	0	Carbohydrate esterase	Carbohydrate esterase family10	0
61293	0	Carbohydrate esterase	Carbohydrate esterase family10	0
107835	0	Carbohydrate esterase	Carbohydrate esterase family10	0
60752	0	Carbohydrate esterase	Carbohydrate esterase family10	0
57914	0	Carbohydrate esterase	Carbohydrate esterase family10	0
59508	0	Carbohydrate esterase	Carbohydrate esterase family10	0
32027	0	Carbohydrate esterase	Carbohydrate esterase family10	0
70631	0	Carbohydrate esterase	Carbohydrate esterase family10	0
122730	0	Carbohydrate esterase	Carbohydrate esterase family10	0
21668	0	Carbohydrate esterase	Carbohydrate esterase family10	0
32364	0	Carbohydrate esterase	Carbohydrate esterase family12	0
75989	0	Carbohydrate esterase	Carbohydrate esterase family12	0
58550	0	Carbohydrate esterase	Carbohydrate esterase family14	0
103825	0	Carbohydrate esterase	Carbohydrate esterase family16	0
107488	0	Carbohydrate esterase	Carbohydrate esterase family3	0
70021	0	Carbohydrate esterase	Carbohydrate esterase family3	0
65215	0	Carbohydrate esterase	Carbohydrate esterase family4	0
120229	xyn3	Glycoside hydrolase	Glycoside hydrolase family10	candidate xylanase
69928	0	Glycoside hydrolase	Glycoside hydrolase family106	0
79816	0	Glycoside hydrolase	Glycoside hydrolase family109	0
58479	0	Glycoside hydrolase	Glycoside hydrolase family109	0
5894	0	Glycoside hydrolase	Glycoside hydrolase family109	0
111897	0	Glycoside hydrolase	Glycoside hydrolase family109	0
112392	xyn5	Glycoside hydrolase	Glycoside hydrolase family11	candidate xylanase
74223	xyn1	Glycoside hydrolase	Glycoside hydrolase family11	xylanase 1 (EC 3.2.1.8)
79606	0	Glycoside hydrolase	Glycoside hydrolase family115	0
123232	egl3/cel12a	Glycoside hydrolase	Glycoside hydrolase family12	endoglucanase
121475	0	Glycoside hydrolase	Glycoside hydrolase family127	0
59628	0	Glycoside hydrolase	Glycoside hydrolase family128	0
54198	0	Glycoside hydrolase	Glycoside hydrolase family128	0
59578	0	Glycoside hydrolase	Glycoside hydrolase family13	candidate oligo-1,6-glucosdiase
123368	0	Glycoside hydrolase	Glycoside hydrolase family13	candidate glycogen branching enzyme
70542	0	Glycoside hydrolase	Glycoside hydrolase family16	candidate b-glycosidase distantly related to b-1,3-1,4-glucanase/lichenase
38536	0	Glycoside hydrolase	Glycoside hydrolase family16	candidate b-glycosidase realted to b-1,3-1,4-glucanase
41768	0	Glycoside hydrolase	Glycoside hydrolase family16	candidate b-glycosidase related to cell-wall modifying enzymes
123726	0	Glycoside hydrolase	Glycoside hydrolase family16	candidate endo-1,3(4)-b-glucanase
49274	0	Glycoside hydrolase	Glycoside hydrolase family16	candidate b-glycosidase realted to b-1,3-1,4-glucanase
39755	0	Glycoside hydrolase	Glycoside hydrolase family16	candidate b-glycosidase distantly related to b-1,3-1,4-glucanase/lichenase
50215	0	Glycoside hydrolase	Glycoside hydrolase family16	candidate b-glycosidase distantly related to endo-1,3-b-D-glucanase
39942	0	Glycoside hydrolase	Glycoside hydrolase family17	candidate b-glycosidase distantly related to exo-1,3-glucanase
66792	0	Glycoside hydrolase	Glycoside hydrolase family17	candidate b-glycosidase distantly related to exo-1,3-glucanase
2735	chi18-6	Glycoside hydrolase	Glycoside hydrolase family18	chitinase; fungal subgroup A chitinase
56448	chi18-11	Glycoside hydrolase	Glycoside hydrolase family18	chitinase; fungal subgroup A chitinase
43873	chi18-12/cht2	Glycoside hydrolase	Glycoside hydrolase family18	chitinase; fungal subgroup B chitinase
59791	chi18-15/chit36	Glycoside hydrolase	Glycoside hydrolase family18	candidate chitinase related to bacterial chitinases, does not belong to a fungal subgroup
62704	chi18-3	Glycoside hydrolase	Glycoside hydrolase family18	chitinase; fungal subgroup A chitinase
65162	Endo T/chi18-rel1/Eng18A	Glycoside hydrolase	Glycoside hydrolase family18	candidate b-glycosidase related to chitinase
80833	chi18-5/ech42/ech1/cht42	Glycoside hydrolase	Glycoside hydrolase family18	chitinase, fungal subgroup A chitinase; known as ECH42 in other Trichoderma species
108346	chi18-8/tvc7/tac7	Glycoside hydrolase	Glycoside hydrolase family18	candidate b-glycosidase related to chitinase; CHI18-8 (GenBank acc. No. DAA05856); fungal subgroup C chitinase
68347	chi18-16	Glycoside hydrolase	Glycoside hydrolase family18	chitinase; fungal subgroup B chitinase
110317	chi18-17/cht1	Glycoside hydrolase	Glycoside hydrolase family18	chitinase; C-terminal CBM1 module; fungal subgroup B chitinase
124043	chi18-14	Glycoside hydrolase	Glycoside hydrolase family18	chitinase; fungal subgroup B chitinase
5836	0	Glycoside hydrolase	Glycoside hydrolase family2	candidate b-mannosidase
62166	0	Glycoside hydrolase	Glycoside hydrolase family2	candidate b-mannosidase
112124	0	Glycoside hydrolase	Glycoside hydrolase family23	0
109278	0	Glycoside hydrolase	Glycoside hydrolase family24	candidate b-glycosidase distantly related to lysozyme
65986	0	Glycoside hydrolase	Glycoside hydrolase family27	candidate a-galactosidase
27259	0	Glycoside hydrolase	Glycoside hydrolase family27	candidate a-glycosidase related to a-galactosidase
72704	agl3	Glycoside hydrolase	Glycoside hydrolase family27	a-galactosidase AGL3 (GenBank acc no CAA93246)
70186	0	Glycoside hydrolase	Glycoside hydrolase family28	candidate a-glycosidase related to exo-polygalacturonase
103049	0	Glycoside hydrolase	Glycoside hydrolase family28	candidate a-glycosidase related to exo-polygalacturonase
122780	rgx1	Glycoside hydrolase	Glycoside hydrolase family28	candidate a-glycosidase related to exo-polygalacturonase
112140	pgx1	Glycoside hydrolase	Glycoside hydrolase family28	candidate a-glycosidase related to exo-polygalacturonase
104797	bgl3j	Glycoside hydrolase	Glycoside hydrolase family3	candidate b-glucosidase
47268	bgl3i	Glycoside hydrolase	Glycoside hydrolase family3	candidate b-glucosidase
66832	0	Glycoside hydrolase	Glycoside hydrolase family3	candidate b-glucosidase
121735	cel3b	Glycoside hydrolase	Glycoside hydrolase family3	b-glucosidase CEL3b; identical to AAP57755
58450	xyl3b	Glycoside hydrolase	Glycoside hydrolase family3	cadidate b-glycosidase distantly related to a-L-arabinofuanosidase / b-xylosidase
3094	0	Glycoside hydrolase	Glycoside hydrolase family30	candidate b-1,6-glucanase; similar to T. harzianum BGN16.3 (GenBank acc no Q8J0I9)
110894	0	Glycoside hydrolase	Glycoside hydrolase family30	candidate endo-b-1,6-galactanase; similar to T. viride 6GAL (GenBank acc. No. BAC84995)
82235	0	Glycoside hydrolase	Glycoside hydrolase family31	candidate a-glucosidase (required for normal cell wall synthesis)
124016	agl2	Glycoside hydrolase	Glycoside hydrolase family36	a-galactosidase AGL2 (GenBank acc. No. CAA93245) (EC 3.2.1.22)
123226	0	Glycoside hydrolase	Glycoside hydrolase family37	candidate trehalase
120676	0	Glycoside hydrolase	Glycoside hydrolase family37	candidate neutral trehalase
109392	0	Glycoside hydrolase	Glycoside hydrolase family43	0
68064	0	Glycoside hydrolase	Glycoside hydrolase family43	candidate b-glycosidase distantly related to b-xylosidase / a-L-arabinofuranosidase
49976	egl5/cel45a	Glycoside hydrolase	Glycoside hydrolase family45	endoglucanase V EGL5 (CEL45A)
77506	cel5d	Glycoside hydrolase	Glycoside hydrolase family5	candidate b-glycosidase distantly related to endoglycoceramidase
82616	cel5b	Glycoside hydrolase	Glycoside hydrolase family5	endo1,4-b-glucanase CEL5b (GenBank acc. No. AAP57754)
53731	0	Glycoside hydrolase	Glycoside hydrolase family5	candidate b-glycosidase distantly related to endo-1,4-glucanase
64375	0	Glycoside hydrolase	Glycoside hydrolase family5	Sporulation-specific exo-1,3-beta-glucanase; contributes to ascospore thermoresistance
71554	0	Glycoside hydrolase	Glycoside hydrolase family5	candidate b-glycosidase distantly related to b-mannanase
64906	bgn3	Glycoside hydrolase	Glycoside hydrolase family5	candidate b-1,6-glucanase; similar to T. harzianum B16-2 (GenBank acc. No. CAA55789) and T. virens BGN3 (AAL84696)
55319	abf3	Glycoside hydrolase	Glycoside hydrolase family54	candidate a-L-arabinofuranosidase
123283	abf1	Glycoside hydrolase	Glycoside hydrolase family54	a-L-arabinofuranosidase ABF1 (GenBand acc. No. CAA93243)
70845	bgn1	Glycoside hydrolase	Glycoside hydrolase family55	candidate b-1,3 glucanase; similar to T. virens GNB1 (GenBank acc. No. AAL84694)
121746	gluc78	Glycoside hydrolase	Glycoside hydrolase family55	candidate b-1,3-exoglucanase; related to GLUC78 (GenBank acc. No. AAF80600) of T. atroviride
108776	bgn2	Glycoside hydrolase	Glycoside hydrolase family55	candidate b-1,3-glucanase; similar to T. harzianum BGN13.1 (GenBank acc.no.CAA58889) and T. virens BGN2 (AAL84695)
56418	0	Glycoside hydrolase	Glycoside hydrolase family55	candidate b-1,3-exoglucanase
22129	0	Glycoside hydrolase	Glycoside hydrolase family61	0
27554	0	Glycoside hydrolase	Glycoside hydrolase family61	candidate b-glycosidase distantly related to endo-1,4-glucanase
73643	egl4/cel61a	Glycoside hydrolase	Glycoside hydrolase family61	endo-1,4-glucanase; CEL61A (EGL4)
124175	0	Glycoside hydrolase	Glycoside hydrolase family64	candidate b-glycosidase distantly related to b-1,3-glucanase
65137	0	Glycoside hydrolase	Glycoside hydrolase family64	candidate b-glycosidase distantly related to b-1,3-glucanase
123639	0	Glycoside hydrolase	Glycoside hydrolase family64	candidate b-glycosidase distantly related to b-1,3-glucanase
123456	0	Glycoside hydrolase	Glycoside hydrolase family65	candidate acid trehalase
72526	glr1	Glycoside hydrolase	Glycoside hydrolase family67	candidate a-glucuronidase GLR1 (GenBand acc.no. CAA92949)
120873	0	Glycoside hydrolase	Glycoside hydrolase family71	candidate a-1,3-glucanase
73179	0	Glycoside hydrolase	Glycoside hydrolase family71	candidate a-1,3-glucanase; related to mutA, mutanase, putatively involved in cell wall turnover during sexual development
123538	0	Glycoside hydrolase	Glycoside hydrolase family72	candidate b-1,3-glucanosyltransferase
78713	0	Glycoside hydrolase	Glycoside hydrolase family72	candidate b-1,3-glucanosyltransferase
21641	0	Glycoside hydrolase	Glycoside hydrolase family74	0
49081	cel74a	Glycoside hydrolase	Glycoside hydrolase family74	candidate xyloglucanase; EGL6 (CEL74A)
66789	0	Glycoside hydrolase	Glycoside hydrolase family75	candidate b-glycosidase related to chitosanase
74807	0	Glycoside hydrolase	Glycoside hydrolase family76	hypothetical glycosyl hydrolase, no family
49409	0	Glycoside hydrolase	Glycoside hydrolase family76	candidate a-glycosidase
53542	0	Glycoside hydrolase	Glycoside hydrolase family76	candidate a-glycosidase
55802	0	Glycoside hydrolase	Glycoside hydrolase family76	candidate a-glycosidase
27395	0	Glycoside hydrolase	Glycoside hydrolase family76	candidate a-glycosidase
58887	0	Glycoside hydrolase	Glycoside hydrolase family78	candidate a-glycosidase distantly related to a-L-rhamnosidase
73005	0	Glycoside hydrolase	Glycoside hydrolase family79	candidate b-glycosidase related to b-glucuronidase
72568	0	Glycoside hydrolase	Glycoside hydrolase family79	candidate b-glycosidase distantly related to b-glucuronidase
71394	0	Glycoside hydrolase	Glycoside hydrolase family79	candidate b-glycosidase related to b-glucuronidase
79602	0	Glycoside hydrolase	Glycoside hydrolase family81	candidate b-glycosidase related to endo-b-1,3-glucanase
73256	0	Glycoside hydrolase	Glycoside hydrolase family81	candidate b-glycosidase related to endo-b-1,3-glucanase
58117	0	Glycoside hydrolase	Glycoside hydrolase family89	candidate a-glycosidase related to a-N-acetylglucosaminidase
111733	0	Glycoside hydrolase	Glycoside hydrolase family92	candidate a-glycosidase distantly related to a-1,2-mannosidase
57098	0	Glycoside hydrolase	Glycoside hydrolase family92	candidate a-glycosidase distantly related to a-1,2-mannosidase
60635	0	Glycoside hydrolase	Glycoside hydrolase family92	candidate a-glycosidase distantly related to a-1,2-mannosidase
55733	0	Glycoside hydrolase	Glycoside hydrolase family92	candidate a-glycosidase distantly related to a-1,2-mannosidase
79921	0	Glycoside hydrolase	Glycoside hydrolase family92	candidate a-glycosidase distantly related to a-1,2-mannosidase
72488	0	Glycoside hydrolase	Glycoside hydrolase family95	candidate a-glycosidase distantly related to a-1,2-L-fucosidase
5807	0	Glycoside hydrolase	Glycoside hydrolase family95	candidate a-glycosidase distantly related to a-1,2-L-fucosidase
121136	0	Glycoside hydrolase	Glycoside hydrolase family99	0
62182	0	Glycosyl transferase	Glycosyl transferase family1	0
68821	0	Glycosyl transferase	Glycosyl transferase family1	0
77547	0	Glycosyl transferase	Glycosyl transferase family1	GT1 glycosyltransferase
77283	0	Glycosyl transferase	Glycosyl transferase family2	0
67600	0	Glycosyl transferase	Glycosyl transferase family2	0
71563	0	Glycosyl transferase	Glycosyl transferase family2	0
122172	0	Glycosyl transferase	Glycosyl transferase family2	0
51492	0	Glycosyl transferase	Glycosyl transferase family2	0
124228	0	Glycosyl transferase	Glycosyl transferase family2	Chitin synthase/hyaluronan synthase (glycosyltransferases)
50212	0	Glycosyl transferase	Glycosyl transferase family2	distantly related to glycosyltransferases; Glycosyltransferases not yet assigned to a family
73134	0	Glycosyl transferase	Glycosyl transferase family20	0
77602	0	Glycosyl transferase	Glycosyl transferase family20	0
4027	0	Glycosyl transferase	Glycosyl transferase family25	0
44529	0	Glycosyl transferase	Glycosyl transferase family3	0
72788	0	Glycosyl transferase	Glycosyl transferase family31	0
60867	0	Glycosyl transferase	Glycosyl transferase family31	0
120923	0	Glycosyl transferase	Glycosyl transferase family32	0
70400	0	Glycosyl transferase	Glycosyl transferase family32	0
45252	0	Glycosyl transferase	Glycosyl transferase family32	0
30214	0	Glycosyl transferase	Glycosyl transferase family32	0
68470	0	Glycosyl transferase	Glycosyl transferase family4	0
123173	0	Glycosyl transferase	Glycosyl transferase family41	0
77557	0	Glycosyl transferase	Glycosyl transferase family54	0
62377	0	Glycosyl transferase	Glycosyl transferase family64	0
65817	0	Glycosyl transferase	Glycosyl transferase family69	0
56876	0	Glycosyl transferase	Glycosyl transferase family69	0
66888	0	Glycosyl transferase	Glycosyl transferase family71	0
30250	0	Glycosyl transferase	Glycosyl transferase family8	0
71117	0	Glycosyl transferase	Glycosyl transferase family8	0
62603	0	Glycosyl transferase	Glycosyl transferase family90	0
123740	0	Glycosyl transferase	Glycosyl transferase family90	0
3914	0	Glycosyl transferase	Glycosyl transferase family90	0
69189	0	Polysaccharide lyase	Polysaccharide lyase family20	0
53186	TrGl	Polysaccharide lyase	Polysaccharide lyase family20	0
103033	0	Polysaccharide lyase	Polysaccharide lyase family7	0
110259	0	Polysaccharide lyase	Polysaccharide lyase family7	0

## Sheet: cluster 2
protein ID	GENE NAME	GROUP	SUBGROUP	DESCRIPTION
111094	0	Carbohydrate binding module	Carbohydrate binding module family13	0
3568	0	Carbohydrate esterase	Carbohydrate esterase family1	0
107779	0	Carbohydrate esterase	Carbohydrate esterase family10	0
123723	0	Carbohydrate esterase	Carbohydrate esterase family10	0
67678	0	Carbohydrate esterase	Carbohydrate esterase family4	0
55886	0	Glycoside hydrolase	Glycoside hydrolase family16	candidate b-glycosidase realted to b-1,3-1,4-glucanase
103458	0	Glycoside hydrolase	Glycoside hydrolase family25	candidate b-glycosidase related to lysozyme
69493	0	Glycoside hydrolase	Glycoside hydrolase family92	candidate a-glycosidase distantly related to a-1,2-mannosidase
121227	0	Glycosyl transferase	Glycosyl transferase family2	0
108920	0	Glycosyl transferase	Glycosyl transferase family30	0
56638	0	Glycosyl transferase	Glycosyl transferase family64	0

## Sheet: cluster 3
protein ID	GENE NAME	GROUP	SUBGROUP	DESCRIPTION
73638	0	Carbohydrate binding module	Carbohydrate binding module family1	0
72071	0	Carbohydrate binding module	Carbohydrate binding module family13	0
120980	0	Carbohydrate binding module	Carbohydrate binding module family13	0
120362	0	Carbohydrate binding module	Carbohydrate binding module family4	0
123992	0	Carbohydrate binding module	Carbohydrate binding module family63	0
64834	0	Carbohydrate esterase	Carbohydrate esterase family1	0
103302	0	Carbohydrate esterase	Carbohydrate esterase family1	0
107268	0	Carbohydrate esterase	Carbohydrate esterase family1	0
36822	0	Carbohydrate esterase	Carbohydrate esterase family1	0
72072	0	Carbohydrate esterase	Carbohydrate esterase family1	0
21327	0	Carbohydrate esterase	Carbohydrate esterase family1	0
107850	0	Carbohydrate esterase	Carbohydrate esterase family1	0
70630	0	Carbohydrate esterase	Carbohydrate esterase family1	0
71021	0	Carbohydrate esterase	Carbohydrate esterase family10	0
62985	0	Carbohydrate esterase	Carbohydrate esterase family10	0
119696	0	Carbohydrate esterase	Carbohydrate esterase family10	0
56830	0	Carbohydrate esterase	Carbohydrate esterase family10	0
111591	0	Carbohydrate esterase	Carbohydrate esterase family10	0
107669	0	Carbohydrate esterase	Carbohydrate esterase family10	0
63692	0	Carbohydrate esterase	Carbohydrate esterase family10	0
123940	cip2	Carbohydrate esterase	Carbohydrate esterase family15	0
121418	aes1	Carbohydrate esterase	Carbohydrate esterase family16	0
41248	0	Carbohydrate esterase	Carbohydrate esterase family3	0
105072	0	Carbohydrate esterase	Carbohydrate esterase family4	0
73632	axe1	Carbohydrate esterase	Carbohydrate esterase family5	0
60489	0	Carbohydrate esterase	Carbohydrate esterase family5	0
44214	axe2	Carbohydrate esterase	Carbohydrate esterase family5	0
54219	0	Carbohydrate esterase	Carbohydrate esterase family5	0
5460	0	Carbohydrate esterase	Carbohydrate esterase family7	0
64620	0	Carbohydrate esterase	Carbohydrate esterase family7	0
58387	0	Carbohydrate esterase	Carbohydrate esterase family7	0
22197	cel1b	Glycoside hydrolase	Glycoside hydrolase family1	b-glucosidase CEL1b (GenBank acc. No. AAP57758)
120749	bgl2/cel1a	Glycoside hydrolase	Glycoside hydrolase family1	b-glucosidase CEL1a (GenBank acc. No. BAA74959)
4221	0	Glycoside hydrolase	Glycoside hydrolase family105	0
57179	0	Glycoside hydrolase	Glycoside hydrolase family105	candidate glycosidase distantly related to unsaturated rhamnogalactuonyl hydrolase
82591	0	Glycoside hydrolase	Glycoside hydrolase family109	0
3422	0	Glycoside hydrolase	Glycoside hydrolase family109	0
56840	0	Glycoside hydrolase	Glycoside hydrolase family109	Predicted oxidoreductase
22426	0	Glycoside hydrolase	Glycoside hydrolase family109	0
53673	0	Glycoside hydrolase	Glycoside hydrolase family109	0
123818	xyn2	Glycoside hydrolase	Glycoside hydrolase family11	xylanase 2 (EC 3.2.1.8)
77284	0	Glycoside hydrolase	Glycoside hydrolase family12	candidate b-glycosidase distantly related to endoglucanase
70373	0	Glycoside hydrolase	Glycoside hydrolase family125	0
103995	0	Glycoside hydrolase	Glycoside hydrolase family125	0
66303	0	Glycoside hydrolase	Glycoside hydrolase family128	0
81541	0	Glycoside hydrolase	Glycoside hydrolase family128	0
105956	0	Glycoside hydrolase	Glycoside hydrolase family13	candidate a-amylase
108477	0	Glycoside hydrolase	Glycoside hydrolase family13	candidate oligo-1,6-glucosidase
65333	0	Glycoside hydrolase	Glycoside hydrolase family15	candidate a-glycosidase distantly related to glucoamylase and a,a-trehalase
76266	0	Glycoside hydrolase	Glycoside hydrolase family16	0
65406	0	Glycoside hydrolase	Glycoside hydrolase family16	candidate b-glycosidase related to cell-wall modifying enzymes
66843	0	Glycoside hydrolase	Glycoside hydrolase family16	candidate b-glycosidase related to cell-wall modifying enzymes
122511	0	Glycoside hydrolase	Glycoside hydrolase family16	candidate endo-1,3(4)-b-glucanase
121294	0	Glycoside hydrolase	Glycoside hydrolase family16	candidate b-glycosidase realted to b-1,3-1,4-glucanase
73101	0	Glycoside hydrolase	Glycoside hydrolase family16	candidate b-glycosidase distantly related to b-1,3-1,4-glucanase
71399	0	Glycoside hydrolase	Glycoside hydrolase family16	candidate b-glycosidase distantly related to b-1,3-glucanase
49193	0	Glycoside hydrolase	Glycoside hydrolase family17	candidate b-glycosidase distantly related to exo-1,3-glucanase
76700	0	Glycoside hydrolase	Glycoside hydrolase family17	candidate b-1,3 -glucanase
81598	chi18-7/ech2	Glycoside hydrolase	Glycoside hydrolase family18	chitinase; fungal subgroup A chitinase
62645	chi18-4	Glycoside hydrolase	Glycoside hydrolase family18	chitinase; fungal subgroup A chitinase
119859	chi18-13/ech30	Glycoside hydrolase	Glycoside hydrolase family18	chitinase; fungal subgroup B chitinase
121355	chi18-rel2/Eng18B	Glycoside hydrolase	Glycoside hydrolase family18	candidate b-glycosidase distantly related to chitinase
66041	chi18-18	Glycoside hydrolase	Glycoside hydrolase family18	chitinase ? Secreted ?
59082	chi18-2	Glycoside hydrolase	Glycoside hydrolase family18	candidate b-glycosidase related to chitinase; fungal subgroup A chitinase
59689	0	Glycoside hydrolase	Glycoside hydrolase family2	candidate b-mannosidase
77299	gls93	Glycoside hydrolase	Glycoside hydrolase family2	exo-b-D-glucosaminidase GLS93 (GenBank acc. No. BAD99604)
69245	0	Glycoside hydrolase	Glycoside hydrolase family2	candidate b-mannosidase
76852	0	Glycoside hydrolase	Glycoside hydrolase family2	candidate b-glycosidase distantly related to b-galactosidase
57857	0	Glycoside hydrolase	Glycoside hydrolase family2	candidate b-mannosidase
23346	nag2	Glycoside hydrolase	Glycoside hydrolase family20	candidate N-acetyl-b-D-glucosaminidase
21725	nag1	Glycoside hydrolase	Glycoside hydrolase family20	candidate N-acetyl-b-D-glucosaminidase
105931	0	Glycoside hydrolase	Glycoside hydrolase family20	candidate b-glycosidase distantly related to N-acetyl-b-D-glucosaminidase
103050	0	Glycoside hydrolase	Glycoside hydrolase family23	0
59391	0	Glycoside hydrolase	Glycoside hydrolase family27	candidate a-galactosidase
72632	agl1	Glycoside hydrolase	Glycoside hydrolase family27	a-galactosidase AGL1 (GenBank acc no CAA93244)
76672	bgl1/cel3a	Glycoside hydrolase	Glycoside hydrolase family3	b-glucosidase
76227	cel3e	Glycoside hydrolase	Glycoside hydrolase family3	b-glucosidase (genBank acc. No. AAP57760); CEL3e
69557	0	Glycoside hydrolase	Glycoside hydrolase family3	candidate b-glycosidase related to b-N-acetylglucosaminidase
82227	cel3c	Glycoside hydrolase	Glycoside hydrolase family3	b-glucosidase (GenBank acc. No. AAP57756)
46816	cel3d	Glycoside hydrolase	Glycoside hydrolase family3	b-glucosidase (GenBank acc. No. AAP57759)
108671	bgl3f	Glycoside hydrolase	Glycoside hydrolase family3	candidate b-glycosidase related to b-xylosidase
121127	bxl1	Glycoside hydrolase	Glycoside hydrolase family3	b-xylosidase BXL1 (GenBank acc. No.CAA93248)
79669	0	Glycoside hydrolase	Glycoside hydrolase family3	candidate b-glycosidase related to b-N-acetylhexosaminidase
69736	0	Glycoside hydrolase	Glycoside hydrolase family30	candidate b-1,6-glucanase
111849	xyn4	Glycoside hydrolase	Glycoside hydrolase family30	xylanase 4
69276	0	Glycoside hydrolase	Glycoside hydrolase family30	candidate b-glycosidase distantly related to xylanase
60085	0	Glycoside hydrolase	Glycoside hydrolase family31	candidate a-glycosidase distantly related to a-glucosidase
69944	0	Glycoside hydrolase	Glycoside hydrolase family31	candidate a-xylosidase
80240	bga1	Glycoside hydrolase	Glycoside hydrolase family35	b-galactosidase (GenBank acc. No. CAD70669) (EC 3.2.1.23)
3196	0	Glycoside hydrolase	Glycoside hydrolase family38	candidate a-mannosidase
73102	0	Glycoside hydrolase	Glycoside hydrolase family39	candidate b-glycosidase
3739	0	Glycoside hydrolase	Glycoside hydrolase family43	candidate b-xylosidase
120312	egl2/cel5a	Glycoside hydrolase	Glycoside hydrolase family5	endo-1,4-glucanase EGL2
56996	man1	Glycoside hydrolase	Glycoside hydrolase family5	mannan endo-1,4-b-mannosidase (EC 3.2.1.78); C-terminal CBM1 module
54242	0	Glycoside hydrolase	Glycoside hydrolase family55	candidate b-glycosidase related to b-1,3-glucanase
73248	0	Glycoside hydrolase	Glycoside hydrolase family55	candidate b-1,3-exoglucanase
72567	cbh2/cel6a	Glycoside hydrolase	Glycoside hydrolase family6	cellobiohydrolase CBH2
120961	cel61b	Glycoside hydrolase	Glycoside hydrolase family61	endo-1,4-glucanase; CEL61B
76210	abf2	Glycoside hydrolase	Glycoside hydrolase family62	a-L-arabinofuranosidase ABF2 (GenBand acc. No. AAP57750)
75036	0	Glycoside hydrolase	Glycoside hydrolase family63	candidate a-glucosidase
25224	0	Glycoside hydrolase	Glycoside hydrolase family65	candidate a-glycosidase related to acid trehalase
122081	egl1/cel7b	Glycoside hydrolase	Glycoside hydrolase family7	endo-1,4-glucanase EGL1; C-terminal CBM1
123989	cbh1/cel7a	Glycoside hydrolase	Glycoside hydrolase family7	cellobiohydrolase CBH1
71532	0	Glycoside hydrolase	Glycoside hydrolase family71	candidate a-glycosidase distantly related to a-1,3-glucanase
108672	0	Glycoside hydrolase	Glycoside hydrolase family71	candidate a-1,3-glucanase
22914	0	Glycoside hydrolase	Glycoside hydrolase family72	candidate b-1,3-glucanosyltransferase
77942	0	Glycoside hydrolase	Glycoside hydrolase family72	candidate b-1,3-glucanosyltransferase
82633	0	Glycoside hydrolase	Glycoside hydrolase family72	candidate b-1,3-glucanosyltransferase
70341	0	Glycoside hydrolase	Glycoside hydrolase family75	candidate b-glycosidase related to chitosanase
42152	0	Glycoside hydrolase	Glycoside hydrolase family75	candidate b-glycosidase related to chitosanase
69123	0	Glycoside hydrolase	Glycoside hydrolase family76	candidate a-glycosidase
122495	0	Glycoside hydrolase	Glycoside hydrolase family76	candidate a-glycosidase
67844	0	Glycoside hydrolase	Glycoside hydrolase family76	candidate a-glycosidase
106575	0	Glycoside hydrolase	Glycoside hydrolase family79	candidate b-glucuronidase
69700	0	Glycoside hydrolase	Glycoside hydrolase family89	candidate a-glycosidase related to a-N-acetylglucosaminidase
74198	0	Glycoside hydrolase	Glycoside hydrolase family92	candidate a-glycosidase
58802	0	Glycoside hydrolase	Glycoside hydrolase family95	candidate a-glycosidase distantly related to a-1,2-L-fucosidase
111138	0	Glycoside hydrolase	Glycoside hydrolase family95	candidate a-glycosidase related to a-1,2-L-fucosidase
105288	0	Glycoside hydrolase	Glycoside hydrolase family99	0
74194	0	Glycoside hydrolase	Glycoside hydrolase family99	lxr1
62424	0	Glycosyl transferase	Glycosyl transferase family1	0
80654	0	Glycosyl transferase	Glycosyl transferase family1	UDP-glucuronosyl and UDP-glucosyl transferase
79396	0	Glycosyl transferase	Glycosyl transferase family2	0
48707	0	Glycosyl transferase	Glycosyl transferase family20	0
75295	0	Glycosyl transferase	Glycosyl transferase family20	Trehalose-6-phosphate synthase component TPS1 and related subunits
77227	0	Glycosyl transferase	Glycosyl transferase family21	0
122993	0	Glycosyl transferase	Glycosyl transferase family21	0
81661	0	Glycosyl transferase	Glycosyl transferase family31	0
54633	0	Glycosyl transferase	Glycosyl transferase family31	0
64925	0	Glycosyl transferase	Glycosyl transferase family32	0
69926	0	Glycosyl transferase	Glycosyl transferase family32	0
65060	0	Glycosyl transferase	Glycosyl transferase family34	0
120198	0	Glycosyl transferase	Glycosyl transferase family35	0
121491	0	Glycosyl transferase	Glycosyl transferase family4	0
70223	0	Glycosyl transferase	Glycosyl transferase family69	0
73722	0	Glycosyl transferase	Glycosyl transferase family90	0
55950	0	Glycosyl transferase	Glycosyl transferase family90	0
27042	0	Glycosyl transferase	Glycosyl transferase family90	0
111245	0	Polysaccharide lyase	Polysaccharide lyase family8	0

## Sheet: Funcat cluster 1
FUNCTIONAL CATEGORY	abs SET	rel SET	genes SET	abs GENOME	rel GENOME	rel SET/rel GENOME	P-VALUE
01 METABOLISM	124	67.7	TRIREDRAFT_32364 TRIREDRAFT_103049 TRIREDRAFT_53220 TRIREDRAFT_44529 TRIREDRAFT_53731 TRIREDRAFT_43873 TRIREDRAFT_53542 TRIREDRAFT_74223 TRIREDRAFT_73643 TRIREDRAFT_74807 TRIREDRAFT_120229 TRIREDRAFT_55802 TRIREDRAFT_55319 TRIREDRAFT_2735 TRIREDRAFT_104102 TRIREDRAFT_56418 TRIREDRAFT_45252 TRIREDRAFT_56427 TRIREDRAFT_21641 TRIREDRAFT_104461 TRIREDRAFT_56448 TRIREDRAFT_120676 TRIREDRAFT_75989 TRIR…	2966	32.5	2.08308	7.39242e-23
01.01 amino acid metabolism	1	0.54	TRIREDRAFT_66324	452	4.95	0.109091	0.999918
01.01.09 metabolism of the cysteine - aromatic group	1	0.54	TRIREDRAFT_66324	169	1.85	0.291892	1
01.01.09.02 metabolism of serine	1	0.54	TRIREDRAFT_66324	39	0.42	1.28571	0.547348
01.03 nucleotide/nucleoside/nucleobase metabolism	2	1.09	TRIREDRAFT_44529 TRIREDRAFT_62377	376	4.12	0.264563	0.996253
01.03.04 pyrimidine nucleotide/nucleoside/nucleobase metabolism	2	1.09	TRIREDRAFT_44529 TRIREDRAFT_62377	69	0.75	1.45333	0.404919
01.04 phosphate metabolism	3	1.63	TRIREDRAFT_58887 TRIREDRAFT_73134 TRIREDRAFT_78852	546	5.99	0.27212	0.999087
01.04.04 regulation of phosphate metabolism	1	0.54	TRIREDRAFT_58887	27	0.29	1.86207	0.422114
01.05 C-compound and carbohydrate metabolism	102	55.7	TRIREDRAFT_32364 TRIREDRAFT_103049 TRIREDRAFT_53220 TRIREDRAFT_44529 TRIREDRAFT_53731 TRIREDRAFT_43873 TRIREDRAFT_74223 TRIREDRAFT_73643 TRIREDRAFT_74807 TRIREDRAFT_120229 TRIREDRAFT_55319 TRIREDRAFT_2735 TRIREDRAFT_56418 TRIREDRAFT_45252 TRIREDRAFT_104461 TRIREDRAFT_56448 TRIREDRAFT_120676 TRIREDRAFT_75989 TRIREDRAFT_58117 TRIREDRAFT_104797 TRIREDRAFT_120873 TRIREDRAFT_38536 TRIREDRAFT_58450 TRI…	1145	12.5	4.456	2.35964e-45
01.05.02 sugar. glucoside. polyol and carboxylate metabolism	36	19.6	TRIREDRAFT_103049 TRIREDRAFT_44529 TRIREDRAFT_74223 TRIREDRAFT_2735 TRIREDRAFT_56418 TRIREDRAFT_120676 TRIREDRAFT_104797 TRIREDRAFT_3094 TRIREDRAFT_59578 TRIREDRAFT_27554 TRIREDRAFT_73134 TRIREDRAFT_73256 TRIREDRAFT_47268 TRIREDRAFT_77283 TRIREDRAFT_77602 TRIREDRAFT_121735 TRIREDRAFT_62704 TRIREDRAFT_62166 TRIREDRAFT_62377 TRIREDRAFT_108776 TRIREDRAFT_79602 TRIREDRAFT_65986 TRIREDRAFT_66832 TRIRE…	243	2.66	7.36842	1.02103e-21
01.05.02.01 nucleotide-sugar metabolism	2	1.09	TRIREDRAFT_62377 TRIREDRAFT_124228	14	0.15	7.26667	0.0311351
01.05.02.04 sugar. glucoside. polyol and carboxylate anabolism	8	4.37	TRIREDRAFT_103049 TRIREDRAFT_120676 TRIREDRAFT_59578 TRIREDRAFT_73134 TRIREDRAFT_77283 TRIREDRAFT_77602 TRIREDRAFT_123226 TRIREDRAFT_123456	73	0.8	5.4625	9.99407e-05
01.05.02.07 sugar. glucoside. polyol and carboxylate catabolism	25	13.6	TRIREDRAFT_103049 TRIREDRAFT_44529 TRIREDRAFT_74223 TRIREDRAFT_56418 TRIREDRAFT_120676 TRIREDRAFT_104797 TRIREDRAFT_59578 TRIREDRAFT_27554 TRIREDRAFT_73134 TRIREDRAFT_73256 TRIREDRAFT_47268 TRIREDRAFT_77602 TRIREDRAFT_121735 TRIREDRAFT_62166 TRIREDRAFT_108776 TRIREDRAFT_79602 TRIREDRAFT_66832 TRIREDRAFT_123226 TRIREDRAFT_123368 TRIREDRAFT_123456 TRIREDRAFT_68064 TRIREDRAFT_70186 TRIREDRAFT_112140…	169	1.85	7.35135	2.95735e-15
01.05.03 polysaccharide metabolism	63	34.4	TRIREDRAFT_103049 TRIREDRAFT_44529 TRIREDRAFT_53731 TRIREDRAFT_43873 TRIREDRAFT_73643 TRIREDRAFT_74807 TRIREDRAFT_120229 TRIREDRAFT_2735 TRIREDRAFT_56418 TRIREDRAFT_56448 TRIREDRAFT_104797 TRIREDRAFT_120873 TRIREDRAFT_58450 TRIREDRAFT_58887 TRIREDRAFT_73179 TRIREDRAFT_27554 TRIREDRAFT_73134 TRIREDRAFT_73256 TRIREDRAFT_47268 TRIREDRAFT_77283 TRIREDRAFT_121746 TRIREDRAFT_121735 TRIREDRAFT_27395 TRI…	191	2.09	16.4593	3.4256e-62
01.05.03.01 glycogen metabolism	2	1.09	TRIREDRAFT_44529 TRIREDRAFT_82235	6	0.06	18.1667	0.00570227
01.05.03.01.04 glycogen anabolism	1	0.54	TRIREDRAFT_44529	3	0.03	18	0.0590356
01.05.03.01.07 glycogen catabolism	1	0.54	TRIREDRAFT_82235	2	0.02	27	0.0397527
01.05.03.03 chitin metabolism	11	6.01	TRIREDRAFT_43873 TRIREDRAFT_2735 TRIREDRAFT_62704 TRIREDRAFT_71563 TRIREDRAFT_122172 TRIREDRAFT_110317 TRIREDRAFT_80833 TRIREDRAFT_67600 TRIREDRAFT_68347 TRIREDRAFT_124043 TRIREDRAFT_124228	26	0.28	21.4643	9.40457e-13
01.05.03.03.04 chitin anabolism	8	4.37	TRIREDRAFT_43873 TRIREDRAFT_71563 TRIREDRAFT_122172 TRIREDRAFT_110317 TRIREDRAFT_67600 TRIREDRAFT_68347 TRIREDRAFT_124043 TRIREDRAFT_124228	19	0.2	21.85	1.418e-09
01.05.03.03.07 chitin catabolism	3	1.63	TRIREDRAFT_2735 TRIREDRAFT_62704 TRIREDRAFT_80833	7	0.07	23.2857	0.000262572
01.05.09 aminosaccharide metabolism	12	6.55	TRIREDRAFT_2735 TRIREDRAFT_56448 TRIREDRAFT_58117 TRIREDRAFT_62704 TRIREDRAFT_62377 TRIREDRAFT_71563 TRIREDRAFT_122172 TRIREDRAFT_30250 TRIREDRAFT_65986 TRIREDRAFT_80833 TRIREDRAFT_67600 TRIREDRAFT_124228	53	0.58	11.2931	3.8922e-10
01.05.09.04 aminosaccharide anabolism	9	4.91	TRIREDRAFT_2735 TRIREDRAFT_62704 TRIREDRAFT_62377 TRIREDRAFT_71563 TRIREDRAFT_122172 TRIREDRAFT_30250 TRIREDRAFT_80833 TRIREDRAFT_67600 TRIREDRAFT_124228	29	0.31	15.8387	3.0851e-09
01.05.09.07 aminosaccharide catabolism	5	2.73	TRIREDRAFT_2735 TRIREDRAFT_56448 TRIREDRAFT_62704 TRIREDRAFT_30250 TRIREDRAFT_80833	21	0.23	11.8696	4.83976e-05
01.05.11 aromate metabolism	3	1.63	TRIREDRAFT_104461 TRIREDRAFT_123173 TRIREDRAFT_111897	56	0.61	2.67213	0.102119
01.05.11.07 aromate catabolism	1	0.54	TRIREDRAFT_104461	41	0.44	1.22727	0.565419
01.05.11.07.01 aerobic aromate catabolism	1	0.54	TRIREDRAFT_104461	39	0.42	1.28571	0.547348
01.05.25 regulation of C-compound and carbohydrate metabolism	5	2.73	TRIREDRAFT_44529 TRIREDRAFT_58479 TRIREDRAFT_73134 TRIREDRAFT_77602 TRIREDRAFT_79816	159	1.74	1.56897	0.215219
01.06 lipid. fatty acid and isoprenoid metabolism	30	16.3	TRIREDRAFT_53220 TRIREDRAFT_104102 TRIREDRAFT_45252 TRIREDRAFT_56427 TRIREDRAFT_21641 TRIREDRAFT_58550 TRIREDRAFT_120923 TRIREDRAFT_105247 TRIREDRAFT_3094 TRIREDRAFT_59723 TRIREDRAFT_106120 TRIREDRAFT_59508 TRIREDRAFT_61293 TRIREDRAFT_32027 TRIREDRAFT_60752 TRIREDRAFT_107835 TRIREDRAFT_62182 TRIREDRAFT_78713 TRIREDRAFT_78828 TRIREDRAFT_78852 TRIREDRAFT_108287 TRIREDRAFT_122730 TRIREDRAFT_65677 TR…	652	7.15	2.27972	1.44369e-05
01.06.02 membrane lipid metabolism	8	4.37	TRIREDRAFT_45252 TRIREDRAFT_58550 TRIREDRAFT_120923 TRIREDRAFT_3094 TRIREDRAFT_62182 TRIREDRAFT_78852 TRIREDRAFT_65677 TRIREDRAFT_66324	124	1.36	3.21324	0.00344169
01.06.02.01 phospholipid metabolism	5	2.73	TRIREDRAFT_45252 TRIREDRAFT_58550 TRIREDRAFT_120923 TRIREDRAFT_65677 TRIREDRAFT_66324	99	1.08	2.52778	0.0487561
01.06.02.02 glycolipid metabolism	5	2.73	TRIREDRAFT_45252 TRIREDRAFT_58550 TRIREDRAFT_120923 TRIREDRAFT_62182 TRIREDRAFT_78852	34	0.37	7.37838	0.000535624
01.06.02.03 sphingolipid metabolism	1	0.54	TRIREDRAFT_3094	7	0.07	7.71429	0.132392
01.06.05 fatty acid metabolism	2	1.09	TRIREDRAFT_78852 TRIREDRAFT_65677	113	1.23	0.886179	1
01.06.06 isoprenoid metabolism	2	1.09	TRIREDRAFT_21641 TRIREDRAFT_78852	135	1.48	0.736486	1
01.06.06.11 tetracyclic and pentacyclic triterpenes (cholesterin. steroids and hopanoids) metabolism	2	1.09	TRIREDRAFT_21641 TRIREDRAFT_78852	104	1.14	0.95614	1
01.06.10 regulation of lipid. fatty acid and isoprenoid metabolism	1	0.54	TRIREDRAFT_65677	29	0.31	1.74194	0.445155
01.07 metabolism of vitamins. cofactors. and prosthetic groups	1	0.54	TRIREDRAFT_111897	281	3.08	0.175325	0.99694
01.07.04 utilization of vitamins. cofactors. and prosthetic groups	1	0.54	TRIREDRAFT_111897	13	0.14	3.85714	0.231895
01.20 secondary metabolism	14	7.65	TRIREDRAFT_53542 TRIREDRAFT_55802 TRIREDRAFT_104461 TRIREDRAFT_105247 TRIREDRAFT_105804 TRIREDRAFT_60752 TRIREDRAFT_78828 TRIREDRAFT_39942 TRIREDRAFT_49409 TRIREDRAFT_123232 TRIREDRAFT_66792 TRIREDRAFT_68161 TRIREDRAFT_111897 TRIREDRAFT_70631	910	9.98	0.766533	0.885887
01.20.05 metabolism of acetic acid derivatives	1	0.54	TRIREDRAFT_105804	43	0.47	1.14894	0.582772
01.20.05.11 metabolism of polyketides	1	0.54	TRIREDRAFT_105804	21	0.23	2.34783	0.347129
01.20.37 metabolism of peptide derived compounds	4	2.18	TRIREDRAFT_105247 TRIREDRAFT_60752 TRIREDRAFT_78828 TRIREDRAFT_70631	37	0.4	5.45	0.00619055
01.20.37.05 metabolism of beta-lactams	4	2.18	TRIREDRAFT_105247 TRIREDRAFT_60752 TRIREDRAFT_78828 TRIREDRAFT_70631	8	0.08	27.25	1.03356e-05
01.25 extracellular metabolism	13	7.1	TRIREDRAFT_73643 TRIREDRAFT_56418 TRIREDRAFT_56448 TRIREDRAFT_120873 TRIREDRAFT_73179 TRIREDRAFT_59508 TRIREDRAFT_121746 TRIREDRAFT_108287 TRIREDRAFT_49081 TRIREDRAFT_108776 TRIREDRAFT_72526 TRIREDRAFT_70631 TRIREDRAFT_70845	48	0.52	13.6538	5.87071e-12
01.25.01 extracellular polysaccharide degradation	9	4.91	TRIREDRAFT_73643 TRIREDRAFT_56418 TRIREDRAFT_120873 TRIREDRAFT_73179 TRIREDRAFT_121746 TRIREDRAFT_49081 TRIREDRAFT_108776 TRIREDRAFT_72526 TRIREDRAFT_70845	22	0.24	20.4583	1.72985e-10
01.25.07 extracellular ester compound degradation	3	1.63	TRIREDRAFT_59508 TRIREDRAFT_108287 TRIREDRAFT_70631	7	0.07	23.2857	0.000262572
01.25.11 extracellular aminosaccharide degradation	1	0.54	TRIREDRAFT_56448	4	0.04	13.5	0.0779334
02 ENERGY	16	8.74	TRIREDRAFT_32364 TRIREDRAFT_44529 TRIREDRAFT_120676 TRIREDRAFT_75989 TRIREDRAFT_120873 TRIREDRAFT_59578 TRIREDRAFT_73179 TRIREDRAFT_73134 TRIREDRAFT_77602 TRIREDRAFT_64375 TRIREDRAFT_64906 TRIREDRAFT_66324 TRIREDRAFT_123226 TRIREDRAFT_123368 TRIREDRAFT_123456 TRIREDRAFT_82235	508	5.57	1.56912	0.0490295
02.16 fermentation	2	1.09	TRIREDRAFT_32364 TRIREDRAFT_75989	72	0.78	1.39744	0.425899
02.19 metabolism of energy reserves (e.g. glycogen. trehalose)	13	7.1	TRIREDRAFT_44529 TRIREDRAFT_120676 TRIREDRAFT_120873 TRIREDRAFT_59578 TRIREDRAFT_73179 TRIREDRAFT_73134 TRIREDRAFT_77602 TRIREDRAFT_64375 TRIREDRAFT_64906 TRIREDRAFT_123226 TRIREDRAFT_123368 TRIREDRAFT_123456 TRIREDRAFT_82235	52	0.57	12.4561	1.80168e-11
02.25 oxidation of fatty acids	1	0.54	TRIREDRAFT_66324	52	0.57	0.947368	1
10 CELL CYCLE AND DNA PROCESSING	11	6.01	TRIREDRAFT_43873 TRIREDRAFT_73256 TRIREDRAFT_71563 TRIREDRAFT_122172 TRIREDRAFT_79602 TRIREDRAFT_110317 TRIREDRAFT_67600 TRIREDRAFT_51492 TRIREDRAFT_68347 TRIREDRAFT_124043 TRIREDRAFT_124228	1014	11.1	0.541441	0.99408
10.03 cell cycle	11	6.01	TRIREDRAFT_43873 TRIREDRAFT_73256 TRIREDRAFT_71563 TRIREDRAFT_122172 TRIREDRAFT_79602 TRIREDRAFT_110317 TRIREDRAFT_67600 TRIREDRAFT_51492 TRIREDRAFT_68347 TRIREDRAFT_124043 TRIREDRAFT_124228	662	7.26	0.827824	0.785033
10.03.03 cytokinesis (cell division) /septum formation and hydrolysis	11	6.01	TRIREDRAFT_43873 TRIREDRAFT_73256 TRIREDRAFT_71563 TRIREDRAFT_122172 TRIREDRAFT_79602 TRIREDRAFT_110317 TRIREDRAFT_67600 TRIREDRAFT_51492 TRIREDRAFT_68347 TRIREDRAFT_124043 TRIREDRAFT_124228	167	1.83	3.28415	0.00052723
11 TRANSCRIPTION	2	1.09	TRIREDRAFT_58479 TRIREDRAFT_79816	1091	11.9	0.0915966	1
11.02 RNA synthesis	2	1.09	TRIREDRAFT_58479 TRIREDRAFT_79816	834	9.14	0.119256	1
11.02.03 mRNA synthesis	2	1.09	TRIREDRAFT_58479 TRIREDRAFT_79816	751	8.23	0.132442	0.999998
11.02.03.01 general transcription activities	2	1.09	TRIREDRAFT_58479 TRIREDRAFT_79816	169	1.85	0.589189	1
11.02.03.04 transcriptional control	2	1.09	TRIREDRAFT_58479 TRIREDRAFT_79816	641	7.03	0.15505	0.999979
11.02.03.04.03 transcription repression	2	1.09	TRIREDRAFT_58479 TRIREDRAFT_79816	94	1.03	1.05825	0.566479
14 PROTEIN FATE (folding. modification. destination)	13	7.1	TRIREDRAFT_21641 TRIREDRAFT_21668 TRIREDRAFT_58550 TRIREDRAFT_73256 TRIREDRAFT_62166 TRIREDRAFT_78852 TRIREDRAFT_79602 TRIREDRAFT_30250 TRIREDRAFT_65817 TRIREDRAFT_123173 TRIREDRAFT_66608 TRIREDRAFT_66888 TRIREDRAFT_5836	1332	14.6	0.486301	0.999472
14.04 protein targeting. sorting and translocation	1	0.54	TRIREDRAFT_21641	306	3.35	0.161194	0.998188
14.07 protein modification	8	4.37	TRIREDRAFT_21668 TRIREDRAFT_58550 TRIREDRAFT_78852 TRIREDRAFT_30250 TRIREDRAFT_65817 TRIREDRAFT_123173 TRIREDRAFT_66608 TRIREDRAFT_66888	771	8.45	0.51716	0.989708
14.07.01 modification with fatty acids (e.g. myristylation. palmitylation. farnesylation)	1	0.54	TRIREDRAFT_58550	46	0.5	1.08	0.607518
14.07.02 modification with sugar residues (e.g. glycosylation. deglycosylation)	4	2.18	TRIREDRAFT_30250 TRIREDRAFT_65817 TRIREDRAFT_123173 TRIREDRAFT_66888	77	0.84	2.59524	0.068783
14.07.02.01 O-directed glycosylation. deglycosylation	3	1.63	TRIREDRAFT_65817 TRIREDRAFT_123173 TRIREDRAFT_66888	14	0.15	10.8667	0.00246151
14.07.02.02 N-directed glycosylation. deglycosylation	1	0.54	TRIREDRAFT_30250	41	0.44	1.22727	0.565419
14.07.03 modification by phosphorylation. dephosphorylation. autophosphorylation	1	0.54	TRIREDRAFT_78852	234	2.56	0.210938	0.991837
14.07.11 protein processing (proteolytic)	1	0.54	TRIREDRAFT_66608	128	1.4	0.385714	1
14.10 assembly of protein complexes	2	1.09	TRIREDRAFT_73256 TRIREDRAFT_79602	240	2.63	0.414449	0.956398
14.13 protein/peptide degradation	4	2.18	TRIREDRAFT_21668 TRIREDRAFT_62166 TRIREDRAFT_66608 TRIREDRAFT_5836	384	4.21	0.517815	0.953459
14.13.04 lysosomal and vacuolar protein degradation	1	0.54	TRIREDRAFT_66608	31	0.34	1.58824	0.467281
14.13.04.02 vacuolar protein degradation	1	0.54	TRIREDRAFT_66608	15	0.16	3.375	0.262473
16 PROTEIN WITH BINDING FUNCTION OR COFACTOR REQUIREMENT (structural or catalytic)	14	7.65	TRIREDRAFT_44529 TRIREDRAFT_120229 TRIREDRAFT_2735 TRIREDRAFT_21641 TRIREDRAFT_120676 TRIREDRAFT_120873 TRIREDRAFT_73179 TRIREDRAFT_62377 TRIREDRAFT_49081 TRIREDRAFT_50215 TRIREDRAFT_123226 TRIREDRAFT_66608 TRIREDRAFT_23070 TRIREDRAFT_80833	2682	29.4	0.260204	1
16.01 protein binding	3	1.63	TRIREDRAFT_44529 TRIREDRAFT_21641 TRIREDRAFT_66608	1441	15.8	0.103165	1
16.03 nucleic acid binding	1	0.54	TRIREDRAFT_23070	721	7.91	0.068268	1
16.03.01 DNA binding	1	0.54	TRIREDRAFT_23070	396	4.34	0.124424	0.999729
16.05 polysaccharide binding	7	3.82	TRIREDRAFT_120229 TRIREDRAFT_2735 TRIREDRAFT_120873 TRIREDRAFT_73179 TRIREDRAFT_49081 TRIREDRAFT_50215 TRIREDRAFT_80833	23	0.25	15.28	2.19046e-07
16.09 lipid binding	2	1.09	TRIREDRAFT_120676 TRIREDRAFT_123226	64	0.7	1.55714	0.36918
16.13 C-compound binding	2	1.09	TRIREDRAFT_2735 TRIREDRAFT_80833	39	0.42	2.59524	0.184117
16.13.01 sugar binding	2	1.09	TRIREDRAFT_2735 TRIREDRAFT_80833	22	0.24	4.54167	0.0712343
16.17 metal binding	2	1.09	TRIREDRAFT_62377 TRIREDRAFT_66608	628	6.88	0.15843	0.999973
18 REGULATION OF METABOLISM AND PROTEIN FUNCTION	2	1.09	TRIREDRAFT_58479 TRIREDRAFT_79816	481	5.27	0.206831	0.999494
18.02 regulation of protein activity	2	1.09	TRIREDRAFT_58479 TRIREDRAFT_79816	470	5.15	0.21165	0.999374
18.02.09 regulator of transcription factor	2	1.09	TRIREDRAFT_58479 TRIREDRAFT_79816	96	1.05	1.0381	0.577979
20 CELLULAR TRANSPORT. TRANSPORT FACILITIES AND TRANSPORT ROUTES	1	0.54	TRIREDRAFT_21641	1503	16.4	0.0329268	1
20.01 transported compounds (substrates)	1	0.54	TRIREDRAFT_21641	1116	12.2	0.0442623	1
20.01.13 lipid/fatty acid transport	1	0.54	TRIREDRAFT_21641	99	1.08	0.5	1
20.09 transport routes	1	0.54	TRIREDRAFT_21641	995	10.9	0.0495413	1
20.09.07 vesicular transport (Golgi network. etc.)	1	0.54	TRIREDRAFT_21641	261	2.86	0.188811	0.995351
20.09.13 vacuolar/lysosomal transport	1	0.54	TRIREDRAFT_21641	151	1.65	0.327273	1
20.09.18 cellular import	1	0.54	TRIREDRAFT_21641	363	3.98	0.135678	0.999454
20.09.18.09 vesicular cellular import	1	0.54	TRIREDRAFT_21641	119	1.3	0.415385	1
20.09.18.09.01 endocytosis	1	0.54	TRIREDRAFT_21641	119	1.3	0.415385	1
20.09.18.09.01.01 receptor-mediated endocytosis	1	0.54	TRIREDRAFT_21641	13	0.14	3.85714	0.231895
30 CELLULAR COMMUNICATION/SIGNAL TRANSDUCTION MECHANISM	5	2.73	TRIREDRAFT_21641 TRIREDRAFT_73256 TRIREDRAFT_79602 TRIREDRAFT_23070 TRIREDRAFT_111897	561	6.15	0.443902	0.989785
30.01 cellular signalling	3	1.63	TRIREDRAFT_73256 TRIREDRAFT_79602 TRIREDRAFT_23070	482	5.28	0.308712	0.99716
30.01.05 enzyme mediated signal transduction	1	0.54	TRIREDRAFT_23070	284	3.11	0.173633	0.997126
30.01.05.05 G-protein mediated signal transduction	1	0.54	TRIREDRAFT_23070	131	1.43	0.377622	1
30.05 transmembrane signal transduction	5	2.73	TRIREDRAFT_21641 TRIREDRAFT_73256 TRIREDRAFT_79602 TRIREDRAFT_23070 TRIREDRAFT_111897	161	1.76	1.55114	0.222485
30.05.01 receptor enzyme mediated signalling	1	0.54	TRIREDRAFT_21641	50	0.54	1	1
32 CELL RESCUE. DEFENSE AND VIRULENCE	36	19.6	TRIREDRAFT_103049 TRIREDRAFT_53220 TRIREDRAFT_74223 TRIREDRAFT_56418 TRIREDRAFT_56876 TRIREDRAFT_120676 TRIREDRAFT_105247 TRIREDRAFT_59723 TRIREDRAFT_73134 TRIREDRAFT_73256 TRIREDRAFT_61293 TRIREDRAFT_77602 TRIREDRAFT_60752 TRIREDRAFT_121746 TRIREDRAFT_3914 TRIREDRAFT_62603 TRIREDRAFT_62182 TRIREDRAFT_71563 TRIREDRAFT_78828 TRIREDRAFT_122172 TRIREDRAFT_49081 TRIREDRAFT_108776 TRIREDRAFT_79602 TRI…	1050	11.5	1.70435	0.000836863
32.01 stress response	10	5.46	TRIREDRAFT_120676 TRIREDRAFT_73134 TRIREDRAFT_77602 TRIREDRAFT_71563 TRIREDRAFT_122172 TRIREDRAFT_123226 TRIREDRAFT_123456 TRIREDRAFT_67600 TRIREDRAFT_51492 TRIREDRAFT_124228	588	6.45	0.846512	0.751344
32.01.03 osmotic and salt stress response	5	2.73	TRIREDRAFT_71563 TRIREDRAFT_122172 TRIREDRAFT_67600 TRIREDRAFT_51492 TRIREDRAFT_124228	72	0.78	3.5	0.0146174
32.05 disease. virulence and defense	16	8.74	TRIREDRAFT_56418 TRIREDRAFT_56876 TRIREDRAFT_105247 TRIREDRAFT_73256 TRIREDRAFT_60752 TRIREDRAFT_121746 TRIREDRAFT_3914 TRIREDRAFT_62603 TRIREDRAFT_62182 TRIREDRAFT_78828 TRIREDRAFT_108776 TRIREDRAFT_79602 TRIREDRAFT_65677 TRIREDRAFT_123740 TRIREDRAFT_70631 TRIREDRAFT_70845	298	3.26	2.68098	0.000317562
32.05.03 defense related proteins	5	2.73	TRIREDRAFT_105247 TRIREDRAFT_60752 TRIREDRAFT_78828 TRIREDRAFT_65677 TRIREDRAFT_70631	51	0.55	4.96364	0.00343537
32.05.05 virulence. disease factors	9	4.91	TRIREDRAFT_56418 TRIREDRAFT_56876 TRIREDRAFT_121746 TRIREDRAFT_3914 TRIREDRAFT_62603 TRIREDRAFT_62182 TRIREDRAFT_108776 TRIREDRAFT_123740 TRIREDRAFT_70845	103	1.13	4.34513	0.000215666
32.07 detoxification	5	2.73	TRIREDRAFT_53220 TRIREDRAFT_59723 TRIREDRAFT_60752 TRIREDRAFT_78828 TRIREDRAFT_68821	329	3.6	0.758333	0.795797
32.07.03 detoxification by modification	2	1.09	TRIREDRAFT_53220 TRIREDRAFT_68821	47	0.51	2.13725	0.243209
32.07.07 oxygen and radical detoxification	1	0.54	TRIREDRAFT_53220	59	0.64	0.84375	1
32.07.07.07 superoxide metabolism	1	0.54	TRIREDRAFT_53220	13	0.14	3.85714	0.231895
32.07.09 detoxification by degradation	3	1.63	TRIREDRAFT_59723 TRIREDRAFT_60752 TRIREDRAFT_78828	23	0.25	6.52	0.0104907
32.10 degradation / modification of foreign (exogenous) compounds	15	8.19	TRIREDRAFT_103049 TRIREDRAFT_74223 TRIREDRAFT_56418 TRIREDRAFT_105247 TRIREDRAFT_59723 TRIREDRAFT_61293 TRIREDRAFT_60752 TRIREDRAFT_121746 TRIREDRAFT_78828 TRIREDRAFT_49081 TRIREDRAFT_108776 TRIREDRAFT_70186 TRIREDRAFT_112392 TRIREDRAFT_70845 TRIREDRAFT_82616	42	0.46	17.8043	1.19884e-15
32.10.07 degradation / modification of foreign (exogenous) polysaccharides	10	5.46	TRIREDRAFT_103049 TRIREDRAFT_74223 TRIREDRAFT_56418 TRIREDRAFT_121746 TRIREDRAFT_49081 TRIREDRAFT_108776 TRIREDRAFT_70186 TRIREDRAFT_112392 TRIREDRAFT_70845 TRIREDRAFT_82616	23	0.25	21.84	7.59458e-12
32.10.09 degradation / modification of foreign (exogenous) ester compounds	5	2.73	TRIREDRAFT_105247 TRIREDRAFT_59723 TRIREDRAFT_61293 TRIREDRAFT_60752 TRIREDRAFT_78828	8	0.08	34.125	1.64751e-07
34 INTERACTION WITH THE ENVIRONMENT	8	4.37	TRIREDRAFT_2735 TRIREDRAFT_59508 TRIREDRAFT_77283 TRIREDRAFT_61293 TRIREDRAFT_60752 TRIREDRAFT_108287 TRIREDRAFT_80833 TRIREDRAFT_70631	626	6.86	0.637026	0.940932
34.03 membrane excitability	5	2.73	TRIREDRAFT_59508 TRIREDRAFT_61293 TRIREDRAFT_60752 TRIREDRAFT_108287 TRIREDRAFT_70631	27	0.29	9.41379	0.000174122
34.03.01 synaptic transmission	5	2.73	TRIREDRAFT_59508 TRIREDRAFT_61293 TRIREDRAFT_60752 TRIREDRAFT_108287 TRIREDRAFT_70631	24	0.26	10.5	9.62644e-05
34.03.03 regulation. generation and propagation of action potential	5	2.73	TRIREDRAFT_59508 TRIREDRAFT_61293 TRIREDRAFT_60752 TRIREDRAFT_108287 TRIREDRAFT_70631	12	0.13	21	2.1822e-06
34.07 cell adhesion	1	0.54	TRIREDRAFT_77283	38	0.41	1.31707	0.538035
34.07.01 cell-cell adhesion	1	0.54	TRIREDRAFT_77283	8	0.08	6.75	0.149824
34.11 cellular sensing and response to external stimulus	2	1.09	TRIREDRAFT_2735 TRIREDRAFT_80833	272	2.98	0.365772	0.975075
34.11.03 chemoperception and response	2	1.09	TRIREDRAFT_2735 TRIREDRAFT_80833	118	1.29	0.844961	1
34.11.03.11 pH response	2	1.09	TRIREDRAFT_2735 TRIREDRAFT_80833	15	0.16	6.8125	0.0354587
34.11.10 response to biotic stimulus	2	1.09	TRIREDRAFT_2735 TRIREDRAFT_80833	14	0.15	7.26667	0.0311351
34.11.12 perception of nutrients and nutritional adaptation	2	1.09	TRIREDRAFT_2735 TRIREDRAFT_80833	57	0.62	1.75806	0.317851
40 CELL FATE	10	5.46	TRIREDRAFT_53542 TRIREDRAFT_74807 TRIREDRAFT_55802 TRIREDRAFT_73256 TRIREDRAFT_78713 TRIREDRAFT_49409 TRIREDRAFT_79602 TRIREDRAFT_64375 TRIREDRAFT_64906 TRIREDRAFT_111897	465	5.1	1.07059	0.458256
40.01 cell growth / morphogenesis	9	4.91	TRIREDRAFT_53542 TRIREDRAFT_74807 TRIREDRAFT_55802 TRIREDRAFT_73256 TRIREDRAFT_78713 TRIREDRAFT_49409 TRIREDRAFT_79602 TRIREDRAFT_64375 TRIREDRAFT_64906	325	3.56	1.37921	0.206308
40.01.03 directional cell growth (morphogenesis)	3	1.63	TRIREDRAFT_53542 TRIREDRAFT_55802 TRIREDRAFT_49409	91	0.99	1.64646	0.275867
40.02.03 activity of intercellular mediators	1	0.54	TRIREDRAFT_111897	11	0.12	4.5	0.200058
41 DEVELOPMENT (Systemic)	2	1.09	TRIREDRAFT_120873 TRIREDRAFT_73179	90	0.98	1.11224	0.542815
41.01 fungal/microorganismic development	2	1.09	TRIREDRAFT_120873 TRIREDRAFT_73179	90	0.98	1.11224	0.542815
42 BIOGENESIS OF CELLULAR COMPONENTS	41	22.4	TRIREDRAFT_103049 TRIREDRAFT_53542 TRIREDRAFT_74807 TRIREDRAFT_55802 TRIREDRAFT_2735 TRIREDRAFT_56418 TRIREDRAFT_56448 TRIREDRAFT_58450 TRIREDRAFT_3094 TRIREDRAFT_73256 TRIREDRAFT_41768 TRIREDRAFT_121746 TRIREDRAFT_3914 TRIREDRAFT_62704 TRIREDRAFT_62603 TRIREDRAFT_62182 TRIREDRAFT_71563 TRIREDRAFT_78713 TRIREDRAFT_122172 TRIREDRAFT_39942 TRIREDRAFT_49409 TRIREDRAFT_108776 TRIREDRAFT_79602 TRIREDR…	1026	11.2	2	1.01536e-05
42.01 cell wall	30	16.3	TRIREDRAFT_103049 TRIREDRAFT_53542 TRIREDRAFT_74807 TRIREDRAFT_55802 TRIREDRAFT_2735 TRIREDRAFT_56448 TRIREDRAFT_58450 TRIREDRAFT_41768 TRIREDRAFT_62704 TRIREDRAFT_71563 TRIREDRAFT_78713 TRIREDRAFT_122172 TRIREDRAFT_39942 TRIREDRAFT_49409 TRIREDRAFT_64375 TRIREDRAFT_64906 TRIREDRAFT_65162 TRIREDRAFT_122780 TRIREDRAFT_50215 TRIREDRAFT_65986 TRIREDRAFT_66792 TRIREDRAFT_80833 TRIREDRAFT_67600 TRIRED…	239	2.62	6.22137	4.04173e-16
42.02 eukaryotic plasma membrane	1	0.54	TRIREDRAFT_62182	20	0.21	2.57143	0.333723
42.04 cytoskeleton/structural proteins	5	2.73	TRIREDRAFT_74807 TRIREDRAFT_55802 TRIREDRAFT_73256 TRIREDRAFT_122172 TRIREDRAFT_79602	267	2.92	0.934932	0.625825
42.04.03 actin cytoskeleton	2	1.09	TRIREDRAFT_73256 TRIREDRAFT_79602	108	1.18	0.923729	1
42.25 vacuole or lysosome	1	0.54	TRIREDRAFT_3094	55	0.6	0.9	1
42.27 extracellular / secretion proteins	7	3.82	TRIREDRAFT_56418 TRIREDRAFT_121746 TRIREDRAFT_3914 TRIREDRAFT_62603 TRIREDRAFT_108776 TRIREDRAFT_123740 TRIREDRAFT_70845	22	0.24	15.9167	1.54993e-07
43 CELL TYPE DIFFERENTIATION	21	11.4	TRIREDRAFT_103049 TRIREDRAFT_53542 TRIREDRAFT_74807 TRIREDRAFT_55802 TRIREDRAFT_2735 TRIREDRAFT_45252 TRIREDRAFT_56448 TRIREDRAFT_120923 TRIREDRAFT_73256 TRIREDRAFT_62704 TRIREDRAFT_71563 TRIREDRAFT_78713 TRIREDRAFT_122172 TRIREDRAFT_49409 TRIREDRAFT_79602 TRIREDRAFT_64375 TRIREDRAFT_64906 TRIREDRAFT_80833 TRIREDRAFT_67600 TRIREDRAFT_51492 TRIREDRAFT_124228	498	5.46	2.08791	0.000986862
43.01 fungal/microorganismic cell type differentiation	21	11.4	TRIREDRAFT_103049 TRIREDRAFT_53542 TRIREDRAFT_74807 TRIREDRAFT_55802 TRIREDRAFT_2735 TRIREDRAFT_45252 TRIREDRAFT_56448 TRIREDRAFT_120923 TRIREDRAFT_73256 TRIREDRAFT_62704 TRIREDRAFT_71563 TRIREDRAFT_78713 TRIREDRAFT_122172 TRIREDRAFT_49409 TRIREDRAFT_79602 TRIREDRAFT_64375 TRIREDRAFT_64906 TRIREDRAFT_80833 TRIREDRAFT_67600 TRIREDRAFT_51492 TRIREDRAFT_124228	498	5.46	2.08791	0.000986862
43.01.03 fungal and other eukaryotic cell type differentiation	21	11.4	TRIREDRAFT_103049 TRIREDRAFT_53542 TRIREDRAFT_74807 TRIREDRAFT_55802 TRIREDRAFT_2735 TRIREDRAFT_45252 TRIREDRAFT_56448 TRIREDRAFT_120923 TRIREDRAFT_73256 TRIREDRAFT_62704 TRIREDRAFT_71563 TRIREDRAFT_78713 TRIREDRAFT_122172 TRIREDRAFT_49409 TRIREDRAFT_79602 TRIREDRAFT_64375 TRIREDRAFT_64906 TRIREDRAFT_80833 TRIREDRAFT_67600 TRIREDRAFT_51492 TRIREDRAFT_124228	498	5.46	2.08791	0.000986862
43.01.03.05 budding. cell polarity and filament formation	15	8.19	TRIREDRAFT_103049 TRIREDRAFT_53542 TRIREDRAFT_74807 TRIREDRAFT_55802 TRIREDRAFT_45252 TRIREDRAFT_120923 TRIREDRAFT_73256 TRIREDRAFT_71563 TRIREDRAFT_78713 TRIREDRAFT_122172 TRIREDRAFT_49409 TRIREDRAFT_79602 TRIREDRAFT_67600 TRIREDRAFT_51492 TRIREDRAFT_124228	258	2.83	2.89399	0.000208929
43.01.03.09 development of asco- basidio- or zygospore	11	6.01	TRIREDRAFT_2735 TRIREDRAFT_56448 TRIREDRAFT_62704 TRIREDRAFT_71563 TRIREDRAFT_122172 TRIREDRAFT_64375 TRIREDRAFT_64906 TRIREDRAFT_80833 TRIREDRAFT_67600 TRIREDRAFT_51492 TRIREDRAFT_124228	169	1.85	3.24865	0.000582897
99 UNCLASSIFIED PROTEINS	51	27.8	TRIREDRAFT_71394 TRIREDRAFT_103033 TRIREDRAFT_53186 TRIREDRAFT_44230 TRIREDRAFT_54198 TRIREDRAFT_55733 TRIREDRAFT_103825 TRIREDRAFT_57098 TRIREDRAFT_104394 TRIREDRAFT_72568 TRIREDRAFT_57914 TRIREDRAFT_105448 TRIREDRAFT_73005 TRIREDRAFT_59642 TRIREDRAFT_121136 TRIREDRAFT_59628 TRIREDRAFT_121475 TRIREDRAFT_22129 TRIREDRAFT_77547 TRIREDRAFT_60635 TRIREDRAFT_60867 TRIREDRAFT_77506 TRIREDRAFT_77557 TR…	3705	40.6	0.684729	0.999897

## Sheet: Funcat cluster 2
FUNCTIONAL CATEGORY	abs SET	rel SET	genes SET	abs GENOME	rel GENOME	rel SET/rel GENOME	P-VALUE
01 METABOLISM	7	63.6	TRIREDRAFT_103458 TRIREDRAFT_55886 TRIREDRAFT_56638 TRIREDRAFT_121227 TRIREDRAFT_3568 TRIREDRAFT_108920 TRIREDRAFT_67678	2966	32.5	1.95692	0.0338086
01.03 nucleotide/nucleoside/nucleobase metabolism	1	9.09	TRIREDRAFT_56638	376	4.12	2.20631	0.371011
01.03.04 pyrimidine nucleotide/nucleoside/nucleobase metabolism	1	9.09	TRIREDRAFT_56638	69	0.75	12.12	0.0802305
01.05 C-compound and carbohydrate metabolism	6	54.5	TRIREDRAFT_103458 TRIREDRAFT_55886 TRIREDRAFT_56638 TRIREDRAFT_121227 TRIREDRAFT_108920 TRIREDRAFT_67678	1145	12.5	4.36	0.00102108
01.05.02 sugar. glucoside. polyol and carboxylate metabolism	2	18.1	TRIREDRAFT_56638 TRIREDRAFT_121227	243	2.66	6.80451	0.0332204
01.05.02.01 nucleotide-sugar metabolism	1	9.09	TRIREDRAFT_56638	14	0.15	60.6	0.0167752
01.05.02.04 sugar. glucoside. polyol and carboxylate anabolism	1	9.09	TRIREDRAFT_121227	73	0.8	11.3625	0.0846969
01.05.03 polysaccharide metabolism	3	27.2	TRIREDRAFT_56638 TRIREDRAFT_121227 TRIREDRAFT_67678	191	2.09	13.0144	0.0013201
01.05.09 aminosaccharide metabolism	2	18.1	TRIREDRAFT_103458 TRIREDRAFT_56638	53	0.58	31.2069	0.00176437
01.05.09.04 aminosaccharide anabolism	1	9.09	TRIREDRAFT_56638	29	0.31	29.3226	0.0344644
01.05.09.07 aminosaccharide catabolism	1	9.09	TRIREDRAFT_103458	21	0.23	39.5217	0.0250665
01.06 lipid. fatty acid and isoprenoid metabolism	1	9.09	TRIREDRAFT_3568	652	7.15	1.27133	0.558183
01.25 extracellular metabolism	1	9.09	TRIREDRAFT_67678	48	0.52	17.4808	0.0564553
01.25.01 extracellular polysaccharide degradation	1	9.09	TRIREDRAFT_67678	22	0.24	37.875	0.0262458
02 ENERGY	1	9.09	TRIREDRAFT_108920	508	5.57	1.63196	0.468024
02.11 electron transport and membrane-associated energy conservation	1	9.09	TRIREDRAFT_108920	131	1.43	6.35664	0.147282
02.11.07 regulation of electron transport and membrane-associated energy conservation	1	9.09	TRIREDRAFT_108920	10	0.1	90.9	0.0120086
14 PROTEIN FATE (folding. modification. destination)	2	18.1	TRIREDRAFT_121227 TRIREDRAFT_3568	1332	14.6	1.23973	0.493022
14.07 protein modification	2	18.1	TRIREDRAFT_121227 TRIREDRAFT_3568	771	8.45	2.14201	0.237228
14.07.02 modification with sugar residues (e.g. glycosylation. deglycosylation)	1	9.09	TRIREDRAFT_121227	77	0.84	10.8214	0.0891435
14.07.02.02 N-directed glycosylation. deglycosylation	1	9.09	TRIREDRAFT_121227	41	0.44	20.6591	0.0484069
14.07.04 modification by acetylation. deacetylation	1	9.09	TRIREDRAFT_3568	71	0.77	11.8052	0.0824661
16 PROTEIN WITH BINDING FUNCTION OR COFACTOR REQUIREMENT (structural or catalytic)	4	36.3	TRIREDRAFT_56638 TRIREDRAFT_3568 TRIREDRAFT_108920 TRIREDRAFT_67678	2682	29.4	1.23469	0.413527
16.05 polysaccharide binding	1	9.09	TRIREDRAFT_67678	23	0.25	36.36	0.0274237
16.09 lipid binding	1	9.09	TRIREDRAFT_3568	64	0.7	12.9857	0.0746197
16.17 metal binding	2	18.1	TRIREDRAFT_56638 TRIREDRAFT_108920	628	6.88	2.63081	0.172755
16.17.09 heavy metal binding (Cu. Fe. Zn)	1	9.09	TRIREDRAFT_108920	404	4.43	2.05192	0.39284
16.21 complex cofactor/cosubstrate/vitamine binding	1	9.09	TRIREDRAFT_108920	370	4.05	2.24444	0.366242
16.21.07 NAD/NADP binding	1	9.09	TRIREDRAFT_108920	173	1.89	4.80952	0.190145
20 CELLULAR TRANSPORT. TRANSPORT FACILITIES AND TRANSPORT ROUTES	1	9.09	TRIREDRAFT_108920	1503	16.4	0.554268	0.862391
20.01 transported compounds (substrates)	1	9.09	TRIREDRAFT_108920	1116	12.2	0.745082	0.762478
20.01.15 electron transport	1	9.09	TRIREDRAFT_108920	269	2.95	3.08136	0.280861
32 CELL RESCUE. DEFENSE AND VIRULENCE	1	9.09	TRIREDRAFT_103458	1050	11.5	0.790435	0.739994
32.05 disease. virulence and defense	1	9.09	TRIREDRAFT_103458	298	3.26	2.78834	0.306387
32.05.03 defense related proteins	1	9.09	TRIREDRAFT_103458	51	0.55	16.5273	0.0598856
42 BIOGENESIS OF CELLULAR COMPONENTS	1	9.09	TRIREDRAFT_103458	1026	11.2	0.811607	0.73135
42.27 extracellular / secretion proteins	1	9.09	TRIREDRAFT_103458	22	0.24	37.875	0.0262458
99 UNCLASSIFIED PROTEINS	4	36.3	TRIREDRAFT_107779 TRIREDRAFT_111094 TRIREDRAFT_123723 TRIREDRAFT_69493	3705	40.6	0.894089	0.718949

## Sheet: Funcat cluster 3
FUNCTIONAL CATEGORY	abs SET	rel SET	genes SET	abs GENOME	rel GENOME	rel SET/rel GENOME	P-VALUE
01 METABOLISM	91	65.4	TRIREDRAFT_119859 TRIREDRAFT_73632 TRIREDRAFT_74194 TRIREDRAFT_119696 TRIREDRAFT_21327 TRIREDRAFT_73638 TRIREDRAFT_44214 TRIREDRAFT_54219 TRIREDRAFT_71399 TRIREDRAFT_54242 TRIREDRAFT_53673 TRIREDRAFT_120198 TRIREDRAFT_120312 TRIREDRAFT_72567 TRIREDRAFT_56830 TRIREDRAFT_56996 TRIREDRAFT_72632 TRIREDRAFT_56840 TRIREDRAFT_75295 TRIREDRAFT_105072 TRIREDRAFT_120749 TRIREDRAFT_21725 TRIREDRAFT_57857 TR…	2966	32.5	2.01231	1.19356e-15
01.01 amino acid metabolism	1	0.71	TRIREDRAFT_5460	452	4.95	0.143434	0.999195
01.03 nucleotide/nucleoside/nucleobase metabolism	1	0.71	TRIREDRAFT_5460	376	4.12	0.17233	0.997264
01.03.01 purin nucleotide/nucleoside/nucleobase metabolism	1	0.71	TRIREDRAFT_5460	142	1.55	0.458065	0.88912
01.03.04 pyrimidine nucleotide/nucleoside/nucleobase metabolism	1	0.71	TRIREDRAFT_5460	69	0.75	0.946667	1
01.04 phosphate metabolism	2	1.43	TRIREDRAFT_120198 TRIREDRAFT_48707	546	5.99	0.238731	0.998255
01.05 C-compound and carbohydrate metabolism	81	58.2	TRIREDRAFT_119859 TRIREDRAFT_73632 TRIREDRAFT_74194 TRIREDRAFT_119696 TRIREDRAFT_73638 TRIREDRAFT_44214 TRIREDRAFT_54219 TRIREDRAFT_71399 TRIREDRAFT_54242 TRIREDRAFT_53673 TRIREDRAFT_120198 TRIREDRAFT_120312 TRIREDRAFT_72567 TRIREDRAFT_56996 TRIREDRAFT_72632 TRIREDRAFT_56840 TRIREDRAFT_75295 TRIREDRAFT_105072 TRIREDRAFT_120749 TRIREDRAFT_21725 TRIREDRAFT_57857 TRIREDRAFT_120961 TRIREDRAFT_3196 TR…	1145	12.5	4.656	4.40295e-38
01.05.02 sugar. glucoside. polyol and carboxylate metabolism	38	27.3	TRIREDRAFT_74194 TRIREDRAFT_54242 TRIREDRAFT_120198 TRIREDRAFT_72567 TRIREDRAFT_56996 TRIREDRAFT_72632 TRIREDRAFT_75295 TRIREDRAFT_105072 TRIREDRAFT_120749 TRIREDRAFT_57857 TRIREDRAFT_120961 TRIREDRAFT_3196 TRIREDRAFT_76227 TRIREDRAFT_76672 TRIREDRAFT_46816 TRIREDRAFT_76700 TRIREDRAFT_105956 TRIREDRAFT_76852 TRIREDRAFT_59689 TRIREDRAFT_73248 TRIREDRAFT_77299 TRIREDRAFT_77227 TRIREDRAFT_22197 TRIR…	243	2.66	10.2632	1.58064e-28
01.05.02.01 nucleotide-sugar metabolism	1	0.71	TRIREDRAFT_122993	14	0.15	4.73333	0.193695
01.05.02.04 sugar. glucoside. polyol and carboxylate anabolism	4	2.87	TRIREDRAFT_74194 TRIREDRAFT_75295 TRIREDRAFT_63692 TRIREDRAFT_25224	73	0.8	3.5875	0.025078
01.05.02.07 sugar. glucoside. polyol and carboxylate catabolism	29	20.8	TRIREDRAFT_74194 TRIREDRAFT_54242 TRIREDRAFT_72567 TRIREDRAFT_56996 TRIREDRAFT_75295 TRIREDRAFT_105072 TRIREDRAFT_120749 TRIREDRAFT_57857 TRIREDRAFT_120961 TRIREDRAFT_3196 TRIREDRAFT_76227 TRIREDRAFT_76672 TRIREDRAFT_46816 TRIREDRAFT_76700 TRIREDRAFT_105956 TRIREDRAFT_76852 TRIREDRAFT_73248 TRIREDRAFT_77299 TRIREDRAFT_22197 TRIREDRAFT_3739 TRIREDRAFT_63692 TRIREDRAFT_108477 TRIREDRAFT_49193 TRIRE…	169	1.85	11.2432	6.34948e-23
01.05.03 polysaccharide metabolism	57	41	TRIREDRAFT_119859 TRIREDRAFT_73632 TRIREDRAFT_73638 TRIREDRAFT_44214 TRIREDRAFT_54219 TRIREDRAFT_71399 TRIREDRAFT_54242 TRIREDRAFT_120198 TRIREDRAFT_72567 TRIREDRAFT_72632 TRIREDRAFT_75295 TRIREDRAFT_105072 TRIREDRAFT_120749 TRIREDRAFT_21725 TRIREDRAFT_57857 TRIREDRAFT_120961 TRIREDRAFT_3196 TRIREDRAFT_76227 TRIREDRAFT_59082 TRIREDRAFT_121127 TRIREDRAFT_41248 TRIREDRAFT_76672 TRIREDRAFT_46816 TRI…	191	2.09	19.6172	3.2504e-61
01.05.03.01 glycogen metabolism	1	0.71	TRIREDRAFT_120198	6	0.06	11.8333	0.0881027
01.05.03.01.07 glycogen catabolism	1	0.71	TRIREDRAFT_120198	2	0.02	35.5	0.0302683
01.05.03.03 chitin metabolism	3	2.15	TRIREDRAFT_119859 TRIREDRAFT_62645 TRIREDRAFT_66041	26	0.28	7.67857	0.00698015
01.05.03.03.04 chitin anabolism	2	1.43	TRIREDRAFT_119859 TRIREDRAFT_66041	19	0.2	7.15	0.0333252
01.05.03.03.07 chitin catabolism	1	0.71	TRIREDRAFT_62645	7	0.07	10.1429	0.102018
01.05.05 C-1 compound metabolism	1	0.71	TRIREDRAFT_107268	21	0.23	3.08696	0.276074
01.05.05.07 C-1 compound catabolism	1	0.71	TRIREDRAFT_107268	14	0.15	4.73333	0.193695
01.05.09 aminosaccharide metabolism	9	6.47	TRIREDRAFT_21725 TRIREDRAFT_59082 TRIREDRAFT_62645 TRIREDRAFT_79669 TRIREDRAFT_122993 TRIREDRAFT_81598 TRIREDRAFT_69557 TRIREDRAFT_23346 TRIREDRAFT_69700	53	0.58	11.1552	8.62649e-08
01.05.09.04 aminosaccharide anabolism	3	2.15	TRIREDRAFT_59082 TRIREDRAFT_122993 TRIREDRAFT_81598	29	0.31	6.93548	0.00948939
01.05.09.07 aminosaccharide catabolism	5	3.59	TRIREDRAFT_59082 TRIREDRAFT_62645 TRIREDRAFT_79669 TRIREDRAFT_81598 TRIREDRAFT_69557	21	0.23	15.6087	1.2829e-05
01.05.11 aromate metabolism	3	2.15	TRIREDRAFT_53673 TRIREDRAFT_3422 TRIREDRAFT_82591	56	0.61	3.52459	0.0535727
01.05.11.07 aromate catabolism	1	0.71	TRIREDRAFT_82591	41	0.44	1.61364	0.468178
01.05.11.07.01 aerobic aromate catabolism	1	0.71	TRIREDRAFT_82591	39	0.42	1.69048	0.451505
01.05.13 transfer of activated C-1 groups	1	0.71	TRIREDRAFT_5460	80	0.87	0.816092	1
01.05.13.03 tetrahydrofolate-dependent C-1-transfer	1	0.71	TRIREDRAFT_5460	14	0.15	4.73333	0.193695
01.05.25 regulation of C-compound and carbohydrate metabolism	1	0.71	TRIREDRAFT_22426	159	1.74	0.408046	0.914987
01.06 lipid. fatty acid and isoprenoid metabolism	17	12.2	TRIREDRAFT_74194 TRIREDRAFT_119696 TRIREDRAFT_21327 TRIREDRAFT_56830 TRIREDRAFT_21725 TRIREDRAFT_77227 TRIREDRAFT_107268 TRIREDRAFT_62424 TRIREDRAFT_62985 TRIREDRAFT_63692 TRIREDRAFT_64925 TRIREDRAFT_22914 TRIREDRAFT_80654 TRIREDRAFT_72072 TRIREDRAFT_23346 TRIREDRAFT_69736 TRIREDRAFT_82633	652	7.15	1.70629	0.0204592
01.06.02 membrane lipid metabolism	8	5.75	TRIREDRAFT_21327 TRIREDRAFT_21725 TRIREDRAFT_77227 TRIREDRAFT_62424 TRIREDRAFT_64925 TRIREDRAFT_80654 TRIREDRAFT_23346 TRIREDRAFT_69736	124	1.36	4.22794	0.000595301
01.06.02.01 phospholipid metabolism	4	2.87	TRIREDRAFT_21327 TRIREDRAFT_21725 TRIREDRAFT_64925 TRIREDRAFT_23346	99	1.08	2.65741	0.0643801
01.06.02.02 glycolipid metabolism	6	4.31	TRIREDRAFT_21725 TRIREDRAFT_77227 TRIREDRAFT_62424 TRIREDRAFT_64925 TRIREDRAFT_80654 TRIREDRAFT_23346	34	0.37	11.6486	1.06825e-05
01.06.02.03 sphingolipid metabolism	1	0.71	TRIREDRAFT_69736	7	0.07	10.1429	0.102018
01.06.05 fatty acid metabolism	2	1.43	TRIREDRAFT_74194 TRIREDRAFT_21327	113	1.23	1.1626	0.517005
01.06.10 regulation of lipid. fatty acid and isoprenoid metabolism	1	0.71	TRIREDRAFT_21327	29	0.31	2.29032	0.360031
01.07 metabolism of vitamins. cofactors. and prosthetic groups	3	2.15	TRIREDRAFT_53673 TRIREDRAFT_3422 TRIREDRAFT_5460	281	3.08	0.698052	0.807474
01.07.01 biosynthesis of vitamins. cofactors. and prosthetic groups	1	0.71	TRIREDRAFT_5460	160	1.75	0.405714	0.916307
01.07.04 utilization of vitamins. cofactors. and prosthetic groups	2	1.43	TRIREDRAFT_53673 TRIREDRAFT_3422	13	0.14	10.2143	0.0161321
01.20 secondary metabolism	9	6.47	TRIREDRAFT_119696 TRIREDRAFT_53673 TRIREDRAFT_72632 TRIREDRAFT_36822 TRIREDRAFT_107850 TRIREDRAFT_62985 TRIREDRAFT_122495 TRIREDRAFT_72072 TRIREDRAFT_69123	910	9.98	0.648297	0.944903
01.20.37 metabolism of peptide derived compounds	1	0.71	TRIREDRAFT_119696	37	0.4	1.775	0.434314
01.20.37.05 metabolism of beta-lactams	1	0.71	TRIREDRAFT_119696	8	0.08	8.875	0.115722
01.25 extracellular metabolism	6	4.31	TRIREDRAFT_54242 TRIREDRAFT_120961 TRIREDRAFT_73248 TRIREDRAFT_62645 TRIREDRAFT_71532 TRIREDRAFT_108672	48	0.52	8.28846	8.18067e-05
01.25.01 extracellular polysaccharide degradation	5	3.59	TRIREDRAFT_54242 TRIREDRAFT_120961 TRIREDRAFT_73248 TRIREDRAFT_71532 TRIREDRAFT_108672	22	0.24	14.9583	1.63997e-05
01.25.11 extracellular aminosaccharide degradation	1	0.71	TRIREDRAFT_62645	4	0.04	17.75	0.0596268
02 ENERGY	9	6.47	TRIREDRAFT_120198 TRIREDRAFT_75295 TRIREDRAFT_60085 TRIREDRAFT_121491 TRIREDRAFT_48707 TRIREDRAFT_71532 TRIREDRAFT_108477 TRIREDRAFT_108672 TRIREDRAFT_25224	508	5.57	1.16158	0.37075
02.19 metabolism of energy reserves (e.g. glycogen. trehalose)	9	6.47	TRIREDRAFT_120198 TRIREDRAFT_75295 TRIREDRAFT_60085 TRIREDRAFT_121491 TRIREDRAFT_48707 TRIREDRAFT_71532 TRIREDRAFT_108477 TRIREDRAFT_108672 TRIREDRAFT_25224	52	0.57	11.3509	7.25467e-08
10 CELL CYCLE AND DNA PROCESSING	3	2.15	TRIREDRAFT_119859 TRIREDRAFT_49193 TRIREDRAFT_66041	1014	11.1	0.193694	0.999988
10.03 cell cycle	3	2.15	TRIREDRAFT_119859 TRIREDRAFT_49193 TRIREDRAFT_66041	662	7.26	0.296143	0.99812
10.03.03 cytokinesis (cell division) /septum formation and hydrolysis	3	2.15	TRIREDRAFT_119859 TRIREDRAFT_49193 TRIREDRAFT_66041	167	1.83	1.17486	0.470429
11 TRANSCRIPTION	1	0.71	TRIREDRAFT_22426	1091	11.9	0.0596639	1
11.02 RNA synthesis	1	0.71	TRIREDRAFT_22426	834	9.14	0.0776805	0.999999
11.02.03 mRNA synthesis	1	0.71	TRIREDRAFT_22426	751	8.23	0.0862697	0.999994
11.02.03.01 general transcription activities	1	0.71	TRIREDRAFT_22426	169	1.85	0.383784	0.927303
11.02.03.04 transcriptional control	1	0.71	TRIREDRAFT_22426	641	7.03	0.100996	0.999963
11.02.03.04.03 transcription repression	1	0.71	TRIREDRAFT_22426	94	1.03	0.68932	1
12 PROTEIN SYNTHESIS	1	0.71	TRIREDRAFT_36822	427	4.68	0.151709	0.998795
12.04 translation	1	0.71	TRIREDRAFT_36822	213	2.33	0.304721	0.963562
12.04.02 translation elongation	1	0.71	TRIREDRAFT_36822	25	0.27	2.62963	0.319336
14 PROTEIN FATE (folding. modification. destination)	7	5.03	TRIREDRAFT_57857 TRIREDRAFT_58387 TRIREDRAFT_59689 TRIREDRAFT_77299 TRIREDRAFT_107669 TRIREDRAFT_69245 TRIREDRAFT_71021	1332	14.6	0.344521	0.999921
14.07 protein modification	1	0.71	TRIREDRAFT_107669	771	8.45	0.0840237	0.999996
14.13 protein/peptide degradation	7	5.03	TRIREDRAFT_57857 TRIREDRAFT_58387 TRIREDRAFT_59689 TRIREDRAFT_77299 TRIREDRAFT_107669 TRIREDRAFT_69245 TRIREDRAFT_71021	384	4.21	1.19477	0.369789
14.13.01 cytoplasmic and nuclear protein degradation	1	0.71	TRIREDRAFT_58387	258	2.83	0.250883	0.982085
16 PROTEIN WITH BINDING FUNCTION OR COFACTOR REQUIREMENT (structural or catalytic)	11	7.91	TRIREDRAFT_73632 TRIREDRAFT_44214 TRIREDRAFT_54219 TRIREDRAFT_120198 TRIREDRAFT_21725 TRIREDRAFT_36822 TRIREDRAFT_62645 TRIREDRAFT_71532 TRIREDRAFT_63692 TRIREDRAFT_108672 TRIREDRAFT_23346	2682	29.4	0.269048	1
16.01 protein binding	4	2.87	TRIREDRAFT_21725 TRIREDRAFT_36822 TRIREDRAFT_63692 TRIREDRAFT_23346	1441	15.8	0.181646	1
16.05 polysaccharide binding	6	4.31	TRIREDRAFT_73632 TRIREDRAFT_44214 TRIREDRAFT_54219 TRIREDRAFT_62645 TRIREDRAFT_71532 TRIREDRAFT_108672	23	0.25	17.24	9.20464e-07
16.19 nucleotide/nucleoside/nucleobase binding	2	1.43	TRIREDRAFT_120198 TRIREDRAFT_36822	763	8.37	0.170848	0.999933
16.19.05 GTP binding	1	0.71	TRIREDRAFT_36822	124	1.36	0.522059	1
16.21 complex cofactor/cosubstrate/vitamine binding	1	0.71	TRIREDRAFT_120198	370	4.05	0.175309	0.996988
16.21.17 pyridoxal phosphate binding	1	0.71	TRIREDRAFT_120198	42	0.46	1.54348	0.476325
18 REGULATION OF METABOLISM AND PROTEIN FUNCTION	3	2.15	TRIREDRAFT_75295 TRIREDRAFT_36822 TRIREDRAFT_22426	481	5.27	0.40797	0.98011
18.02 regulation of protein activity	3	2.15	TRIREDRAFT_75295 TRIREDRAFT_36822 TRIREDRAFT_22426	470	5.15	0.417476	0.977219
18.02.01 enzymatic activity regulation / enzyme regulator	2	1.43	TRIREDRAFT_75295 TRIREDRAFT_36822	295	3.23	0.442724	0.942966
18.02.01.01 enzyme activator	1	0.71	TRIREDRAFT_36822	135	1.48	0.47973	1
18.02.01.01.01 GTPase activator (GAP)	1	0.71	TRIREDRAFT_36822	50	0.54	1.31481	0.537191
18.02.09 regulator of transcription factor	1	0.71	TRIREDRAFT_22426	96	1.05	0.67619	1
20 CELLULAR TRANSPORT. TRANSPORT FACILITIES AND TRANSPORT ROUTES	1	0.71	TRIREDRAFT_62985	1503	16.4	0.0432927	1
20.01 transported compounds (substrates)	1	0.71	TRIREDRAFT_62985	1116	12.2	0.0581967	1
20.01.10 protein transport	1	0.71	TRIREDRAFT_62985	236	2.58	0.275194	0.97464
30 CELLULAR COMMUNICATION/SIGNAL TRANSDUCTION MECHANISM	1	0.71	TRIREDRAFT_53673	561	6.15	0.115447	0.999864
30.05 transmembrane signal transduction	1	0.71	TRIREDRAFT_53673	161	1.76	0.403409	0.917606
32 CELL RESCUE. DEFENSE AND VIRULENCE	20	14.3	TRIREDRAFT_119696 TRIREDRAFT_73722 TRIREDRAFT_54242 TRIREDRAFT_55950 TRIREDRAFT_120312 TRIREDRAFT_75295 TRIREDRAFT_105072 TRIREDRAFT_59082 TRIREDRAFT_73248 TRIREDRAFT_121491 TRIREDRAFT_107268 TRIREDRAFT_48707 TRIREDRAFT_62424 TRIREDRAFT_63692 TRIREDRAFT_64834 TRIREDRAFT_25224 TRIREDRAFT_27042 TRIREDRAFT_80654 TRIREDRAFT_123818 TRIREDRAFT_70223	1050	11.5	1.24348	0.173799
32.01 stress response	4	2.87	TRIREDRAFT_75295 TRIREDRAFT_121491 TRIREDRAFT_48707 TRIREDRAFT_25224	588	6.45	0.444961	0.981792
32.05 disease. virulence and defense	11	7.91	TRIREDRAFT_119696 TRIREDRAFT_73722 TRIREDRAFT_54242 TRIREDRAFT_55950 TRIREDRAFT_59082 TRIREDRAFT_73248 TRIREDRAFT_62424 TRIREDRAFT_64834 TRIREDRAFT_27042 TRIREDRAFT_80654 TRIREDRAFT_70223	298	3.26	2.42638	0.00578232
32.05.03 defense related proteins	2	1.43	TRIREDRAFT_119696 TRIREDRAFT_59082	51	0.55	2.6	0.182363
32.05.05 virulence. disease factors	9	6.47	TRIREDRAFT_73722 TRIREDRAFT_54242 TRIREDRAFT_55950 TRIREDRAFT_73248 TRIREDRAFT_62424 TRIREDRAFT_64834 TRIREDRAFT_27042 TRIREDRAFT_80654 TRIREDRAFT_70223	103	1.13	5.72566	2.56402e-05
32.05.05.01 toxins	1	0.71	TRIREDRAFT_64834	24	0.26	2.73077	0.308768
32.07 detoxification	2	1.43	TRIREDRAFT_107268 TRIREDRAFT_63692	329	3.6	0.397222	0.963523
32.07.03 detoxification by modification	2	1.43	TRIREDRAFT_107268 TRIREDRAFT_63692	47	0.51	2.80392	0.160594
32.07.07 oxygen and radical detoxification	1	0.71	TRIREDRAFT_107268	59	0.64	1.10938	0.597305
32.07.07.03 glutathione conjugation reaction	1	0.71	TRIREDRAFT_107268	13	0.14	5.07143	0.181191
32.07.09 detoxification by degradation	1	0.71	TRIREDRAFT_63692	23	0.25	2.84	0.298036
32.10 degradation / modification of foreign (exogenous) compounds	7	5.03	TRIREDRAFT_119696 TRIREDRAFT_54242 TRIREDRAFT_120312 TRIREDRAFT_105072 TRIREDRAFT_73248 TRIREDRAFT_63692 TRIREDRAFT_123818	42	0.46	10.9348	2.84804e-06
32.10.07 degradation / modification of foreign (exogenous) polysaccharides	5	3.59	TRIREDRAFT_54242 TRIREDRAFT_120312 TRIREDRAFT_105072 TRIREDRAFT_73248 TRIREDRAFT_123818	23	0.25	14.36	2.06994e-05
32.10.09 degradation / modification of foreign (exogenous) ester compounds	2	1.43	TRIREDRAFT_119696 TRIREDRAFT_63692	8	0.08	17.875	0.00608719
34 INTERACTION WITH THE ENVIRONMENT	6	4.31	TRIREDRAFT_56830 TRIREDRAFT_21725 TRIREDRAFT_121491 TRIREDRAFT_63692 TRIREDRAFT_122993 TRIREDRAFT_23346	626	6.86	0.62828	0.922698
34.01 homeostasis	2	1.43	TRIREDRAFT_21725 TRIREDRAFT_23346	263	2.88	0.496528	0.914007
34.01.01 homeostasis of cations	2	1.43	TRIREDRAFT_21725 TRIREDRAFT_23346	224	2.45	0.583673	0.860356
34.01.01.01 homeostasis of metal ions (Na. K. Ca etc.)	2	1.43	TRIREDRAFT_21725 TRIREDRAFT_23346	149	1.63	0.877301	0.667411
34.03 membrane excitability	2	1.43	TRIREDRAFT_56830 TRIREDRAFT_63692	27	0.29	4.93103	0.0632356
34.03.01 synaptic transmission	2	1.43	TRIREDRAFT_56830 TRIREDRAFT_63692	24	0.26	5.5	0.0512057
34.03.03 regulation. generation and propagation of action potential	2	1.43	TRIREDRAFT_56830 TRIREDRAFT_63692	12	0.13	11	0.0137868
34.05 cell motility	1	0.71	TRIREDRAFT_122993	91	0.99	0.717172	1
34.05.01 cell migration	1	0.71	TRIREDRAFT_122993	46	0.5	1.42	0.507691
34.07 cell adhesion	1	0.71	TRIREDRAFT_122993	38	0.41	1.73171	0.442975
34.11 cellular sensing and response to external stimulus	4	2.87	TRIREDRAFT_21725 TRIREDRAFT_121491 TRIREDRAFT_63692 TRIREDRAFT_23346	272	2.98	0.963087	0.599786
34.11.03 chemoperception and response	1	0.71	TRIREDRAFT_63692	118	1.29	0.550388	1
34.11.11 rhythm (e.g. circadian. ultradian)	1	0.71	TRIREDRAFT_121491	20	0.21	3.38095	0.264838
40 CELL FATE	5	3.59	TRIREDRAFT_53673 TRIREDRAFT_77942 TRIREDRAFT_122495 TRIREDRAFT_67844 TRIREDRAFT_69123	465	5.1	0.703922	0.844241
40.01 cell growth / morphogenesis	4	2.87	TRIREDRAFT_77942 TRIREDRAFT_122495 TRIREDRAFT_67844 TRIREDRAFT_69123	325	3.56	0.80618	0.735958
40.01.03 directional cell growth (morphogenesis)	4	2.87	TRIREDRAFT_77942 TRIREDRAFT_122495 TRIREDRAFT_67844 TRIREDRAFT_69123	91	0.99	2.89899	0.0500756
40.02.03 activity of intercellular mediators	1	0.71	TRIREDRAFT_53673	11	0.12	5.91667	0.155602
41 DEVELOPMENT (Systemic)	3	2.15	TRIREDRAFT_76700 TRIREDRAFT_49193 TRIREDRAFT_108672	90	0.98	2.19388	0.157959
41.01 fungal/microorganismic development	3	2.15	TRIREDRAFT_76700 TRIREDRAFT_49193 TRIREDRAFT_108672	90	0.98	2.19388	0.157959
41.01.01 mating (fertilization)	2	1.43	TRIREDRAFT_76700 TRIREDRAFT_49193	41	0.44	3.25	0.129005
42 BIOGENESIS OF CELLULAR COMPONENTS	28	20.1	TRIREDRAFT_73722 TRIREDRAFT_54242 TRIREDRAFT_55950 TRIREDRAFT_72632 TRIREDRAFT_21725 TRIREDRAFT_59082 TRIREDRAFT_76266 TRIREDRAFT_121127 TRIREDRAFT_76700 TRIREDRAFT_73248 TRIREDRAFT_121355 TRIREDRAFT_77942 TRIREDRAFT_62424 TRIREDRAFT_49193 TRIREDRAFT_122511 TRIREDRAFT_122495 TRIREDRAFT_65406 TRIREDRAFT_80240 TRIREDRAFT_22914 TRIREDRAFT_27042 TRIREDRAFT_66843 TRIREDRAFT_80654 TRIREDRAFT_67844 TRIR…	1026	11.2	1.79464	0.00149014
42.01 cell wall	18	12.9	TRIREDRAFT_72632 TRIREDRAFT_59082 TRIREDRAFT_76266 TRIREDRAFT_121127 TRIREDRAFT_76700 TRIREDRAFT_121355 TRIREDRAFT_77942 TRIREDRAFT_49193 TRIREDRAFT_122511 TRIREDRAFT_122495 TRIREDRAFT_65406 TRIREDRAFT_80240 TRIREDRAFT_22914 TRIREDRAFT_66843 TRIREDRAFT_67844 TRIREDRAFT_81598 TRIREDRAFT_69123 TRIREDRAFT_82633	239	2.62	4.92366	1.99659e-08
42.02 eukaryotic plasma membrane	2	1.43	TRIREDRAFT_62424 TRIREDRAFT_80654	20	0.21	6.80952	0.0366645
42.25 vacuole or lysosome	3	2.15	TRIREDRAFT_21725 TRIREDRAFT_23346 TRIREDRAFT_69736	55	0.6	3.58333	0.0512549
42.27 extracellular / secretion proteins	5	3.59	TRIREDRAFT_73722 TRIREDRAFT_54242 TRIREDRAFT_55950 TRIREDRAFT_73248 TRIREDRAFT_27042	22	0.24	14.9583	1.63997e-05
43 CELL TYPE DIFFERENTIATION	11	7.91	TRIREDRAFT_59082 TRIREDRAFT_76266 TRIREDRAFT_121491 TRIREDRAFT_122495 TRIREDRAFT_64925 TRIREDRAFT_22914 TRIREDRAFT_67844 TRIREDRAFT_81598 TRIREDRAFT_69123 TRIREDRAFT_82633 TRIREDRAFT_71021	498	5.46	1.44872	0.138272
43.01 fungal/microorganismic cell type differentiation	11	7.91	TRIREDRAFT_59082 TRIREDRAFT_76266 TRIREDRAFT_121491 TRIREDRAFT_122495 TRIREDRAFT_64925 TRIREDRAFT_22914 TRIREDRAFT_67844 TRIREDRAFT_81598 TRIREDRAFT_69123 TRIREDRAFT_82633 TRIREDRAFT_71021	498	5.46	1.44872	0.138272
43.01.03 fungal and other eukaryotic cell type differentiation	11	7.91	TRIREDRAFT_59082 TRIREDRAFT_76266 TRIREDRAFT_121491 TRIREDRAFT_122495 TRIREDRAFT_64925 TRIREDRAFT_22914 TRIREDRAFT_67844 TRIREDRAFT_81598 TRIREDRAFT_69123 TRIREDRAFT_82633 TRIREDRAFT_71021	498	5.46	1.44872	0.138272
43.01.03.05 budding. cell polarity and filament formation	8	5.75	TRIREDRAFT_76266 TRIREDRAFT_122495 TRIREDRAFT_64925 TRIREDRAFT_22914 TRIREDRAFT_67844 TRIREDRAFT_69123 TRIREDRAFT_82633 TRIREDRAFT_71021	258	2.83	2.0318	0.0435458
43.01.03.07 development of conidia	1	0.71	TRIREDRAFT_121491	10	0.1	7.1	0.142511
43.01.03.09 development of asco- basidio- or zygospore	2	1.43	TRIREDRAFT_59082 TRIREDRAFT_81598	169	1.85	0.772973	0.733419
99 UNCLASSIFIED PROTEINS	36	25.8	TRIREDRAFT_103302 TRIREDRAFT_54633 TRIREDRAFT_74198 TRIREDRAFT_103050 TRIREDRAFT_103995 TRIREDRAFT_75036 TRIREDRAFT_57179 TRIREDRAFT_120362 TRIREDRAFT_58802 TRIREDRAFT_76210 TRIREDRAFT_120980 TRIREDRAFT_105288 TRIREDRAFT_105931 TRIREDRAFT_59391 TRIREDRAFT_60489 TRIREDRAFT_121418 TRIREDRAFT_106575 TRIREDRAFT_4221 TRIREDRAFT_64620 TRIREDRAFT_65060 TRIREDRAFT_65333 TRIREDRAFT_66303 TRIREDRAFT_72071 …	3705	40.6	0.635468	0.999913
