# Supplementary material for: Omics Analyses of Trichoderma reesei CBS999.97 and QM6a Indicate the Relevance of Female Fertility to Carbohydrate-Active Enzyme and Transporter Levels
Source: Appl Environ Microbiol. 2017 Oct 31;83(22):e01578-17. doi: 10.1128/AEM.01578-17 (PMC5666144; doi:10.1128/AEM.01578-17)
Supplement: Supplemental material [file AEM.01578-17_zam999118153sd5.xlsx]

## Sheet: Tabelle1
cluster	protein ID	name	description
1	2148		fungal specific transcription factor domain-containing protein
1	4748		conserved hypothetical protein
1	4933		hypothetical protein
1	21174		conserved hypothetical protein
1	22532		conserved hypothetical protein
1	22774		HLH transcription factor
1	22925		hypothetical protein
1	26163		fungal specific transcription factor domain-containing protein
1	27600		conserved hypothetical protein
1	27649		zinc finger containing protein
1	28975		conserved hypothetical protein
1	33085		transcription initiation factor TFIID 23-30kDa subunit
1	35454		PCO-1
1	36335		conserved hypothetical protein
1	36543	Ste12	candidate STE12-like protein
1	37933		conserved hypothetical protein
1	38080		zinc finger protein 58
1	42249		MADS box protein
1	43269		conserved hypothetical protein
1	44781		conserved hypothetical protein
1	47479		predicted protein
1	47635		conserved hypothetical protein
1	48438		hypothetical protein similar to C6 transcription factor
1	48773		Zn(II)2Cys6 transcription factor
1	51846		conserved hypothetical protein
1	52438		conserved hypothetical protein
1	53585		transcription factor TFIID complex subunit Taf13
1	53877		hypothetical protein
1	54444		conserved hypothetical protein
1	54502		conserved hypothetical protein
1	54567		zinc binuclear cluster-type protein
1	54675	vib1	conserved hypothetical protein
1	54703		predicted protein
1	55401		conserved hypothetical protein
1	55759		fungal specific transcription factor
1	56077		conserved hypothetical protein
1	56214		conserved hypothetical protein
1	57059		conserved hypothetical protein
1	57631		conserved hypothetical protein
1	57735	sub1/NsdD	related to A. nidulans GATA-type sexual development transcription factor NsdD
1	57840		bZIP-type transcription factor
1	57957		hypothetical protein
1	58634		conserved hypothetical protein
1	58765		conserved hypothetical protein
1	58853		conserved hypothetical protein
1	58918		conserved hypothetical protein
1	59067		conserved hypothetical protein
1	59354		conserved hypothetical protein
1	59546		predicted protein
1	59760		conserved hypothetical protein
1	60004		conserved hypothetical protein
1	60132		conserved hypothetical protein
1	60215		C6 finger domain-containing protein
1	60282		conserved hypothetical protein
1	60558		C6 zinc finger domain-containing protein
1	60565		conserved hypothetical protein
1	60627		conserved hypothetical protein
1	60634	GTF2H4/TFB2	RNA polymerase II transcription factor B subunit 2
1	60665		hypothetical protein
1	60981		conserved hypothetical protein
1	61476		conserved hypothetical protein
1	62004	siza	related to SizA
1	62244		conserved hypothetical protein
1	62432		conserved hypothetical protein
1	62787	nit4	Pathway-specific regulator
1	62805		hypothetical protein
1	62964		JARID-like
1	63978		hypothetical protein
1	64175		conserved hypothetical protein
1	64784		hypothetical protein
1	65070		conserved hypothetical protein
1	65315		conserved hypothetical protein
1	65746		conserved hypothetical protein
1	65854		related to quinic acid utilization activator
1	66047		conserved hypothetical protein
1	66091	GTF2H1/TFB1	RNA polymerase II transcription factor B subunit 1
1	66828		hypothetical protein
1	67339		transcription factor
1	68097		MADS-box MEF2 type transcription factor
1	68254		conserved hypothetical protein
1	68425		conserved hypothetical protein
1	68455		C6 transcription factor, putative
1	68927		conserved hypothetical protein
1	68930		predicted protein
1	69695		conserved hypothetical protein
1	70351		predicted protein
1	70517		related to FKH1, a novel member of the forkhead family, associates with the RFX transcription factor CPCR1 in the cephalosporin C-producing fungus Acremonium chrysogenum PMID: 15527986
1	70570		conserved hypothetical protein
1	71689		conserved hypothetical protein
1	72076		conserved hypothetical protein
1	72611		predicted protein
1	72993		C6 zinc finger domain-containing protein
1	73104		fungal specific transcription factor, putative
1	73417		bZIP transcription factor, related to meaB, which is involved in nitrogen metabolite repression
1	73559		conserved hypothetical protein
1	73654		conserved hypothetical protein
1	74091		conserved hypothetical protein
1	74576		bZIP transcription factor
1	76220		C6 transcription factor, putative
1	76330		transcription initiation factor TFIID subunit 14
1	76590		related to transcriptional regulatory protein Pro-1
1	76677		C6 transcription factor, putative
1	76705	NirA	nitrate assimilation regulatory protein nirA
1	76817	nit2	Globally acting regulator
1	76872		conserved hypothetical protein
1	77154		conserved hypothetical protein, related to A. nidulans RfeB
1	77234		conserved hypothetical protein
1	77291		hypothetical protein
1	77513		hypothetical protein similar to C6 transcription factor
1	78445	Ace2	transcription factor involved in regulation of cellulase gene expression
1	78799		conserved hypothetical protein
1	78895		predicted protein
1	79725		C6 zinc finger domain-containing protein
1	80139		conserved hypothetical protein
1	80291		conserved hypothetical protein
1	80668		zinc finger transcription factor 1
1	82123		conserved hypothetical protein
1	102816		hypothetical protein
1	102920		hypothetical protein
1	103138		hypothetical protein
1	103275		C2H2 transcription factor
1	104004		conserved hypothetical protein
1	104075		conserved hypothetical protein
1	104104		fungal specific transcription factor, putative
1	104182		fungal specific transcription factor, putative
1	104199		conserved hypothetical protein
1	104380		hypothetical protein
1	104513		conserved hypothetical protein
1	105239		conserved hypothetical protein
1	105255		conserved hypothetical protein
1	105263		unnamed protein
1	105475		hypothetical protein
1	105520		conserved hypothetical protein
1	105643		PHD finger and BAH domain-containing protein
1	105701		conserved hypothetical protein
1	105834		Zn(II)2Cys6 transcriptional activator
1	105849		hypothetical protein
1	105980		conserved hypothetical protein
1	106009		conserved hypothetical protein
1	106471		related to clock-controlled gene-8
1	106473		transcription initiation factor TFIID complex 60 kDa subunit
1	106657		conserved hypothetical protein
1	106677		fungal specific transcription factor, putative
1	106706		predicted protein
1	107858		conserved hypothetical protein
1	108066		transcription initiation factor IIA gamma chain
1	108208		conserved hypothetical protein
1	108421	POLE3	DNA polymerase epsilon subunit 3
1	108872		hypothetical protein
1	108940		C6 finger domain-containing protein
1	109230		fungal specific transcription factor domain-containing protein
1	109328		fungal specific transcription factor, putative
1	109394		conserved hypothetical protein
1	109410		conserved hypothetical protein
1	109457		conserved hypothetical protein
1	109512		conserved hypothetical protein
1	110263		hypothetical protein
1	110648		conserved hypothetical protein
1	111408		C6 transcription factor
1	111446		predicted protein
1	111466		conserved hypothetical protein
1	111742		hypothetical protein
1	111776		hypothetical protein
1	112131		fungal specific transcription factor, putative
1	112134		conserved hypothetical protein
1	112202		conserved hypothetical protein
1	112401		C6 transcription factor
1	112524		hypothetical protein
1	112539		conserved hypothetical protein
1	112560		conserved hypothetical protein
1	119620		hypothetical protein
1	119759		bZIP transcription factor, related to N. crassa CYS-3 and S. cerevisiae Met28p
1	119986		conserved hypothetical protein
1	120475		putative metalloregulatory protein
1	120597	csp-1	related to conidial separation-1
1	121074		conserved hypothetical protein
1	121121		hypothetical protein similar to C6 transcription factor
1	121148		conserved hypothetical protein
1	121252		zinc finger protein, putative
1	121310		conserved hypothetical protein
1	121412		C6 transcription factor
1	121474		predicted protein
1	121602		conserved hypothetical protein
1	121682		hypothetical protein
1	121794		hypothetical protein
1	121875		hypothetical protein
1	121894		conserved hypothetical protein
1	122208	XYR1	related to transcriptional activator xlnR
1	122387		conserved hypothetical protein
1	122457		multiprotein-bridging factor 1
1	122541		conserved hypothetical protein
1	122680		C2H2 transcription factor
1	122783		predicted protein
1	122879		conserved hypothetical protein
1	123699		fungal specific transcription factor, putative
1	123710		conserved hypothetical protein
2	5664		DNA-binding domain-containing/ankyrin domain-containing protein
2	22221
2	51722
2	51907
2	59740
2	73792
2	102497
2	102499
2	103158
2	103372		basic-leucine zipper transcription factor-like protein
2	104061
2	104141		DNA-binding domain-containing protein
2	108381
2	111873
2	112499
2	120117	cre1	Carbon catabolite repressor protein
2	122523		N-terminal fungal transcription regulatory domain-containing protein
3	4231
3	5041
3	22117
3	24889
3	27357
3	34248
3	59353
3	67418
3	67476
3	69077
3	69972
3	105805
3	106654
3	109619
3	110152
3	111088
3	112036
3	120988
4	1941		MYB DNA-binding domain-containing protein
4	2096		conserved hypothetical protein
4	3310		conserved hypothetical protein
4	3449		conserved hypothetical protein
4	3605		fungal specific transcription factor domain-containing protein
4	3662	Sgt1	regulatory factor Sgt1
4	4124		related to SANT_1
4	4885	TamA	related to transcription factor TamA, potential co-activator of AreA
4	5675		conserved hypothetical protein
4	5927		conserved hypothetical protein
4	21211		conserved hypothetical protein, related to S. pombe Sep1
4	21255		conserved hypothetical protein
4	21433		conserved hypothetical protein
4	21997		conserved hypothetical protein
4	22375		C2H2 transcription factor
4	22535		fungal specific transcription factor
4	22755		C6 finger domain-containing protein
4	22785		conserved hypothetical protein
4	23294		C6 finger domain-containing protein
4	25244		C2H2 finger domain-containing protein
4	26255		C6 zinc finger domain-containing protein
4	26575		conserved hypothetical protein
4	26871		conserved hypothetical protein
4	28781		conserved hypothetical protein
4	33704		transcription initiation factor TFIID, component of the DNA-binding general transcription factor and the SAGA complex
4	34221		conserved hypothetical protein
4	36391		C2H2 type zinc finger domain-containing protein
4	36468		conserved hypothetical protein
4	36703		C6 transcription factor, putative
4	36913		hypothetical protein
4	38781		predicted protein
4	39221		conserved hypothetical protein
4	41573		conserved hypothetical protein
4	43071		conserved hypothetical protein
4	44290		conserved hypothetical protein
4	44306		conserved hypothetical protein
4	45689		rho GAP domain-containing protein
4	46902	Hac1	transcriptional activator hac1
4	47317		conserved hypothetical protein
4	48281		C6 transcription factor
4	49232		related to transcriptional activator protein acu-15
4	49372		conserved hypothetical protein
4	49854		conserved hypothetical protein
4	49873		transcription initiation factor TFIIE
4	49918		TATA-binding protein
4	52368	bglR	fungal specific transcription factor
4	52499		C2H2 finger domain-containing protein
4	52841		related to cutinase transcription factor 1 alpha
4	52875		C6 zinc finger domain protein
4	52924		NF-X1 finger transcription factor
4	53067		hypothetical protein
4	53106		C6 zinc finger domain-containing protein
4	54007		related to Female and male fertility-1
4	54437		conserved hypothetical protein
4	54598		related to Sfh1
4	55105		related to AmyR, involved in regulation of amylolytic proteins
4	55274		C6 finger domain-containing protein
4	56141		conserved hypothetical protein
4	56772		transcription initiation factor IIB
4	57169		bromodomain associated domain-containing protein
4	57534		C6 transcription factor
4	57666		CCAAT-box-binding transcription factor
4	58011		C2H2 finger domain-containing protein FlbC
4	58130		HLH transcription factor
4	58389		conserved hypothetical protein
4	58456		conserved hypothetical protein
4	58851		JHDM1-like
4	58897		C2H2 transcription factor
4	59234		C6 zinc finger domain containing protein
4	59270		ankyrin repeat and zinc finger domain-containing protein 1
4	59814		conserved hypothetical protein
4	60578		conserved hypothetical protein
4	60585		conserved hypothetical protein
4	60761		grainy-head homolog
4	60897		conserved hypothetical protein
4	60931		conserved hypothetical protein
4	62199		conserved hypothetical protein
4	62297		hypothetical protein
4	62386		conserved hypothetical protein
4	62622		hypothetical protein
4	62979		conserved hypothetical protein
4	63532		conserved hypothetical protein
4	64672	Ada1	Bifunctional transcriptional activator/DNA repair enzyme Ada
4	65133		conserved hypothetical protein
4	65290		cross-pathway control protein 1, homologous to Neurospora crassa CPC1 and Saccharomyces cerevisiae General Control Nitrogen, GCN4
4	66405		transcription initiation factor TFIID subunit
4	66606		C6 transcription factor, putative
4	67209		conserved hypothetical protein
4	67483		conserved hypothetical protein
4	68640		hypothetical protein
4	69349		related to cephalosporin C regulator 1
4	70071		pathway-specific nitrogen regulator
4	70218		Ccr4-Not transcription complex subunit
4	70414		predicted protein
4	70547		conserved hypothetical protein
4	70577		conserved hypothetical protein
4	71080		fungal specific transcription factor
4	71823		conserved hypothetical protein
4	72057		hypothetical protein
4	72524		conserved hypothetical protein
4	73689		C2H2 finger domain-containing protein
4	74531		related to N. crassa ascospore maturation protein ASM-1, transcription factor, possibly involved in fruiting body development
4	74765	brdt	related to Brdt-like
4	75418	Ace1	zinc finger transcription factor ace1
4	75472		transcription initiation factor TFIID subunit 7
4	75620		conserved hypothetical protein
4	75672		conserved hypothetical protein
4	76039		conserved hypothetical protein
4	76505		cutinase G-box binding protein
4	77191		conserved hypothetical protein
4	77609		arid/bright domain-containing protein
4	77685	spt7	related to Spt7
4	77878		conserved hypothetical protein
4	77991	GTF2H2 G	eneral transcription factor IIH subunit 2
4	78162		C2H2 finger domain-containing protein
4	78688		conserved hypothetical protein
4	79871		C6 transcription factor
4	80200	Snd1	transcription factor
4	81949		conserved hypothetical protein
4	82241		protein RDR1
4	82512		C2H2 transcription factor
4	102377		hypothetical protein
4	102464		conserved hypothetical protein
4	103034		conserved hypothetical protein
4	103122		hypothetical protein
4	103230	Ctf1-beta	cutinase transcription factor 1 beta
4	103751		conserved hypothetical protein
4	103917		conserved hypothetical protein
4	104071		hypothetical protein
4	104762		conserved hypothetical protein
4	104994		conserved hypothetical protein
4	105269		conserved hypothetical protein
4	105458		conserved hypothetical protein
4	105467		hypothetical protein
4	105784		predicted protein
4	105880		hypothetical protein
4	105917		C6 transcription factor
4	105979		hypothetical protein
4	105989		conserved hypothetical protein
4	106048		conserved hypothetical protein
4	106064		conserved hypothetical protein
4	106244		unnamed protein
4	106259		Cutinase transcription factor 1 beta
4	106476		conserved hypothetical protein
4	106720		hypothetical protein
4	107541		MYB DNA-binding domain-containing protein
4	107682		conserved hypothetical protein
4	107974		b-ZIP transcription factor IDI4
4	108013		hypothetical protein
4	108087		DNA methylation modulator-2, prevents spreading of DNA methylation from transposons to nearby genes, related to NCU08289
4	108227		conserved hypothetical protein
4	108357		conserved hypothetical protein
4	108580		predicted protein
4	108649		conserved hypothetical protein
4	108950		transcription initiation factor TFIId 127kD subunit
4	109277		C6 transcription factor RosA-like, putative
4	109359		hypothetical protein
4	109538		related to activating transcription factor 2, binds to the cAMP responsive region (CRE)
4	109549		conserved hypothetical protein
4	109560		conserved hypothetical protein
4	109748		conserved hypothetical protein
4	109908		predicted protein
4	109929		conserved hypothetical protein
4	110458		conserved hypothetical protein
4	110689		Fungal transcriptional regulatory protein
4	110850		conserved hypothetical protein
4	110901		hypothetical protein
4	110986		predicted protein
4	111013		conserved hypothetical protein
4	111119		predicted protein
4	111515		fungal specific transcription factor, putative
4	111755		predicted protein
4	112085		hypothetical protein
4	112129		hypothetical protein
4	112342		C2H2 finger domain-containing protein
4	112532		conserved hypothetical protein
4	112554	bdf1	related to Bdf1
4	112643		hypothetical protein
4	119633		related to HMGB2
4	119768		conserved hypothetical protein
4	119999		conserved hypothetical protein
4	120000		conserved hypothetical protein
4	120127	Asd4	related to ascus development-4
4	120228	OefC	C6 transcription factor OefC
4	120365		predicted protein
4	120428		conserved hypothetical protein
4	120430		conserved hypothetical protein
4	120698	PacC	pH-response transcription factor pacC/RIM101
4	120715		conserved hypothetical protein
4	120908		related to SANT_2
4	120975		conserved hypothetical protein
4	121080		CCAAT-binding protein subunit HAP3
4	121107		conserved hypothetical protein
4	121130		conserved hypothetical protein
4	121138		hypothetical protein
4	121164		fungal specific transcription factor domain-containing protein
4	121584		conserved hypothetical protein
4	121757		C2H2 transcription factor
4	121962	Blr1	Blue light receptor-1
4	122371		conserved hypothetical protein
4	122628	rsc4	related to Rsc4
4	122684		conserved hypothetical protein
4	123445		hypothetical protein
4	123509		predicted protein
4	123510		conserved hypothetical protein
4	123717		predicted protein
4	123780		conserved hypothetical protein
4	123881		conserved hypothetical protein
4	124022		conserved hypothetical protein
4	124260		hypothetical protein
4	124286	Hap2	CCAAT-binding complex subunit HAP2
