# Supplementary material for: Omics Analyses of Trichoderma reesei CBS999.97 and QM6a Indicate the Relevance of Female Fertility to Carbohydrate-Active Enzyme and Transporter Levels
Source: Appl Environ Microbiol. 2017 Oct 31;83(22):e01578-17. doi: 10.1128/AEM.01578-17 (PMC5666144; doi:10.1128/AEM.01578-17)
Supplement: Supplemental material [file AEM.01578-17_zam999118153sd6.xlsx]

## Sheet: 5fold up CBS
Genes >5fold up-regulated in CBS999.97 background compared to QM6a background
Protein ID	p-value	ratio	fold change	TOPIC	gene name	group	subgroup	description	T. atroviride homologue	T. virens homologue	N. crassa homologue	S. cerevisiae homologue
2185	7.18984e-10	7.04079	7.04079
2540	5.05796e-10	19.0612	19.0612
2826	6.86516e-11	7.83337	7.83337	Chromatin and histone modification	0	Snf2 family proteins	Swr-like	related to Swr2	31030	112980	NCU09106	YAL019W
3055	4.20601e-08	8.48311	8.48311
3121	1.81119e-08	17.3034	17.3034
3447	5.60003e-12	26.9126	26.9126
3579	1.10699e-11	6.50941	6.50941
3823	4.35919e-08	5.02037	5.02037
3891	9.91903e-10	5.78671	5.78671
4114	2.66292e-10	5.51951	5.51951
4179	1.15911e-08	8.28117	8.28117
4240	1.90381e-06	9.03608	9.03608
4430	4.85219e-06	5.13922	5.13922	Asexual development	wetA	Orthologues of conidiation regulators of Aspergilli	0	N.crassa - related to regulatory protein wetA	299841	218445	NCU01033	0
5026	5.10511e-09	7.24392	7.24392
5369	4.96892e-09	7.11318	7.11318
5647	1.29795e-07	5.54849	5.54849	Heterotrimeric G-protein pathway	0	GPCRs	7-TM receptor	PTH11-like	85568	0	NCU02903	0
5651	3.96222e-08	7.82567	7.82567
5710	8.27929e-13	13.0951	13.0951
6015	2.46268e-08	5.0512	5.0512
21330	6.22511e-14	16.2022	16.2022
21553	2.57112e-13	14.2574	14.2574
21618	4.30407e-08	5.65337	5.65337
21633	4.6006e-10	5.18529	5.18529
21971	1.81295e-11	11.4459	11.4459
21997	4.3624e-11	11.1006	11.1006	Transcription factors	0	Zn2Cys6	0	conserved hypothetical protein	175405	209253	NCU08443	YPR196W
22093	4.55429e-10	14.0201	14.0201
22210	1.22323e-09	10.686	10.686
22300	8.77034e-12	8.57471	8.57471
22331	1.45506e-10	10.6265	10.6265
22417	1.1263e-10	20.249	20.249
22459	2.35327e-07	7.19838	7.19838
22841	1.82047e-14	55.5493	55.5493
23115	1.22432e-11	48.5666	48.5666
23181	1.99762e-07	5.14163	5.14163
27422	4.57596e-09	9.37928	9.37928
27983	3.58793e-06	8.76634	8.76634	Heterotrimeric G-protein pathway	0	GPCRs	7-TM receptor	PTH11-like	0	218092	NCU05060	0
29642	5.32009e-09	8.4015	8.4015
31041	1.02238e-14	60.7534	60.7534
31447	1.28671e-07	9.25025	9.25025
34221	1.20065e-08	7.00646	7.00646	Transcription factors	0	Myb	0	conserved hypothetical protein	53194	19767	NCU01312	YMR213W
35556	5.76855e-09	7.54701	7.54701
38527	2.25494e-08	5.45714	5.45714
38536	4.12397e-12	30.3572	30.3572	CAZymes	0	Glycoside hydrolase	Glycoside hydrolase family16	candidate b-glycosidase realted to b-1,3-1,4-glucanase	294834	39075	NCU01353	0
40808	1.81961e-14	107.162	107.162
40814	2.20265e-14	13.5058	13.5058
41425	3.99333e-13	52.1543	52.1543	Heterotrimeric G-protein pathway	0	GPCRs	7-TM receptor	PTH11-like	46317	52059	NCU00700	0
42571	2.07571e-10	23.1001	23.1001	Genome integrity	MutT	0	0	Hydrolase that converts various nucleotide triphosphates (NTPs) to the corresponding nucleotide monophosphates and diphosphate, and nucleotide diphosphates to nucleotide monophosphates and inorganic phosphate	132598	46976	NCU09154	YOR163W
43115	2.62651e-10	18.7189	18.7189
43649	2.01484e-07	6.04752	6.04752	heat shock proteins	0	HSP60 cyt family	0	hypothetical TCP1 subunit delta, related to S. cerevisiae CCT4p and to N. crassa T-complex protein 1 subunit delta	142615	81883	NCU02839	YDL143W
43873	9.72473e-08	7.24552	7.24552	CAZymes	chi18-12/cht2	Glycoside hydrolase	Glycoside hydrolase family18	chitinase; fungal subgroup B chitinase	49469	178019	NCU04500	YLR286C
44041	2.43984e-10	7.3944	7.3944
44366	1.13434e-05	6.69461	6.69461
44476	6.6952e-10	18.9952	18.9952	Transport	0	ABC transporter	transporter containing IPR003439 domain	putative multidrug resistance-associated protein/mitoxantrone resistance protein, ABC superfamily	211243	33722	NCU04161	YGR281W
45317	6.92713e-07	21.4472	21.4472
45456	3.81471e-09	141.178	141.178
45459	6.71412e-09	7.97225	7.97225
45717	2.00553e-09	11.1736	11.1736	CAZymes	mds1	Glycoside hydrolase	Glycoside hydrolase family47	Mannosidase-like protein EDEM2	127412	78530	NCU07067	YJR131W
45866	1.82284e-07	6.17644	6.17644
45998	4.90249e-11	11.1989	11.1989	Chromatin and histone modification	0	Histone Kinases	SNF1 kinase complex	Related to Snf1p	227921	40990	NCU04566	YDR477W
46794	3.2844e-10	109.949	109.949
47268	4.66812e-11	25.5244	25.5244	CAZymes	bgl3i	Glycoside hydrolase	Glycoside hydrolase family3	candidate b-glucosidase	161122	188402	NCU03641	0
47286	2.5943e-14	23.2541	23.2541
47829	1.11861e-07	9.459	9.459
47930	6.27582e-13	341.495	341.495
47987	5.46142e-10	7.62446	7.62446
48444	2.54922e-10	11.815	11.815	Transport	0	Sugar transporter	transporter containing IPR003663 domain	0	42157	28086	NCU01868	YGR289C
48924	5.56004e-15	46.3527	46.3527
49409	8.93668e-11	6.99094	6.99094	CAZymes	0	Glycoside hydrolase	Glycoside hydrolase family76	candidate a-glycosidase	130206	35378	NCU03770	YKL046C
50429	2.21036e-08	6.62605	6.62605
51528	2.84723e-08	8.04043	8.04043
52165	0.000291808	8.43628	8.43628
52368	5.63978e-12	11.3544	11.3544	Transcription factors	bglR	Zn2Cys6	0	fungal specific transcription factor	11573	156582	NCU07788	YBR297W
52701	3.21925e-14	20.365	20.365
52924	3.22425e-18	75.1111	75.1111	Transcription factors	0	Zinc finger, NF-X1-type	0	NF-X1 finger transcription factor	207453	165185	NCU03273	YNL023C
53558	2.71818e-08	6.22109	6.22109	Transport	0	ABC transporter	transporter containing IPR003439 domain	0	0	0	NCU09975	YKL209C
53872	1.30571e-09	9.10414	9.10414
54426	6.23538e-10	9.81435	9.81435
54669	3.73647e-09	12.6774	12.6774
54865	2.0486e-09	6.42448	6.42448	Sulfur metabolism	0	sulfur assimilation	EC number 2.A.3.8.4	methionine permease, related to S. cerevisiae Mup1p	297834	177947	NCU04942	YGR055W
54954	4.76159e-08	8.73638	8.73638	Transport	0	ABC transporter	transporter containing IPR003439 domain	0	0	0	NCU02051	YHL035C
54972	6.20761e-09	6.21391	6.21391
55183	8.19764e-14	5.71375	5.71375
55306	2.50693e-08	15.759	15.759	Lipid Metabolism	0	Triglyceride utilization	Acyl-CoA synthetase	Acyl-CoA synthetase	80644	164079	NCU08404	YBR222C
55871	3.83975e-14	16.4116	16.4116
56427	2.70608e-09	6.04912	6.04912	CAZymes	0	Carbohydrate esterase	Carbohydrate esterase family10	0	294626	52396	NCU03903	YGR263C
56434	6.92805e-12	11.929	11.929	heat shock proteins	0	FKBP	0	hypothetical FKBP-type peptidyl-prolyl cis-transisomerase, related to S. cerevisiae FPR3p and to N. crassa FK506 resistant-2	297385	173247	NCU03241	YML074C
56772	3.77009e-11	13.18	13.18	Transcription factors	0	General Transcription Factor	0	transcription initiation factor IIB	297298	182873	NCU07289	YPR086W
57034	1.30925e-11	9.95509	9.95509
57185	1.42048e-09	15.2107	15.2107
57204	0.000251763	7.25417	7.25417
57433	1.11532e-06	7.81658	7.81658
57868	3.1197e-07	6.02936	6.02936
57914	7.53012e-09	19.6351	19.6351	CAZymes	0	Carbohydrate esterase	Carbohydrate esterase family10	0	-	-	NCU06927	YNL320W
58016	1.31177e-10	9.28386	9.28386
58492	3.60187e-12	19.469	19.469
58563	1.56093e-06	10.7979	10.7979
58814	9.0093e-10	14.2188	14.2188
58952	1.74187e-10	8.60662	8.60662	Calcium signaling	0	Calcium ATPases	0	hypothetical Cation transporting ATPase, putative Ca2+ pump, related to S. cerevisiae Pmc1p and to N. crassa nca2/3	0	33876	NCU04736	YGL006W
59100	5.23981e-12	10.7324	10.7324
59396	2.40014e-10	7.44745	7.44745
59578	3.85323e-12	12.7431	12.7431	CAZymes	0	Glycoside hydrolase	Glycoside hydrolase family13	candidate oligo-1,6-glucosdiase	-	53956	NCU06523	YGR292W
59771	6.99269e-09	6.57234	6.57234
59791	0.000262846	8.2952	8.2952	CAZymes	chi18-15/chit36	Glycoside hydrolase	Glycoside hydrolase family18	candidate chitinase related to bacterial chitinases, does not belong to a fungal subgroup	83999	89999	NCU12033	0
60206	6.60524e-07	13.8806	13.8806
60425	4.8418e-08	7.07033	7.07033
60458	3.98251e-08	30.286	30.286	Secondary metabolism	tex19	Nonribosomal peptide synthetase		Nonribosomal peptide synthetase	229608	224342	NCU07119	YBR115C
60557	1.52357e-06	13.6896	13.6896
60581	5.56921e-10	39.4446	39.4446
60585	1.63672e-14	47.3423	47.3423	Transcription factors	0	General Transcription Factor	0	conserved hypothetical protein	229209	73413	NCU03787	YBR123C
60608	5.98414e-11	11.2727	11.2727
60784	2.26061e-11	6.40059	6.40059
60889	2.34063e-08	5.46955	5.46955
61055	1.7395e-11	27.4648	27.4648
61142	3.82323e-08	5.13603	5.13603
61279	1.32692e-12	53.5457	53.5457
61350	8.5528e-10	8.91845	8.91845
61948	3.549e-07	5.89125	5.89125
62114	2.17921e-11	7.69777	7.69777
62255	1.87013e-10	9.54986	9.54986
62548	2.55251e-05	5.57074	5.57074
62603	9.37189e-12	7.16965	7.16965	CAZymes	0	Glycosyl transferase	Glycosyl transferase family90	0	287758	193679	NCU02119	0
62663	1.34263e-11	16.4984	16.4984
62706	6.22656e-15	260.561	260.561
63240	2.17429e-11	11.8582	11.8582
63710	2.15866e-09	20.5373	20.5373	Genome integrity	MLH2	0	0	DNA mismatch repair protein MLH2	183773	113170	NCU09373	YMR167W
64125	0.000192306	6.10493	6.10493	protein kinases	0	CAMK kinase	0	CAMK type kinase	36309	58043	NCU09064	YKL101W
64654	5.47252e-13	13.566	13.566
64836	1.87275e-10	6.74706	6.74706
64959	3.25669e-07	10.3581	10.3581
65102	6.61784e-10	12.5408	12.5408
65141	5.5779e-07	5.14923	5.14923
65156	1.09333e-09	6.46687	6.46687
65402	4.41713e-10	6.15943	6.15943
66077	7.3396e-05	7.781	7.781
66517	1.99514e-10	7.88207	7.88207	Sulfur metabolism	0	sulfur related biosynthetic pathways	EC number 2.3.1.30	serine O-acetyltransferase	45036	214328	NCU00536	YNL277W
66608	2.05852e-15	31.4938	31.4938	CAZymes	0	Carbohydrate esterase	Carbohydrate esterase family1	0	141550	210592	NCU02515	YHR028C
66696	4.84704e-09	5.08078	5.08078
66935	1.64157e-11	17.6314	17.6314
67130	1.01372e-10	11.8922	11.8922
67189	5.05718e-11	9.60639	9.60639	Secondary metabolism	tex21	Nonribosomal peptide synthetase	Siderophore	Nonribosomal peptide synthetase	39887	44273	NCU08441	YBR115C
67504	9.0329e-06	10.6678	10.6678
67600	2.17727e-12	8.09283	8.09283	CAZymes	0	Glycosyl transferase	Glycosyl transferase family2	0	161127	70268	NCU04352	YBR023C
67698	1.26457e-10	6.73853	6.73853
67732	8.67957e-11	8.27665	8.27665	Transport	0	ABC transporter	transporter containing IPR003439 domain	0	295456	51752	NCU07276	YLL048C
67866	1.77401e-10	10.6749	10.6749
68028	1.15577e-07	5.70554	5.70554
68161	9.91495e-12	7.53292	7.53292	CAZymes	0	Carbohydrate esterase	Carbohydrate esterase family10	0	-	50483	NCU09409	YGR292W
68585	2.07542e-11	5.86583	5.86583
68615	8.96038e-12	6.69191	6.69191
68973	2.68635e-09	5.44375	5.44375
69486	1.11825e-10	8.37392	8.37392
69490	1.44391e-06	5.82048	5.82048	CAZymes	0	Carbohydrate esterase	Carbohydrate esterase family4	0	292288	49798	NCU10651	YLR307W
69494	2.94964e-10	7.53358	7.53358	RNAi	dcr1	0	0	Related to Sms-3 endoribonuclease Dicer (EC 3.1.26.-) (Helicase with RNase motif)	292263	171147	NCU08270	YIR002C
69656	5.60191e-10	18.3663	18.3663
70542	1.0531e-10	5.28796	5.28796	CAZymes	0	Glycoside hydrolase	Glycoside hydrolase family16	candidate b-glycosidase distantly related to b-1,3-1,4-glucanase/lichenase	288638	51159	NCU06504	YGR189C
70919	1.09535e-10	17.2382	17.2382
71034	9.89793e-11	8.04893	8.04893
71094	4.23281e-10	9.90684	9.90684
71103	1.43646e-11	6.99856	6.99856
71259	2.92593e-11	51.1279	51.1279	Lipid Metabolism	tgl3	lipase	triacylglycerol lipase	Triacylglycerol lipase	281797	30485	NCU03325	YKR089C
71554	2.81942e-10	20.5688	20.5688	CAZymes	0	Glycoside hydrolase	Glycoside hydrolase family5	candidate b-glycosidase distantly related to b-mannanase	317063	202252	NCU08412	0
72086	8.74898e-15	28.424	28.424
72287	2.53886e-11	5.06244	5.06244
72661	9.58133e-10	5.50722	5.50722
72685	1.63636e-08	12.1505	12.1505
73643	3.23922e-05	5.22748	5.22748	CAZymes	egl4/cel61a	Glycoside hydrolase	Glycoside hydrolase family61	endo-1,4-glucanase; CEL61A (EGL4)	43326	76869	NCU07760	0
73749	1.08492e-09	9.54088	9.54088
74060	1.75632e-16	44.5721	44.5721
74374	1.75027e-13	40.45	40.45
74379	5.98275e-11	6.71339	6.71339
74508	1.36116e-05	5.41771	5.41771
74622	4.73579e-11	73.3068	73.3068
74774	3.69523e-09	7.10876	7.10876
74892	9.21686e-16	8.50336	8.50336
75156	3.19975e-11	10.6018	10.6018
75342	5.37748e-09	7.74921	7.74921
75385	2.14184e-10	14.9263	14.9263
75518	2.94432e-11	7.3894	7.3894	Genome integrity	REV1	0	0	Deoxycytidyl transferase involved in DNA repair.	212446	43150	NCU02053	YOR346W
75551	2.43818e-11	5.47762	5.47762
75655	6.54759e-10	9.17628	9.17628
75794	3.47811e-09	24.6213	24.6213
75937	4.37836e-11	79.0547	79.0547
75954	6.23654e-10	11.2935	11.2935
76039	1.23479e-12	12.3933	12.3933	Transcription factors	0	Zn2Cys6	0	conserved hypothetical protein	162437	80282	NCU03417	YKR064W
76250	1.70197e-10	6.79469	6.79469
76360	7.08967e-09	9.62979	9.62979
76532	2.2013e-13	23.2136	23.2136
76758	1.44137e-09	10.0504	10.0504	Transport	0	Sugar transporter	transporter containing IPR003663 domain	0	0	28190	NCU06522	YGR289C
76971	1.38737e-10	31.4047	31.4047
77031	1.15669e-12	12.2475	12.2475
77119	5.99937e-12	8.95402	8.95402
77288	8.50759e-10	36.5128	36.5128
77456	1.56172e-11	7.45418	7.45418
77473	1.48373e-12	21.6938	21.6938	Genome integrity	CRY1	0	0	6-4 DNA photolyase	86846	37166	NCU00582	YOR386W
77647	2.42002e-12	9.55562	9.55562
78072	3.37008e-13	47.5299	47.5299
78176	3.28056e-18	201.65	201.65	CAZymes	0	Glycosyl transferase	Glycosyl transferase family48	0	140247	90713	NCU06871	YLR342W
78274	1.60143e-15	52.1359	52.1359
78463	6.71931e-10	5.52153	5.52153
78811	2.95454e-12	10.191	10.191
79304	7.66166e-11	11.9989	11.9989	Genome integrity	XPG	0	0	DNA repair protein complementing XP-G cells	41742	208179	NCU07498	YGR258C
79377	5.34364e-10	6.3587	6.3587
79606	3.51946e-09	6.72239	6.72239	CAZymes	0	Glycoside hydrolase	Glycoside hydrolase family115	0	87387	45439	NCU06143	0
79644	1.65402e-09	25.6683	25.6683
79741	1.17167e-12	29.5014	29.5014	Sulfur metabolism	0	sulfur assimilation	EC number 2.A.53.1.2	sulfate permease(c-conidial,m-mycelial), related to N. crassa CYS-13 and S. cerevisiae Sul1p/Sul2p	45766	158532	NCU03235	YBR294W
79813	1.01913e-06	5.33391	5.33391
79933	1.71674e-14	64.6281	64.6281
80052	2.55383e-07	9.41266	9.41266
80056	1.12505e-07	10.474	10.474
80142	9.97463e-06	13.9461	13.9461	heat shock proteins	0	HSP104/Clp family	0	hypothetical hsp104, related to S. cerevisiae HSP104p and to N. crassa heat shock protein 98	157453	216898	NCU00104	YLL026W
80167	6.71502e-09	12.5046	12.5046
80211	2.59825e-12	7.77791	7.77791
80310	4.37205e-07	5.96017	5.96017
80441	5.25852e-10	11.7834	11.7834
80788	1.10862e-08	12.7608	12.7608
80843	1.12428e-12	6.26651	6.26651
81004	3.20214e-07	41.5068	41.5068
81082	2.86088e-08	7.23985	7.23985
81275	3.82641e-12	12.3467	12.3467
81688	4.74703e-08	5.60357	5.60357
81720	7.40718e-11	5.59478	5.59478	protein kinases	0	CMGC kinase	0	CMGC type protein kinase related to N. crassa STK-1/PKR-1, CDK9 like	322994	31744	NCU07172	YPL042C
81889	4.69447e-13	23.5864	23.5864
81964	4.87905e-05	13.3157	13.3157	Secondary metabolism	pks8g	Polyketide synthase	Non-reducing clade I-II	Polyketide synthase	0	49800	NCU03584	YER061C
82105	6.16448e-10	7.11523	7.11523	Transport	0	ABC transporter	transporter containing IPR003439 domain	Pleiotropic drug resistance proteins (PDR1-15), ABC superfamily	88381	85589	NCU05591	YOR153W
82177	6.79627e-12	9.29792	9.29792
82425	6.07756e-12	6.2439	6.2439
82516	5.93585e-10	9.6332	9.6332
82577	4.88756e-11	23.0524	23.0524
82616	3.21775e-08	10.5234	10.5234	CAZymes	cel5b	Glycoside hydrolase	Glycoside hydrolase family5	endo1,4-b-glucanase CEL5b (GenBank acc. No. AAP57754)	46284	89797	NCU00762	YLR299W
82662	2.65115e-08	9.41822	9.41822	Asexual development	ccg-14	Orthologues of Neurospora crassa ccg genes involved in asexual reproduction	0	Epl1 protein	302952	110852	NCU07787	0
102385	3.63429e-10	8.12166	8.12166
102562	1.05174e-11	5.43058	5.43058
102627	7.31415e-11	5.69689	5.69689
102637	3.56178e-09	11.9172	11.9172
102776	3.41127e-08	6.88971	6.88971
102864	1.84832e-13	11.0438	11.0438
102870	3.78715e-13	16.7913	16.7913
102876	1.7677e-06	5.50528	5.50528
102890	1.16475e-10	7.7114	7.7114
102933	5.06006e-12	24.9578	24.9578
102953	3.9322e-10	6.65331	6.65331	Asexual development	dtr1	Orthologues of Neurospora crassa genes expressed upon conidiation	0	Dityrosine transporter	49156	71648	NCU01411	YBR043C
103002	1.68053e-13	8.10957	8.10957	Chromatin and histone modification	0	HMG family proteins	HMGA subfamily	related to HMGA3	0	229777	0	0
103032	9.45358e-06	9.44883	9.44883
103133	1.15143e-07	5.47792	5.47792
103135	4.13579e-08	5.25571	5.25571
103174	1.93617e-11	8.22081	8.22081	Effector proteins (competition and defense)	0	Small secreted proteins	0	Small cysteine-rich proteins	32903	0	0	0
103177	1.03207e-09	6.01042	6.01042
103193	4.78344e-12	13.4338	13.4338
103286	2.64056e-13	19.6259	19.6259
103470	2.07935e-07	7.23262	7.23262	RNAi	rdr2	0	0	RNA-dependent RNA polymerase SAD-1	225118	28428	NCU02178	0
103671	1.13447e-08	5.96163	5.96163
103747	1.34766e-10	5.34661	5.34661
103755	1.92166e-11	27.4121	27.4121
103801	7.37354e-09	7.17661	7.17661
104050	2.60462e-11	52.3719	52.3719
104071	5.28105e-10	5.82473	5.82473	Transcription factors	0	Zn2Cys6	0	hypothetical protein	0	225966	NCU08857	YLR228C
104118	4.09281e-12	7.8698	7.8698
104181	3.9785e-11	20.4417	20.4417
104206	4.62642e-10	5.0371	5.0371
104209	1.22394e-09	8.17545	8.17545
104289	5.32089e-07	5.89795	5.89795
104310	1.31722e-09	7.25032	7.25032
104419	2.68225e-08	5.16917	5.16917
104455	8.47321e-12	10.0457	10.0457
104556	1.00352e-09	12.9717	12.9717
104577	5.82924e-11	14.4885	14.4885
104803	3.4574e-10	11.2126	11.2126	Nitrogen metabolism	0	glutamine assimilation	0	ω-amidase	29974	40527	NCU06726	YLR351C
104816	1.46587e-05	13.2714	13.2714
105157	5.11606e-10	6.57177	6.57177
105167	2.7169e-10	8.56649	8.56649
105171	5.73089e-09	5.37043	5.37043
105174	8.89495e-10	9.44077	9.44077
105458	1.78383e-09	77.0482	77.0482	Transcription factors	0	C2H2 zinc finger	0	conserved hypothetical protein	0	0	NCU02989	0
105540	4.88571e-15	9.47504	9.47504
105729	1.84426e-07	6.38706	6.38706
105752	8.6733e-08	63.9488	63.9488
105823	1.92079e-12	16.1631	16.1631
105989	6.72957e-08	11.277	11.277	Transcription factors	0	Zn2Cys6	0	conserved hypothetical protein	35067	221996	NCU03110	YOR162C
106131	0.000136672	10.6952	10.6952
106245	5.58356e-10	6.16123	6.16123	Antioxidant system	cat-6	0	0	Catalase	84469	63462	NCU05169	YGR088W
106251	5.18616e-09	6.83023	6.83023
106470	7.61388e-11	6.12025	6.12025
106479	1.81252e-11	15.4775	15.4775
106480	1.58705e-08	8.78505	8.78505
106499	1.436e-13	17.6768	17.6768
106697	2.26138e-08	26.3256	26.3256
106812	8.65665e-13	7.06285	7.06285
106928	3.38314e-09	7.82022	7.82022
106939	3.61205e-13	23.4282	23.4282
107007	3.78075e-09	26.9898	26.9898
107008	1.50941e-11	9.96737	9.96737
107055	2.11099e-09	7.65727	7.65727
107082	1.64995e-13	11.8677	11.8677
107137	1.26268e-10	6.94113	6.94113
107207	2.25016e-11	8.54877	8.54877
107208	3.71055e-13	20.5183	20.5183
107298	7.55696e-11	8.07122	8.07122
107445	1.18653e-13	8.54221	8.54221
107503	6.44009e-12	6.97041	6.97041	Heterotrimeric G-protein pathway	0	GPCRs	7-TM receptor	XI (ABA_GPCR domain, similar to GPCR89)	93659	160103	NCU00005	YHR078W
107526	6.32916e-11	9.85616	9.85616
107935	1.21094e-10	11.7647	11.7647
107960	3.46479e-07	10.4498	10.4498
107998	1.11731e-12	7.65657	7.65657
108014	2.30553e-11	7.46129	7.46129
108025	1.03278e-13	10.2608	10.2608
108046	3.12729e-14	16.9524	16.9524
108156	4.02974e-09	6.18764	6.18764
108188	1.72406e-10	11.7952	11.7952
108335	5.09903e-11	12.3821	12.3821
108336	2.09423e-13	13.8006	13.8006
108374	1.12205e-10	15.5702	15.5702
108418	1.00394e-08	6.72724	6.72724
108570	1.95378e-08	9.57415	9.57415
108649	1.15191e-10	6.32351	6.32351	Transcription factors	0	GATA type zinc finger	0	conserved hypothetical protein	77763	55566	NCU01461	YMR179W
108681	4.96624e-09	5.50752	5.50752
108928	1.9037e-08	6.32759	6.32759
109081	3.09338e-09	42.7606	42.7606
109199	6.2217e-10	6.09098	6.09098
109253	2.59729e-11	15.1889	15.1889
109273	9.23047e-13	13.9622	13.9622
109560	1.1999e-10	7.6897	7.6897	Transcription factors	0	HMG	0	conserved hypothetical protein	317908	0	NCU09901	YGR159C
109668	3.53533e-10	7.41175	7.41175
109798	3.58376e-09	11.4473	11.4473
109889	4.83651e-11	7.21605	7.21605
109905	1.00719e-11	17.6348	17.6348
109907	6.95763e-08	6.1899	6.1899
109946	6.51938e-10	8.61759	8.61759
110131	1.33675e-10	10.0539	10.0539
110151	2.97381e-09	17.7652	17.7652
110167	8.08899e-12	15.312	15.312
110197	4.20898e-11	14.6159	14.6159
110329	1.65715e-11	18.3704	18.3704
110458	5.1301e-13	13.1133	13.1133	Transcription factors	0	C2H2 zinc finger	0	conserved hypothetical protein	219204	129239	NCU01796	0
110493	5.9934e-15	43.8451	43.8451
110752	4.56083e-10	5.79682	5.79682
110797	7.92352e-10	8.79191	8.79191
110868	9.59284e-10	6.77853	6.77853
110880	1.74439e-06	5.42304	5.42304
110902	3.38904e-11	7.91197	7.91197
111005	9.04727e-11	7.15057	7.15057
111110	1.45083e-06	5.66726	5.66726
111250	8.64146e-10	30.2372	30.2372
111326	1.50893e-05	5.09339	5.09339
111341	2.33207e-14	42.3977	42.3977
111403	7.87897e-09	13.2701	13.2701
111417	1.01242e-08	8.32944	8.32944
111418	2.6363e-11	26.9869	26.9869
111593	2.83394e-11	7.97663	7.97663
111785	1.27119e-10	5.36975	5.36975
111807	1.77622e-08	7.3468	7.3468
111957	2.0275e-09	8.79207	8.79207
111958	1.57098e-10	9.79435	9.79435
112040	5.04801e-08	6.51744	6.51744
112085	1.90288e-07	5.97333	5.97333	Transcription factors	0	Zn2Cys6	0	hypothetical protein	0	228115	NCU02525	YPL248C
112274	1.04769e-10	6.05067	6.05067
112288	0.000908076	5.50468	5.50468
112460	9.29963e-10	24.5728	24.5728
112493	7.49278e-11	5.06748	5.06748
112516	2.3453e-13	14.0031	14.0031
112559	1.37859e-08	7.65813	7.65813
112578	4.98137e-07	8.23925	8.23925
112609	2.04453e-06	5.05437	5.05437
119552	4.31605e-07	22.7749	22.7749
119681	2.26147e-13	15.7202	15.7202
119816	7.42194e-10	30.0057	30.0057
119826	2.79818e-10	14.5762	14.5762
119844	5.81383e-07	5.00412	5.00412
119857	7.64688e-10	20.3541	20.3541
119875	3.3099e-09	7.61036	7.61036
119972	3.19215e-11	17.2261	17.2261
120106	2.17634e-08	29.667	29.667	Mevalonate metabolism	idi1	Isomerase, EC 5.3.3.2	0	isopentenyl diphosphate delta-isomerase	301103	84157	NCU07719	YPL117C
120110	1.38611e-07	9.62265	9.62265
120365	6.00944e-11	17.5137	17.5137	Transcription factors	0	bZIP	0	predicted protein	90402	226201	NCU01459	YIL036W
120484	9.07811e-11	5.0784	5.0784
120600	9.34945e-10	5.00458	5.00458
120702	2.30973e-07	71.774	71.774
120803	1.2181e-11	9.03438	9.03438
120823	4.26447e-11	21.0637	21.0637	Effector proteins (competition and defense)	0	Tandem repeat proteins	0	Tandem repeats: Trichoderma specific	0	0	0	0
120873	1.41054e-08	9.55302	9.55302	CAZymes	0	Glycoside hydrolase	Glycoside hydrolase family71	candidate a-1,3-glucanase	44123	77550	NCU06010	YMR300C
120923	7.28826e-07	5.04049	5.04049	CAZymes	0	Glycosyl transferase	Glycosyl transferase family32	0	299196	89740	NCU07761	YPL057C
121058	3.10168e-09	9.31551	9.31551
121135	3.63063e-13	6.46257	6.46257	Effector proteins (competition and defense)	0	Small secreted proteins	0	Small cysteine-rich proteins	0	0	0	0
121154	3.26211e-10	16.2947	16.2947
121156	2.1102e-08	7.6132	7.6132
121276	8.70019e-12	18.418	18.418
121337	1.13578e-07	6.23733	6.23733
121381	6.84627e-11	6.11597	6.11597	Genome integrity	RAD16	0	0	DNA repair protein RAD16	251158	113067	NCU03650	YBR114W
121445	4.16518e-16	99.4133	99.4133
121475	1.05599e-09	44.7169	44.7169	CAZymes	0	Glycoside hydrolase	Glycoside hydrolase family127	0	146811	209784	0	0
121478	3.48562e-11	18.4346	18.4346
121486	3.7514e-06	9.75063	9.75063
121594	1.14752e-09	10.5132	10.5132
121605	1.81341e-07	12.4876	12.4876
121735	1.43135e-12	247.85	247.85	CAZymes	cel3b	Glycoside hydrolase	Glycoside hydrolase family3	b-glucosidase CEL3b; identical to AAP57755	302027	74688	NCU08755	0
121746	1.11914e-06	5.75773	5.75773	CAZymes	gluc78	Glycoside hydrolase	Glycoside hydrolase family55	candidate b-1,3-exoglucanase; related to GLUC78 (GenBank acc. No. AAF80600) of T. atroviride	161130	37929	NCU07523	0
121824	1.07638e-10	242.919	242.919
121856	6.79995e-07	7.65572	7.65572
121901	2.2103e-15	35.074	35.074
122043	2.61815e-11	8.95209	8.95209
122095	3.26094e-05	5.49831	5.49831
122187	1.37543e-11	6.74277	6.74277
122287	7.42654e-11	13.8885	13.8885	Nitrogen metabolism	0	glutamine assimilation	0	Glutamate synthase	141213	87581	NCU01744	YDL171C
122455	1.09829e-10	8.04892	8.04892
122659	2.01861e-12	72.3551	72.3551
122778	1.61518e-09	6.39628	6.39628
122920	1.117e-06	8.84776	8.84776	heat shock proteins	0	HSP70 family	0	hypothetical hsp70 , related to S. cerevisiae KAR2p and to N. crassa glucose regulated protein 78	298376	72131	NCU03982	YJL034W
122972	4.5721e-10	13.3456	13.3456	Calcium signaling	0	Calcium ATPases	0	hypothetical Cation transporting ATPase, putative Ca2+ pump, related to S. cerevisiae Ena2p and to N. crassa ena-1	128196	57750	NCU05046	YDR039C
122975	1.95913e-07	71.2529	71.2529
123056	1.48874e-06	5.01882	5.01882
123095	2.26881e-10	11.1032	11.1032
123220	1.55297e-11	12.0841	12.0841
123234	7.28115e-05	5.53016	5.53016
123244	6.5523e-11	13.3133	13.3133
123293	2.79946e-10	11.2755	11.2755	Transport	0	ABC transporter	transporter containing IPR003439 domain	0	88870	80699	NCU07546	YKL209C
123456	2.61376e-08	6.48745	6.48745	CAZymes	0	Glycoside hydrolase	Glycoside hydrolase family65	candidate acid trehalase	127055	74715	0	YPR026W
123476	2.78881e-13	29.2175	29.2175
123631	1.57685e-12	18.1472	18.1472
123776	3.15642e-10	6.53121	6.53121
123777	3.06086e-11	29.3044	29.3044
123979	1.86503e-07	6.16445	6.16445	Sulfur metabolism	0	sulfur assimilation	EC number 1.14.11.17	taurine dioxygenase	139690	77829	NCU07819	YLL057C
124079	0.00115183	5.17262	5.17262
124187	9.23116e-05	6.3953	6.3953
124256	1.86818e-14	42.5157	42.5157	Lipid Metabolism	0	lipase	phospholipase	Phospholiase B	94216	59419	NCU03141	YOL011W
124277	4.70429e-05	5.20456	5.20456

## Sheet: 5fold down CBS
Genes >5fold down-regulated in CBS999.97 background compared to QM6a background
Protein ID	p-value	ratio	fold change	TOPIC	gene name	group	subgroup	description	T. atroviride homologue	T. virens homologue	N. crassa homologue	S. cerevisiae homologue
1679	1.17922e-09	0.138585	-7.2158
1993	1.48405e-10	0.0556524	-17.9687
1999	1.14236e-08	0.123427	-8.10193
2036	2.43371e-08	0.137656	-7.26448
2148	5.9382e-10	0.164178	-6.09095	Transcription factors	0	Zn2Cys6	0	fungal specific transcription factor domain-containing protein	295508	33603	NCU01478	YIL130W
2186	1.17137e-12	0.0413511	-24.1831
2231	1.56114e-13	0.0464744	-21.5172
2241	3.03795e-13	0.147271	-6.79018
2392	6.64381e-10	0.0895587	-11.1659	Lipid Metabolism	mfe1	Triglyceride utilization	beta oxidation	3-hydroxyacyl-CoA dehydrogenase and enoyl-CoA hydratase	33165	70294	NCU08828	YKR009C
2451	4.87678e-14	0.0327965	-30.4911	RAS-GTPases	Rab6/Ypt6	Small guanosine triphosphatases (GTPases)	The RAB/YPT subfamily	Rab6: Ras-related in brain family 6	298994	56772	NCU05234	YLR262C
2476	4.73837e-15	0.0297224	-33.6447
2521	1.30261e-08	0.0727584	-13.7441
2537	2.02733e-13	0.0855137	-11.694	RAS-GTPases	0	GTPase regulators	Rho_GDI; RHO protein GDP dissociation inhibitor	0	297147	111588	NCU06561	YDL135C
2561	7.86522e-13	0.128618	-7.77493
2629	1.17554e-11	0.0301069	-33.2149
2660	6.46141e-15	0.0274823	-36.3871
2662	2.22382e-11	0.182289	-5.48579	CAZymes	0	Glycoside hydrolase	Glycoside hydrolase family47	ER alpha1,2-mannosidase I	234256	82921	NCU02778	YJR131W
2721	1.43176e-10	0.11493	-8.70096
2776	4.83809e-08	0.115523	-8.6563
2845	1.71223e-15	0.00502653	-198.945	Heterotrimeric G-protein pathway	GNA2/Tga2/TgaB	heterotrimeric G proteins	G-alpha subunits	Ga, class II	301492	183897	NCU06729	YER020W
2902	2.03811e-12	0.0469151	-21.3151
3049	6.50763e-08	0.194157	-5.15048
3292	5.56924e-11	0.180663	-5.53516
3351	1.0634e-12	0.0830096	-12.0468
3400	1.66513e-11	0.123119	-8.12225
3412	3.37023e-11	0.143368	-6.97507
3434	1.5328e-09	0.068459	-14.6073
3464	3.17307e-09	0.149616	-6.68377	Lipid Metabolism	0	Triglyceride utilization	beta oxidation	Acyl coa dehydrogenase	302214	35353	NCU01181	0
3481	2.87885e-09	0.157996	-6.32927
3645	5.92514e-10	0.0588544	-16.9911
3671	9.82454e-15	0.0551582	-18.1297
3716	4.16513e-10	0.0352126	-28.3989
4009	6.90982e-13	0.0879636	-11.3683
4104	8.47367e-13	0.0132688	-75.365
4152	1.37952e-13	0.035083	-28.5038
4154	4.62886e-11	0.0725417	-13.7852
4196	1.59925e-15	0.0390134	-25.6322
4213	1.20978e-12	0.0558436	-17.9072
4622	1.83e-09	0.132048	-7.573
4843	9.81395e-12	0.0455279	-21.9646
4851	1.20397e-08	0.0341989	-29.2407
4862	3.3199e-13	0.142621	-7.01161
4876	3.82061e-10	0.0972505	-10.2827
4878	2.61508e-13	0.0557553	-17.9355
4933	4.76868e-11	0.179898	-5.55871	Transcription factors	0	bHLH	0	hypothetical protein	168377	214285	NCU08999	YJR060W
4941	8.86323e-11	0.150794	-6.63156	Lipid Metabolism	faa2	Triglyceride utilization	Acyl-CoA synthetase	Acyl-CoA synthetase	298651	80487	NCU03295	YBR222C
5233	2.34157e-13	0.0656742	-15.2267
5324	1.40302e-12	0.100719	-9.9286
5330	9.36944e-09	0.104644	-9.55624
5377	2.79487e-10	0.143378	-6.97456	Glycosylation	0	GPI-Anchor elaboration	Phosphoethanolamine transferase	related to S. cerevisiae GPI11	253688	33055	NCU06663	YDR302W
5387	7.94386e-12	0.135712	-7.36856
5407	1.44834e-15	0.0129834	-77.0217
5460	1.18009e-12	0.082522	-12.118	CAZymes	0	Carbohydrate esterase	Carbohydrate esterase family7	0	219615	66960	NCU08094	YOR280C
5466	1.8597e-16	0.0293701	-34.0483
5645	2.06888e-11	0.0948948	-10.538
5776	1.30553e-13	0.0409663	-24.4103
5889	1.50985e-08	0.171485	-5.83141
5898	3.35395e-14	0.013219	-75.6485
6037	4.23635e-12	0.108498	-9.21678
6096	2.08229e-09	0.126201	-7.92388
21170	6.14312e-12	0.0927826	-10.7779
21270	4.29928e-13	0.0674175	-14.8329
21324	1.10381e-13	0.0538907	-18.5561
21327	5.65432e-15	0.014372	-69.5796	CAZymes	0	Carbohydrate esterase	Carbohydrate esterase family1	0	81430	52210	NCU02027	YLR118C
21406	6.95901e-12	0.135196	-7.39668
21481	2.24118e-09	0.0237022	-42.1901
21535	1.59378e-11	0.0369524	-27.0619
21595	2.56943e-14	0.0148265	-67.447
21659	8.21028e-13	0.0278378	-35.9224
21725	1.71474e-08	0.0391008	-25.5749	CAZymes	nag1	Glycoside hydrolase	Glycoside hydrolase family20	candidate N-acetyl-b-D-glucosaminidase	136120	111394	NCU10852	0
21742	7.15761e-15	0.14589	-6.85449
21758	3.24296e-08	0.170755	-5.85634
21782	1.02721e-12	0.0959788	-10.419
21836	7.03646e-14	0.0844861	-11.8363	Sexual development	PGM2	Other genes involved in meiosis in yeasts	0	Phosphoglucomutase, Conversion from glucose-1-phosphate to glucose-6-phosphate	135603	87728	NCU10058	YMR105C
21873	2.14446e-09	0.163073	-6.13221
21890	6.2377e-14	0.0235704	-42.4261
21957	1.73801e-09	0.141656	-7.05936
22005	4.87382e-13	0.191189	-5.23041	CAZymes	0	Glycosyl transferase	Glycosyl transferase family39	Dol-P-Man:protein-O-D-mannosyltransferase	149757	28531	NCU01912	YDL095W
22050	5.66215e-14	0.073126	-13.675
22287	2.13297e-15	0.0776301	-12.8816
22294	2.57707e-10	0.193813	-5.1596
22332	1.55009e-13	0.052545	-19.0313
22415	1.16682e-09	0.130103	-7.68622
22464	3.94371e-13	0.0326638	-30.6149
22563	6.61142e-14	0.120454	-8.30195
22564	3.86907e-12	0.167166	-5.98209
22590	6.21265e-10	0.120186	-8.32041
22598	7.96712e-14	0.0841709	-11.8806
22608	9.05517e-14	0.121715	-8.21594	Chromatin and histone modification	ubc9	chromatin related sumoylation	E2-conjugating enzyme	related to Ubc9	299868	35422	NCU04304	YNL055C
22633	6.33275e-13	0.0209996	-47.6201
22705	1.126e-12	0.0525369	-19.0342	Nitrogen metabolism	ure1	purine catabolic pathway	0	Urease	89413	218922	NCU03127	0
22826	1.15266e-13	0.0250049	-39.9922
22874	8.56962e-13	0.187226	-5.34115
22891	1.58485e-11	0.106416	-9.39706	Genome integrity	UBC13	0	0	Ubiquitin-conjugating enzyme E2 13	298565	111432	NCU02113	YDR092W
22912	4.56997e-08	0.131734	-7.59103	Transport	HXT1	Sugar transporter	transporter containing IPR003663 domain	glucose transporter HXT1	133590	76958	NCU08152	YDR536W
22915	4.85843e-10	0.122588	-8.15739
22994	5.9345e-16	0.0189781	-52.6922
23090	4.73738e-11	0.109197	-9.15775
23171	2.00953e-09	0.0500935	-19.9627	Lipid Metabolism	acs7	Triglyceride utilization	Acyl-CoA synthetase	Acyl-CoA synthetase	224038	52933	NCU08441	YBR115C
23193	8.6131e-09	0.0983129	-10.1716
23271	1.79877e-09	0.0632365	-15.8136
23276	2.16849e-15	0.0950365	-10.5223
23287	1.25797e-11	0.153869	-6.49904
23420	1.00614e-12	0.0620083	-16.1269
27085	3.3198e-14	0.0350392	-28.5395
27649	1.98694e-12	0.114737	-8.7156	Transcription factors	0	C2H2 zinc finger	0	zinc finger containing protein	163506	175568	NCU03699	YLR131C
28409	6.09793e-10	0.11561	-8.6498
29709	5.21704e-12	0.0185015	-54.0498
29932	3.22632e-12	0.182463	-5.48057
30759	7.0746e-11	0.0169932	-58.847
31521	3.32626e-12	0.124899	-8.00649
32204	3.87953e-14	0.0126704	-78.9242
32261	2.20604e-08	0.0711325	-14.0583
33692	3.65908e-14	0.0436465	-22.9113
33895	9.20674e-12	0.0338333	-29.5567	heat shock proteins	0	FKBP	0	hypothetical FKBP-type peptidyl-prolyl cis-transisomerase, related to S. cerevisiae FPR2p and to N. crassa FKBP-type peptidyl-prolyl cis-trans isomerase	302530	81212	NCU02455	YDR519W
33960	4.32563e-12	0.0624455	-16.014
34079	3.4532e-14	0.0164783	-60.6858
34149	7.54772e-10	0.10275	-9.7324
34197	6.66929e-10	0.197013	-5.07581
34252	6.41525e-10	0.134033	-7.46084
34327	1.7965e-12	0.0877656	-11.394
35186	4.66208e-10	0.0499134	-20.0347
35777	5.1478e-10	0.143495	-6.96887
36335	9.14678e-09	0.164652	-6.07342	Transcription factors	0	Fungal-trans	0	conserved hypothetical protein	44933	159892	NCU00945	YMR168C
36543	9.48899e-13	0.0878052	-11.3888	Transcription factors	Ste12	C2H2 zinc finger	0	candidate STE12-like protein	29631	75179	NCU00340	YHR084W
36855	7.20466e-14	0.0602954	-16.585	Sexual development	mei2	Regulation of meiosis	0	RNA-binding protein, Crucial for commitment to meiosis	303283	202418	NCU00118	YPL268W
38749	4.03234e-11	0.060631	-16.4932
38812	1.6971e-14	0.0144218	-69.3392
39535	8.65851e-11	0.111822	-8.94277
39637	7.46056e-10	0.0890892	-11.2247
40053	3.08778e-12	0.0672107	-14.8786	Effector proteins (competition and defense)	0	Tandem repeat proteins	0	Tandem repeats	167009	212193	NCU07655	YGL172W
40775	3.71484e-10	0.122268	-8.17876
40914	2.67905e-10	0.153958	-6.49528
40943	1.30664e-10	0.112113	-8.91956
41035	5.41078e-08	0.0985978	-10.1422
41208	1.86645e-06	0.153543	-6.51284
42462	3.28097e-13	0.113188	-8.83489	heat shock proteins	0	HSP90 associated	0	hypothetical p23, related to S. cerevisiae SBA1p and to N. crassa heat shock protein 90-associated	169917	120772	NCU01792	YKL117W
43225	2.61195e-11	0.0909254	-10.998
43347	2.84232e-10	0.105716	-9.45928	Chromatin and histone modification	0	centromere binding and kinetochore assembly	0	related to Dad3	132474	9886	NCU01799	YBR233W-A
43430	1.30881e-12	0.00384166	-260.304
44117	3.81617e-09	0.158981	-6.29007
44278	3.25186e-12	0.00287709	-347.574	Transport	0	Oligopeptide transporter OPT superfamily	transporter containing IPR004813 domain	0	156562	81566	NCU09874	YGL114W
44705	4.12741e-11	0.180119	-5.55187
44987	2.02637e-13	0.165176	-6.05415
45050	1.01678e-10	0.100199	-9.98017
45138	4.72805e-13	0.100014	-9.99859	Sulfur metabolism	0	sulfur assimilation	EC number 1.8.1.2	sulfite reductase, beta chain, related to N. crassa CYS-4 and S. cerevisiae Met5p	128510	87662	NCU05238	YJR137C
45624	3.87711e-12	0.0565307	-17.6895
45736	2.12017e-11	0.147719	-6.76962	Heterotrimeric G-protein pathway	Cpc2	heterotrimeric G proteins	Gbeta-like WD40 protein	0	148743	78512	NCU05810	YMR116C
45980	6.72513e-13	0.0494931	-20.2049
46128	5.48113e-09	0.118688	-8.42544
46244	1.51659e-11	0.063438	-15.7634
46266	2.67004e-13	0.123454	-8.10021
46816	3.7754e-07	0.0596022	-16.7779	CAZymes	cel3d	Glycoside hydrolase	Glycoside hydrolase family3	b-glucosidase (GenBank acc. No. AAP57759)	35140	201309	NCU07487	0
46819	1.2072e-06	0.0967293	-10.3381	Transport	0	Sugar transporter	transporter containing IPR003663 domain	0	34851	27972	NCU05853	YDL245C
46958	3.99052e-12	0.100532	-9.94709	0	tef1	0	0	0	0	0	0	0
47424	5.98487e-09	0.0836371	-11.9564
47432	8.55615e-12	0.0350312	-28.546
47670	6.00538e-13	0.172276	-5.80464
47710	4.4662e-10	0.0911782	-10.9675	Transport	0	Sugar transporter	transporter containing IPR003663 domain	monosaccharide transporter, 12 TM domains	150280	86768	NCU10021	YDL138W
47814	2.58795e-10	0.0386096	-25.9003
48170	6.84306e-14	0.081515	-12.2677
48178	1.16764e-12	0.130407	-7.66832	Glycosylation	0	Others	UDP-galactopyranose mutase	related to S. cerevisiae UGMA	301560	111228	NCU01824	YMR020W
48773	9.76721e-12	0.103599	-9.65258	Transcription factors	0	Zn2Cys6	0	Zn(II)2Cys6 transcription factor	294558	213406	NCU05308	YJL206C
49038	2.93805e-12	0.0783157	-12.7688
49197	1.16191e-16	0.0332811	-30.0471
49205	3.91072e-11	0.0428363	-23.3447	Antioxidant system	cat-10	0	0	catalase-peroxidase	139063	79736	NCU03297	YKR066C
49213	1.68755e-13	0.0657997	-15.1976
49308	1.56574e-14	0.0062089	-161.059
49594	1.56577e-10	0.140776	-7.10346
49795	5.01015e-10	0.136132	-7.34579
49946	7.52366e-10	0.0526094	-19.008
49979	1.87223e-12	0.178925	-5.58894	Transport	0	Tetrapeptide transporter, OPT1/isp4	transporter containing IPR004648 domain	0	291207	69922	NCU08397	YPR194C
50039	1.38688e-11	0.0190652	-52.4515	Antioxidant system	sod-3	0	0	Manganese superoxide dismutase	82820	77156	NCU09560	YHR008C
50323	0.000417958	0.161156	-6.20516	0	ooc1	0	0	cellulose specific factor	0	0	0	0
50583	1.21903e-08	0.155403	-6.43488
50607	4.80377e-09	0.0817465	-12.2329	Lipid Metabolism	are1	Fatty acid synthesis and acyl group transfer	acyl group transfer	Acyl-CoA:sterol acyltransferase	213158	58320	NCU04144	YNR019W
50786	1.7066e-13	0.0366211	-27.3067
50894	1.18523e-09	0.0619597	-16.1395	Transport	0	Sugar transporter	transporter containing IPR003663 domain	Sugar transporter	44225	57275	NCU06138	YDR536W
51228	7.4456e-16	0.0484983	-20.6193
51415	1.76673e-08	0.0512796	-19.5009
51499	1.92651e-13	0.0271452	-36.8389
51686	2.50322e-11	0.0752084	-13.2964
52021	2.01306e-12	0.161938	-6.17521	protein kinases	0	STE kinase	0	protein kinase, STE type, related to A. niger SepH, and N. crassa CDC-15, involved in septation	231437	32107	NCU01335	YAR019C
52144	1.05946e-14	0.0428073	-23.3605	Protein phosphatases	0	PSP	PP5	Protein Phosphatase 5	296970	197274	NCU01433	YGR123C
52156	2.69187e-11	0.153294	-6.52342
52248	2.13027e-12	0.137254	-7.28578
52763	4.33844e-12	0.0693166	-14.4266
53254	5.17307e-14	0.0216305	-46.2311
53286	1.14184e-12	0.126914	-7.87934
53318	4.89282e-09	0.13284	-7.52785
53475	1.3405e-09	0.0764518	-13.0801
53498	4.43371e-12	0.0721771	-13.8548
53721	3.83556e-10	0.180387	-5.54364
53728	2.32517e-13	0.0496409	-20.1447
53812	5.91541e-12	0.0494131	-20.2375
53815	2.26676e-12	0.0293203	-34.1061
53939	4.10612e-10	0.190408	-5.25189	Genome integrity	POLI	0	0	DNA polymerase iota	129339	54429	NCU06757	YDR419W
53995	4.39248e-12	0.0407907	-24.5154
54005	3.43135e-09	0.119601	-8.36116	Transport	0	Sugar transporter	transporter containing IPR003663 domain	0	129780	34796	NCU06138	YDL194W
54071	1.24872e-14	0.0170462	-58.6642
54086	3.2462e-09	0.164233	-6.08892
54166	1.01507e-12	0.0256038	-39.0567
54219	0.000292209	0.144804	-6.9059	CAZymes	0	Carbohydrate esterase	Carbohydrate esterase family5	0	-	47222	NCU05159	0
54242	3.02956e-09	0.127527	-7.8415	CAZymes	0	Glycoside hydrolase	Glycoside hydrolase family55	candidate b-glycosidase related to b-1,3-glucanase	315637	81563	NCU05105	0
54329	2.11443e-13	0.148481	-6.73487
54349	1.61738e-09	0.0872779	-11.4577
54365	6.23e-12	0.1824	-5.48246
54408	2.72555e-15	0.0812753	-12.3039
54583	1.11424e-08	0.172076	-5.81139
54632	1.32694e-10	0.00596139	-167.746
54667	3.89564e-09	0.193995	-5.15476	Lipid Metabolism	0	Triglyceride utilization	Acyl-CoA synthetase	Acyl-CoA synthetase	0	152958	NCU02107	YBR222C
54694	4.26374e-11	0.0715032	-13.9854
54709	7.51327e-13	0.0759561	-13.1655
55205	1.97755e-11	0.171693	-5.82435
55237	8.08293e-10	0.138226	-7.23453
55318	1.18956e-14	0.115246	-8.67708
55351	5.75469e-11	0.0911008	-10.9769
55375	1.03904e-12	0.137471	-7.27426
55381	8.55586e-17	0.0168174	-59.4624
55443	8.50906e-15	0.0212575	-47.0423
55519	9.07525e-12	0.0714126	-14.0031
55552	3.19608e-15	0.0675411	-14.8058
55631	1.06162e-13	0.0367393	-27.2188	Lipid Metabolism	0	lipase	phospholipase	Phospholiase D	320391	81710	NCU10400	YKR031C
55681	2.76602e-08	0.140189	-7.13325
55766	2.18217e-15	0.0370764	-26.9713
55876	5.93454e-09	0.0384901	-25.9807
55969	5.65986e-13	0.0738081	-13.5487
56081	1.70088e-10	0.0366301	-27.3
56118	3.57534e-10	0.119125	-8.39456
56150	7.53383e-13	0.150764	-6.63288
56289	3.36469e-07	0.0741924	-13.4785
56318	1.95431e-12	0.0461242	-21.6806
56341	7.3179e-13	0.103572	-9.65516
56384	8.00972e-09	0.073743	-13.5606
56546	1.56581e-09	0.0545802	-18.3216
56631	5.98187e-11	0.12142	-8.23591
56684	3.22199e-09	0.105249	-9.50132	Transport	0	Sugar transporter	transporter containing IPR003663 domain	hypothetical sugar transporter family protein	0	159722	NCU00809	YDR536W
56819	1.28373e-12	0.0157826	-63.3611	Sexual development	ECM4	Other genes involved in meiosis in yeasts	0	Glutathione-S-transferase domain,	90432	231757	NCU04368	YKR076W
56830	3.78758e-10	0.11818	-8.46164	CAZymes	0	Carbohydrate esterase	Carbohydrate esterase family10	0	211546	44633	NCU02679	0
56840	2.00815e-07	0.0576353	-17.3505	CAZymes	0	Glycoside hydrolase	Glycoside hydrolase family109	Predicted oxidoreductase	233440	136949	NCU09794	YMR315W
56863	2.51633e-12	0.0536761	-18.6303
56952	3.06946e-09	0.178687	-5.59637
57049	2.69753e-11	0.0662809	-15.0873
57059	3.42219e-11	0.120248	-8.31617	Transcription factors	0	Homeobox	0	conserved hypothetical protein	297397	42882	NCU03266	YML027W
57101	2.13999e-07	0.0812754	-12.3038	Heterotrimeric G-protein pathway	0	GPCRs	7-TM receptor	PTH11-like	0	0	NCU09796	0
57129	9.95533e-10	0.0569493	-17.5595
57198	9.36311e-13	0.0101539	-98.4843	Genome integrity	ERCC1 (RAD10)	0	0	Involved in nucleotide excision repair of DNA damaged with UV light, bulky adducts, or cross-linking agents	320874	152287	NCU07066	YML095C
57252	1.89162e-11	0.102017	-9.8023
57488	3.13884e-12	0.146585	-6.82198	Sexual development	TOP3	meiotic recombination	resolution of recombination intermediate	DNA Topoisomerase III, Relaxing single-stranded negatively-supercoiled DNA	249816	162256	NCU00081	YLR234W
57750	4.01831e-13	0.0815244	-12.2663
57823	1.99371e-10	0.111387	-8.97771
57832	1.00788e-09	0.098391	-10.1635
57869	3.16509e-11	0.123569	-8.09262	Sexual development	pab2	Regulation of meiosis	0	Poly(A) binding protein,	169914	19040	NCU03946	YIR001C
57957	1.00398e-07	0.0709288	-14.0986	Transcription factors	0	General Transcription Factor	0	hypothetical protein	181695	996	NCU02968	YJR134C
57965	8.81864e-08	0.0778638	-12.8429	Sulfur metabolism	0	sulfur related enzymes	EC number 2.5.1.18	glutathione S-transferase, mitochondrial	295179	41538	NCU16638	0
58036	1.41619e-11	0.0428113	-23.3583
58158	3.02666e-16	0.049304	-20.2823	Transport	0	Tetrapeptide transporter, OPT1/isp4	transporter containing IPR004648 domain	0	31997	40872	NCU10763	YJL212C
58213	4.13122e-11	0.198337	-5.04193	Genome integrity	KU80	0	0	ATP-dependent DNA helicase II subunit 2	295201	232258	NCU00077	YMR106C
58321	4.94476e-14	0.0909108	-10.9998
58333	8.31917e-09	0.190272	-5.25563
58442	3.86013e-11	0.135299	-7.39103
58489	6.46191e-13	0.136893	-7.30495
58539	2.98918e-12	0.0524555	-19.0638
58602	3.38112e-11	0.0595596	-16.7899
58613	1.89686e-13	0.0884946	-11.3001
58627	7.17749e-11	0.175934	-5.68393
58628	4.04535e-13	0.0958718	-10.4306
59112	9.38964e-10	0.180113	-5.55207
59173	1.10492e-08	0.0716279	-13.961
59190	1.53558e-14	0.0491201	-20.3583
59248	9.81802e-09	0.198895	-5.02777
59346	5.69641e-12	0.031295	-31.954	Sexual development	CHS5	Ascospore formation	ascospore membrane formation - others	Component of the exomer complex, Export of selected proteins	179314	29748	NCU07435	YLR330W
59689	1.78706e-10	0.0807197	-12.3885	CAZymes	0	Glycoside hydrolase	Glycoside hydrolase family2	candidate b-mannosidase	266136	28953	NCU00890	0
59747	2.9677e-14	0.0409964	-24.3924	RAS-GTPases	0	GTPase regulators	F-BAR_Rgd1; The F-BAR (FES-CIP4 Homology and Bin/Amphiphysin/Rvs)	Predicted Rho GTPase-activating protein	173382	149416	NCU00553	YBR260C
59862	3.9392e-10	0.108571	-9.21054
59894	1.67776e-11	0.070377	-14.2092
59988	4.8438e-15	0.0328703	-30.4226
60033	3.00193e-08	0.125238	-7.98481
60116	5.30988e-14	0.00235744	-424.189	Transport	0	ABC transporter	transporter containing IPR003439 domain	0	29756	36031	NCU03776	YDR135C
60232	1.23957e-12	0.120952	-8.26774
60331	3.80266e-15	0.0616513	-16.2203	RAS-GTPases	Rab7/Ypt7	Small guanosine triphosphatases (GTPases)	The RAB/YPT subfamily	Rab7: Ras-related in brain family 7	312376	73492	NCU03711	YML001W
60337	6.06106e-09	0.0315317	-31.7142
60489	3.53174e-07	0.0473829	-21.1047	CAZymes	0	Carbohydrate esterase	Carbohydrate esterase family5	0	302304	111005	NCU09664	0
60562	9.96909e-08	0.171908	-5.81708
60729	1.68536e-13	0.0750013	-13.3331
60743	3.05697e-12	0.0732984	-13.6429	Glycosylation	0	O-Linked glycan elaboration	GDPMan:Dol-P mannosyltransferase anchoring subunit	related to C. albicans DPM3	257550	92171	NCU05544	0
60768	4.39142e-09	0.141168	-7.08373
60793	7.55207e-10	0.15641	-6.39347
60981	5.88009e-11	0.0948198	-10.5463	Transcription factors	0	C2H2 zinc finger	0	conserved hypothetical protein	173336	124089	NCU05648	YOR113W
60987	1.30225e-10	0.0673176	-14.855	Transport	0	ABC transporter	transporter containing IPR003439 domain	0	319193	190418	NCU02051	YDR135C
61114	1.44097e-10	0.107192	-9.32907
61116	8.2325e-12	0.00626252	-159.68
61127	5.88795e-10	0.116457	-8.58684
61227	1.26418e-11	0.0121239	-82.4816
61239	9.71975e-13	0.0530532	-18.849
61544	9.07546e-14	0.18999	-5.26343	Genome integrity	RFC5	0	0	Replication factor C subunit 5. Heterotetramer of subunits RFC2, RFC3, RFC4 and RFC5 that can form a complex either with RFC1 or with RAD17.	127338	38974	NCU08427	YNL290W
61577	2.27628e-11	0.086802	-11.5205
61595	7.28984e-15	0.0238222	-41.9777
61642	5.47452e-12	0.0426743	-23.4333
61690	1.17755e-11	0.0440074	-22.7234
61705	4.69585e-10	0.106761	-9.36671	Lipid Metabolism	are2	Fatty acid synthesis and acyl group transfer	acyl group transfer	Acyl-CoA:sterol acyltransferase	301974	87128	NCU00035	YNR019W
61746	3.20891e-13	0.0685097	-14.5965	Lipid Metabolism	0	lipase	phospholipase	Phospholiase C	81162	205577	NCU06245	YPL268W
61912	5.54684e-13	0.0615295	-16.2524
62026	2.04713e-11	0.0617395	-16.1971
62041	1.1346e-09	0.190156	-5.25885
62063	3.09822e-10	0.191293	-5.22759
62153	2.28942e-06	0.145376	-6.87873
62165	9.62463e-10	0.0688351	-14.5275
62213	2.09397e-10	0.068152	-14.6731
62271	1.02503e-10	0.168318	-5.94112
62335	3.701e-13	0.064337	-15.5432
62352	1.76203e-14	0.0715771	-13.9709
62401	3.49428e-11	0.152908	-6.53988	Heterotrimeric G-protein pathway	0	cytosolic non-receptor GEFs	RIC8 superfamily	0	89180	90332	NCU02788	YMR188C
62611	1.83539e-10	0.0739844	-13.5164	Transport	0	ABC transporter	transporter containing IPR003439 domain	0	0	20223	NCU02051	YDR135C
62709	1.0101e-09	0.169718	-5.89214
63157	2.78182e-09	0.0875149	-11.4266
63173	3.33938e-14	0.0780756	-12.8081
63204	6.897e-16	0.0503272	-19.87
63354	2.34404e-13	0.11777	-8.49115
63395	3.7976e-11	0.0186134	-53.7247
63419	1.32141e-14	0.0448224	-22.3103
63526	4.20701e-06	0.148991	-6.7118
63620	5.39259e-13	0.0986406	-10.1378
63709	1.52876e-12	0.131381	-7.61147
63746	1.09997e-12	0.0442907	-22.5781
63754	4.50699e-11	0.166639	-6.00099	Sexual development	SSO2	Other genes involved in meiosis in yeasts	0	Syntaxin, Fusion of secretory vesicles	302484	229322	NCU04244	YMR183C
63889	3.9783e-15	0.0697246	-14.3421
63978	4.20847e-15	0.0124068	-80.6011	Transcription factors	0	Zn2Cys6	0	hypothetical protein	223877	148032	NCU09615	YML099C
64011	6.14425e-11	0.199167	-5.02091
64144	3.17004e-13	0.0858274	-11.6513	heat shock proteins	0	Cyclophilin	0	hypothetical cyclophilin-type peptidyl-prolyl cis-trans isomerase, related to S. cerevisiae CPR1p and to N. crassa peptidyl-prolyl cis-trans isomerase H	302741	72397	NCU02614	YDR155C
64271	2.00801e-11	0.095642	-10.4557
64485	6.6393e-12	0.0838795	-11.9219
64561	9.08776e-14	0.0351768	-28.4278
64600	5.99327e-09	0.175394	-5.70144	Glycosylation	0	Oligosaccharyl transferase complex	Swp1	related to S. cerevisiae SWP1	155537	85177	NCU11248	YMR149W
64617	1.18575e-09	0.158896	-6.29343
64625	8.32098e-11	0.118166	-8.46267
64658	8.70808e-14	0.139038	-7.19228
64667	0.00030143	0.155832	-6.41715
64680	7.49505e-13	0.0612172	-16.3353	Chromatin and histone modification	gcn5	histone acetyltransferases (HATs)	GNAT superfamily	related to Gcn5	47901	211918	NCU10847	YGR252W
64834	2.6892e-10	0.180151	-5.55088	CAZymes	0	Carbohydrate esterase	Carbohydrate esterase family1	0	35759	45460	NCU03925	YOR084W
64898	1.13196e-09	0.0319591	-31.29
64971	3.18656e-12	0.0386037	-25.9043
65012	3.79604e-13	0.141859	-7.04928
65324	9.68634e-14	0.0891632	-11.2154
65406	4.14273e-12	0.129164	-7.7421	CAZymes	0	Glycoside hydrolase	Glycoside hydrolase family16	candidate b-glycosidase related to cell-wall modifying enzymes	154960	110754	NCU05974	YGR189C
65483	1.7016e-10	0.0918851	-10.8832	Effector proteins (competition and defense)	0	Proteins with known effector domains	0	Oxidative Activity	215831	7774	NCU03013	0
65494	1.37131e-11	0.116692	-8.56958	Sexual development	Mer3	meiotic recombination	formation of synaptonemal complex - central elements	Meiosis specific DNA helicase, Unwinding of Holliday junctions	91197	190180	NCU05756	YGL251C
65555	1.71277e-10	0.176507	-5.6655
65741	5.29303e-09	0.108732	-9.1969
66047	1.89776e-11	0.0475605	-21.0259	Transcription factors	0	Fungal-trans	0	conserved hypothetical protein	52078	112751	NCU16667	YMR280C
66474	6.72499e-13	0.0224945	-44.4553
66524	8.74095e-12	0.0511144	-19.564
66563	1.16604e-10	0.09646	-10.367
66827	3.06654e-08	0.147692	-6.77086
66835	9.83719e-12	0.137309	-7.28283
66966	3.98678e-11	0.160245	-6.24043
67281	2.1249e-12	0.18963	-5.27343
67339	1.144e-11	0.0924433	-10.8174	Transcription factors	0	Zn2Cys6	0	transcription factor	243762	142199	NCU04295	YAL051W
67377	6.14634e-09	0.10297	-9.71156
68036	4.60585e-10	0.118354	-8.44926
68086	2.27008e-11	0.0351141	-28.4786
68110	8.28224e-11	0.163847	-6.10324
68154	5.5838e-13	0.0071593	-139.678
68178	4.02906e-10	0.147117	-6.7973
68192	2.25454e-10	0.16636	-6.01106
68208	1.43865e-10	0.120156	-8.32255
68254	2.67115e-09	0.171001	-5.84792	Transcription factors	0	Zn2Cys6	0	conserved hypothetical protein	132064	43601	NCU01478	YKL015W
68274	5.28854e-12	0.124301	-8.04499
68587	7.38404e-14	0.029512	-33.8845
68605	2.59932e-10	0.155178	-6.44421
68608	2.13354e-12	0.00974537	-102.613
68706	8.19687e-14	0.0144227	-69.3349
68755	3.96854e-10	0.0386853	-25.8496
68812	1.71133e-12	0.119848	-8.34392	Transport	0	Sugar transporter	transporter containing IPR003663 domain	MSF sugar transporter	131476	83136	NCU09287	YOL103W
68843	3.1291e-11	0.112141	-8.91732
68876	8.45242e-11	0.186901	-5.35043
68924	9.06739e-08	0.0759409	-13.1681
68956	2.5682e-13	0.0666742	-14.9983
68997	2.6191e-07	0.0785054	-12.738
69068	9.85047e-16	0.0244636	-40.8771
69122	1.0041e-10	0.161354	-6.19756
69141	3.33525e-13	0.0664605	-15.0465
69171	3.05585e-07	0.159296	-6.27762
69228	6.73685e-07	0.079325	-12.6064
69287	6.01632e-11	0.113161	-8.83699
69290	7.22112e-10	0.071923	-13.9038
69316	2.82565e-08	0.0846986	-11.8066
69375	6.71225e-10	0.190465	-5.25032
69500	1.19914e-06	0.0830873	-12.0355	Heterotrimeric G-protein pathway	0	GPCRs	7-TM receptor	PTH11-like	0	69487	NCU02903	0
69574	1.4552e-08	0.131444	-7.60783
69611	1.40122e-07	0.0923016	-10.834
69692	1.41995e-11	0.00910865	-109.786
69879	1.12576e-09	0.133053	-7.5158
69957	3.26944e-05	0.0859837	-11.6301	Transport	0	Sugar transporter	transporter containing IPR003663 domain	Predicted transporter (major facilitator superfamily) / hypothetical maltose permease	83926	34676	NCU08858	YBR298C
70025	3.6781e-10	0.0485771	-20.5858
70139	6.3029e-07	0.121637	-8.22121	Heterotrimeric G-protein pathway	0	GPCRs	7-TM receptor	VIII (PAQR, HlyIII family, mPR-like)	142946	160502	NCU04987	YOL002C
70266	8.52091e-14	0.0409355	-24.4287	protein kinases	0	CMGC kinase	0	CMGC type protein kinase	127794	36994	NCU09778	YBR160W
70341	1.89885e-06	0.098818	-10.1196	CAZymes	0	Glycoside hydrolase	Glycoside hydrolase family75	candidate b-glycosidase related to chitosanase	54365	87418	NCU02909	0
70373	2.58839e-11	0.0779466	-12.8293	CAZymes	0	Glycoside hydrolase	Glycoside hydrolase family125	0	296901	184596	NCU09737	0
70500	2.67289e-09	0.199081	-5.02307
70803	1.98719e-10	0.102596	-9.74696	Antioxidant system	cat-9	0	0	catalase-peroxidase	88379	140278	NCU05770	YKR066C
70840	4.30244e-12	0.118713	-8.42368	Effector proteins (competition and defense)	0	Proteins with known effector domains	0	IPR008427 Extracellular membrane protein, CFEM domain	297515	92810	NCU07776	0
70847	7.35526e-11	0.115816	-8.63436
71021	5.3584e-12	0.171743	-5.82265	CAZymes	0	Carbohydrate esterase	Carbohydrate esterase family10	0	301678	56240	NCU03276	YNL320W
71037	1.25929e-09	0.128478	-7.78345
71123	1.12209e-07	0.0945291	-10.5788
71284	6.09701e-09	0.146724	-6.81553
71343	1.00559e-09	0.182866	-5.46849
71468	7.09487e-15	0.0325168	-30.7533	Genome integrity	RPA1	0	0	Replication protein A 70 kDa DNA-binding subunit	139326	85768	NCU03606	YAR007C
71532	8.51702e-09	0.0503559	-19.8586	CAZymes	0	Glycoside hydrolase	Glycoside hydrolase family71	candidate a-glycosidase distantly related to a-1,3-glucanase	302588	70149	NCU06010	0
71559	9.36543e-15	0.0412683	-24.2317
71676	8.17992e-11	0.135178	-7.39765
71970	8.09774e-11	0.185717	-5.38455	Lipid Metabolism	0	lipase	phospholipase	Phospholiase C	157590	89201	NCU02175	YPL268W
72076	8.07615e-07	0.150563	-6.64172	Transcription factors	0	Zn2Cys6	0	conserved hypothetical protein	316804	66292	NCU03643	YOL089C
72231	6.31259e-14	0.188187	-5.31386
72321	1.43927e-10	0.0985816	-10.1439
72567	4.50051e-06	0.0655378	-15.2584	CAZymes	cbh2/cel6a	Glycoside hydrolase	Glycoside hydrolase family6	cellobiohydrolase CBH2	44894	78675	NCU09680	0
72615	6.84928e-14	0.145078	-6.89285
72643	3.33166e-13	0.0941888	-10.617
72800	1.86598e-11	0.0557124	-17.9493
73623	3.09528e-05	0.168363	-5.93954
73632	4.95121e-07	0.0394403	-25.3548	CAZymes	axe1	Carbohydrate esterase	Carbohydrate esterase family5	0	45533	51211	NCU05159	0
73646	1.15095e-15	0.0400539	-24.9664
73665	1.67607e-14	0.0287027	-34.8399
73765	1.77674e-12	0.128601	-7.77598
73774	4.07032e-14	0.0344393	-29.0366
73823	8.05432e-12	0.120455	-8.30183	Sulfur metabolism	0	regulation of sulfur metabolism	0	related to S. cerevisiae Skp1 and N. crassa SCON-3	146592	215651	NCU08991	YDR328C
73853	9.03311e-15	0.00783138	-127.691
73895	2.42749e-14	0.022837	-43.7886
73933	1.82564e-14	0.010736	-93.1444
73937	5.79104e-11	0.162689	-6.14669
74047	7.30809e-13	0.100299	-9.97017	Genome integrity	RRM1	0	0	Ribonucleoside-diphosphate reductase large subunit	297700	61504	NCU03539	YER070W
74122	1.09124e-10	0.072294	-13.8324
74123	7.34404e-11	0.158392	-6.31343
74172	4.90176e-09	0.182146	-5.4901
74177	2.80096e-09	0.17702	-5.64908
74194	7.17292e-05	0.14669	-6.81711	CAZymes	0	Glycoside hydrolase	Glycoside hydrolase family99	lxr1	297930	110629	NCU09041	YNL202W
74198	4.00199e-09	0.0882983	-11.3252	CAZymes	0	Glycoside hydrolase	Glycoside hydrolase family92	candidate a-glycosidase	49834	71600	NCU04798	0
74214	3.37623e-06	0.0933308	-10.7146
74390	5.50716e-10	0.0595643	-16.7886
74409	9.02097e-17	0.00859641	-116.328
74462	1.33496e-08	0.170443	-5.86705
74476	1.13193e-13	0.0453875	-22.0325
74568	4.62686e-13	0.112734	-8.87041
74576	8.10721e-15	0.0994059	-10.0598	Transcription factors	0	bZIP	0	bZIP transcription factor	300980	150786	NCU01994	YHL009C
74635	3.55675e-14	0.0845782	-11.8234
74782	4.56284e-14	0.0914336	-10.9369
74797	5.91178e-11	0.146647	-6.81912
74848	2.02418e-12	0.0629733	-15.8797	RAS-GTPases	0	GTPase regulators	Rho GTPase activator	Rho GTPase-activating protein	247705	132439	NCU07688	YOR127W
74902	4.68315e-13	0.0939326	-10.6459
74947	1.43504e-12	0.128543	-7.7795	Glycosylation	0	GPI-Anchor elaboration	GPI transamidase complex member	related to S. cerevisiae GPI8	148968	91053	NCU07259	YDR331W
74983	2.65933e-13	0.175473	-5.69887
75036	3.36902e-12	0.125091	-7.99418	CAZymes	0	Glycoside hydrolase	Glycoside hydrolase family63	candidate a-glucosidase	317291	87658	NCU01768	YMR196W
75069	7.39319e-13	0.0547214	-18.2744
75169	2.27101e-14	0.0249979	-40.0034
75421	5.7746e-13	0.0723688	-13.8181	CAZymes	0	Glycosyl transferase	Glycosyl transferase family39	Dol-P-Man:protein-O-D-mannosyltransferase	314769	66373	NCU09332	YJR143C
75506	1.87994e-14	0.0465353	-21.4891
75547	4.05729e-14	0.125015	-7.99903	RAS-GTPases	Ran	Small guanosine triphosphatases (GTPases)	RAN subfamily	Ran :Ras-related nuclear proteins	297396	82957	NCU09269	YOR185C
75564	1.29692e-13	0.093691	-10.6734
75568	3.65613e-15	0.0233612	-42.806	Sulfur metabolism	0	sulfur related enzymes	EC number 1.8.4.-	thioredoxin, related to S. cerevisiae Trx1p	301402	52324	NCU02520	YLR043C
75593	4.30002e-13	0.0373631	-26.7644
75646	2.1232e-06	0.0951629	-10.5083	Chromatin and histone modification	0	PRMT family proteins	arginine methyltransferases (PRMTs)	related to prmt-3	164996	40653	NCU01669	YBR034C
75707	8.56572e-12	0.147804	-6.7657
75769	1.69932e-12	0.0579517	-17.2557
75845	1.71324e-09	0.145765	-6.86036	Sulfur metabolism	0	sulfur related enzymes	EC number 2.8.1.7	cysteine desulfurase, related to S. cerevisiae Nfs1p	301514	75378	NCU04636	YCL017C
75859	1.1531e-11	0.0454536	-22.0005	Heterotrimeric G-protein pathway	0	cytosolic non-receptor GEFs	Arr4/Get3-like	0	301914	232207	NCU06717	YDL100C
75890	7.11532e-14	0.0499556	-20.0178
75972	5.23124e-14	0.145194	-6.88735
75992	2.61944e-11	0.144699	-6.91092
76057	2.28658e-14	0.118588	-8.43259
76073	1.51128e-08	0.107259	-9.3232
76117	1.83874e-08	0.197911	-5.05277
76141	3.16775e-11	0.0708324	-14.1178
76204	6.80939e-09	0.139108	-7.18867
76227	1.26541e-11	0.106843	-9.35951	CAZymes	cel3e	Glycoside hydrolase	Glycoside hydrolase family3	b-glucosidase (genBank acc. No. AAP57760); CEL3e	80985	90223	NCU05577	0
76230	4.87163e-06	0.125359	-7.97709
76235	9.1837e-15	0.0574339	-17.4113
76329	1.14572e-14	0.0623714	-16.033
76330	6.77772e-13	0.10039	-9.96115	Transcription factors	0	General Transcription Factor	0	transcription initiation factor TFIID subunit 14	299167	89721	NCU00444	YPL129W
76381	4.84192e-11	0.0443375	-22.5543	Nitrogen metabolism	0	purine catabolic pathway	0	Uricase	145570	78632	NCU07853	0
76571	8.62904e-15	0.00832544	-120.114
76672	5.99478e-10	0.0182181	-54.8905	CAZymes	bgl1/cel3a	Glycoside hydrolase	Glycoside hydrolase family3	b-glucosidase	33409	83777	NCU04952	0
76887	3.0494e-08	0.0764993	-13.072
76897	6.84632e-10	0.0636912	-15.7008
77007	1.16176e-14	0.193516	-5.16753
77202	2.63631e-08	0.133661	-7.48162
77215	2.34179e-15	0.0162565	-61.5138
77281	4.14866e-12	0.0648723	-15.4149
77284	2.38659e-10	0.197415	-5.06548	CAZymes	0	Glycoside hydrolase	Glycoside hydrolase family12	candidate b-glycosidase distantly related to endoglucanase	146814	216443	NCU08227	0
77336	6.00417e-12	0.137877	-7.25286
77353	4.6235e-12	0.107849	-9.27222
77440	1.11012e-15	0.047052	-21.2531
77441	3.01785e-11	0.0388814	-25.7192
77481	1.21151e-07	0.0654921	-15.269
77485	1.62114e-13	0.0816093	-12.2535	heat shock proteins	0	HSP60 cyt family	0	hypothetical TCP1 subunit eta, related to S. cerevisiae CCT7p and to N. crassa T-complex protein 1 subunit eta	137693	79907	NCU09700	YJL111W
77517	8.19305e-14	0.0598961	-16.6956	Transport	0	General substrate transporter	transporter containing IPR005828 domain	0	37336	212504	NCU08114	YDR536W
77634	7.19071e-14	0.0435483	-22.963	Glycosylation	0	GPI-Anchor elaboration	UDP-GlcNAc:phosphatidylinositol acetylglucosaminyltransferase complex member	related to S. cerevisiae GPI1	79147	86701	NCU02255	YGR216C
77713	1.76542e-13	0.00345755	-289.222
77714	4.49837e-10	0.175854	-5.68654
77887	1.49969e-13	0.0170689	-58.5861
78010	1.56825e-14	0.0472904	-21.146	Nitrogen metabolism	0	purine catabolic pathway	0	Allantoicase	148414	214821	NCU01817	YIR029W
78309	3.20279e-11	0.152376	-6.56271	Genome integrity	CHK1	0	0	Serine/threonine-protein kinase ATM	89145	69167	NCU08346	YBR274W
78340	3.50499e-07	0.146979	-6.8037
78357	8.05768e-10	0.0340403	-29.3769
78391	2.95266e-12	0.0545553	-18.33
78401	3.86399e-13	0.0235394	-42.4819
78409	1.15424e-13	0.101498	-9.85242
78561	8.47585e-10	0.104704	-9.55076	Nitrogen metabolism	nit9	nitrate assimilation	0	Molybdenum cofactor	238021	58736	NCU09746	0
78626	1.58754e-10	0.0347654	-28.7643
78768	1.99832e-13	0.0868667	-11.5119
78773	3.17781e-13	0.0302674	-33.0388	Lipid Metabolism	acs1	Triglyceride utilization	Acyl-CoA synthetase	Long-chain acyl-CoA synthetases (AMP-forming)	141248	87561	NCU01654	YER015W
78836	1.72074e-12	0.0610898	-16.3693
78895	6.148e-11	0.154002	-6.4934	Transcription factors	0	Zn2Cys6	0	predicted protein	221642	35417	NCU16898	YAL051W
78966	2.56564e-13	0.17386	-5.75175
79037	5.71916e-12	0.125486	-7.96903
79104	1.25503e-10	0.19407	-5.15278
79106	8.47286e-13	0.108151	-9.24629
79166	3.58239e-10	0.125013	-7.99918
79169	2.04049e-08	0.14493	-6.8999
79202	3.14947e-08	0.0678315	-14.7424
79238	6.6989e-11	0.0766589	-13.0448
79259	1.11202e-11	0.132066	-7.57195
79295	8.66758e-15	0.0499244	-20.0303
79329	3.59797e-11	0.113112	-8.84079
79396	8.7052e-10	0.049999	-20.0004	CAZymes	0	Glycosyl transferase	Glycosyl transferase family2	0	302685	61863	NCU00911	YBR038W
79439	7.08986e-10	0.192062	-5.20666	Mevalonate metabolism	erg10	Acyltransferase, EC 2.3.1.9	0	acetyl-CoA C-acetyltransferase-cytosol	303080	72521	NCU02571	YPL028W
79441	2.50048e-15	0.0227217	-44.0107	Chromatin and histone modification	0	classical histone deacetylases	histone deacetylases class I	related to Sin3a	254023	33123	NCU02578	YOL004W
79448	1.93098e-14	0.0356599	-28.0427
79495	1.57192e-11	0.0902884	-11.0756
79503	6.1864e-14	0.0750697	-13.3209	Genome integrity	MNAT1/TFB3	0	0	RNA polymerase II transcription factor B subunit 3	302795	81979	NCU03124	YOR061W
79565	1.42517e-11	0.129912	-7.6975	Sulfur metabolism	0	sulfur related enzymes	EC number 1.8.1.9	thioredoxin-disulfide reductase	153371	81963	NCU08352	YDR353W
79599	2.90769e-13	0.0480767	-20.8001	Calcium signaling	0	Calcium transporters	0	hypothetical Ca2+ transporter; putative Ca2+/proton exchanger, related to S. cerevisiae Vcx1p	36279	76725	NCU07075	YDL128W
79690	3.83828e-14	0.0131466	-76.0651
79825	6.37808e-13	0.0717647	-13.9344
79884	2.27725e-13	0.0958935	-10.4282
80026	1.19731e-08	0.0553674	-18.0612
80073	4.17673e-13	0.0748014	-13.3687
80149	4.02513e-13	0.0582067	-17.1801
80216	1.51809e-12	0.0453049	-22.0727
80240	1.92052e-12	0.0108374	-92.2731	CAZymes	bga1	Glycoside hydrolase	Glycoside hydrolase family35	b-galactosidase (GenBank acc. No. CAD70669) (EC 3.2.1.23)	52125	42143	NCU00642	0
80312	5.36405e-15	0.0463316	-21.5835
80340	1.63616e-09	0.0702536	-14.2342	CAZymes	0	Glycosyl transferase	Glycosyl transferase family32	0	133591	89619	NCU00609	YGL038C
80437	3.44644e-11	0.165164	-6.05459
80484	7.26109e-14	0.154819	-6.45918
80499	1.38118e-11	0.144118	-6.93875
80579	3.56645e-15	0.0292082	-34.237
80621	5.30694e-11	0.0129071	-77.4767
80645	1.98332e-10	0.0366422	-27.2909
80659	1.90298e-05	0.0781445	-12.7968
80672	4.16587e-14	0.0518798	-19.2753
80716	3.91417e-12	0.16825	-5.94355
80797	8.9767e-11	0.177134	-5.64544	Chromatin and histone modification	0	classical histone deacetylases	histone deacetylases class I	related to HDA1	39952	88835	NCU01525	YNL021W
80898	1.24802e-14	0.0497234	-20.1113	RAS-GTPases	Ypt1	Small guanosine triphosphatases (GTPases)	The RAB/YPT subfamily	Rab1: Ras-related in brain family 1	151229	83505	NCU08477	YFL038C
80911	3.27076e-10	0.156547	-6.38787
80997	1.00681e-17	0.0231112	-43.269	Chromatin and histone modification	0	PRMT family proteins	arginine methyltransferases (PRMTs)	related to prmt-1	243745	185678	NCU07459	YBR034C
81001	1.00983e-10	0.0495706	-20.1732
81022	1.14905e-08	0.0295199	-33.8755
81049	5.79706e-08	0.0890386	-11.2311
81070	2.42914e-13	0.145553	-6.87037
81093	2.52496e-12	0.175755	-5.68975
81115	6.84873e-13	0.0416733	-23.9962
81125	1.52961e-14	0.0341878	-29.2502
81148	5.63261e-09	0.151433	-6.60358
81303	1.52558e-13	0.0316777	-31.568
81331	1.64106e-14	0.022817	-43.8269	Effector proteins (competition and defense)	0	Proteins with known effector domains	0	IPR014044; IPR001283 CAP domain	299424	213853	NCU02470	YKR013W
81348	4.7786e-13	0.0342128	-29.2288
81541	8.59254e-12	0.094305	-10.6039	CAZymes	0	Glycoside hydrolase	Glycoside hydrolase family128	0	299700	85672	NCU09647	0
81570	2.69737e-13	0.169145	-5.9121
81598	1.3824e-09	0.108093	-9.25126	CAZymes	chi18-7/ech2	Glycoside hydrolase	Glycoside hydrolase family18	chitinase; fungal subgroup A chitinase	150676	111088	NCU04554	YDR371W
81649	1.54868e-11	0.126232	-7.92193
81670	1.9925e-13	0.0530065	-18.8656	Transport	0	General substrate transporter	transporter containing IPR005828 domain	0	150770	3016	NCU06384	YDR536W
81797	7.0414e-14	0.178245	-5.61024
81884	1.10275e-13	0.0412063	-24.2682
81896	1.25055e-11	0.140275	-7.12887
82037	2.01276e-09	0.18875	-5.29801	Transport	0	General substrate transporter	transporter containing IPR005828 domain	0	299566	77839	NCU04809	YCR098C
82227	1.3755e-08	0.16038	-6.23519	CAZymes	cel3c	Glycoside hydrolase	Glycoside hydrolase family3	b-glucosidase (GenBank acc. No. AAP57756)	245984	45882	NCU07487	0
82296	7.01887e-10	0.114041	-8.76877
82326	1.4318e-11	0.0776125	-12.8845
82334	3.90076e-12	0.061832	-16.1729
82510	8.67749e-11	0.150606	-6.63985	Chromatin and histone modification	0	core histones	0	related to H4	297966	88786	NCU01634	YNL030W
82529	2.42563e-12	0.0663559	-15.0703	Lipid Metabolism	ale1	Fatty acid synthesis and acyl group transfer	acyl group transfer	Lysophospholipid acyltransferase	271418	57516	NCU06194	YOR175C
82606	2.47498e-09	0.185378	-5.39439
82613	4.27162e-11	0.125669	-7.95742
82619	3.07251e-07	0.191369	-5.22551
82626	1.71069e-09	0.126148	-7.92719	Transport	0	ABC transporter	transporter containing IPR003439 domain	Transporter, ABC superfamily (Breast cancer resistance protein)	0	65721	NCU00290	YOL075C
102382	4.30308e-14	0.0179224	-55.7962
102468	5.08195e-09	0.137537	-7.27079
102554	2.19424e-12	0.125105	-7.99329
102555	6.7236e-13	0.0578532	-17.2851
102581	3.19431e-11	0.181963	-5.49562	Genome integrity	HR23/RAD23	0	0	Plays a central role both in proteasomal degradation of misfolded proteins and DNA repair	298203	84601	NCU07542	YEL037C
102673	3.96943e-11	0.10679	-9.36418
102723	1.32241e-10	0.159684	-6.26238	RAS-GTPases	GYP6	GTPase regulators	Rab GTPase activator	Ypt/RabGAP	81990	71936	NCU06257	YJL044C
102794	7.01794e-14	0.0459946	-21.7417
102892	1.01862e-13	0.0576199	-17.3551
102904	2.25128e-11	0.0612559	-16.325
102960	1.00561e-10	0.193646	-5.16407
102966	4.42369e-09	0.0441339	-22.6583
102985	7.81907e-09	0.148655	-6.72698
103012	2.26767e-10	0.100964	-9.90454	Sulfur metabolism	0	sulfur assimilation	EC number 1.14.11.17	taurine dioxygenase	49608	189583	NCU07819	YLL057C
103039	2.36854e-05	0.19061	-5.24632
103065	4.6627e-05	0.159088	-6.28583
103131	8.49175e-13	0.0392706	-25.4643
103132	3.11581e-13	0.0185111	-54.0216
103147	2.89019e-07	0.0980689	-10.1969
103153	4.86814e-08	0.184691	-5.41444
103162	4.3149e-11	0.0255683	-39.111
103167	6.27982e-09	0.128148	-7.80349
103179	3.11457e-10	0.0452213	-22.1135
103335	2.18325e-13	0.0472262	-21.1747
103350	1.12751e-11	0.135302	-7.3909
103455	1.09452e-09	0.0348644	-28.6825
103506	1.34204e-13	0.175414	-5.70079
103517	4.00455e-12	0.0760821	-13.1437
103594	8.60579e-13	0.0504291	-19.8298
103720	4.68963e-11	0.105147	-9.51046
103822	5.18306e-15	0.0307803	-32.4883
103951	6.51754e-12	0.157822	-6.33624
104021	4.00822e-12	0.107357	-9.31472
104072	0.000111572	0.183681	-5.44423	Transport	0	Sugar transporter	transporter containing IPR003663 domain	Predicted transporter (major facilitator superfamily)	81355	0	NCU08152	YEL069C
104152	3.53918e-10	0.064087	-15.6038
104199	1.1857e-10	0.172137	-5.80934	Transcription factors	0	bZIP	0	conserved hypothetical protein	169743	120623	NCU01851	YMR224C
104263	5.82865e-12	0.0608584	-16.4316
104288	7.25824e-10	0.127817	-7.82367
104291	7.51516e-12	0.0627358	-15.9399
104333	9.75835e-13	0.0529609	-18.8818
104334	1.45854e-09	0.150109	-6.66181
104364	1.13597e-11	0.173665	-5.75823	protein kinases	0	STE kinase	0	STE type protein kinase related to S. cerevisiae STE20	133786	159307	NCU03894	YHL007C
104451	1.96649e-08	0.0932678	-10.7218
104491	3.73926e-14	0.0697724	-14.3323
104541	6.8382e-11	0.174617	-5.7268
104643	1.22965e-12	0.095197	-10.5045	Chromatin and histone modification	0	chromatin-binding domain proteins	PHD domain proteins	related to PHD_1	314944	173895	NCU09388	YLR095C
104661	9.93069e-15	0.0166118	-60.1982
104890	1.82572e-10	0.136045	-7.3505
104925	8.30434e-10	0.071531	-13.98
104972	8.49054e-13	0.0231647	-43.1691
105202	3.47115e-16	0.0467817	-21.3759
105255	6.92305e-13	0.0675896	-14.7952	Transcription factors	0	Zn2Cys6	0	conserved hypothetical protein	90089	114486	NCU06068	YKL038W
105260	3.3792e-09	0.137632	-7.26573	Transport	0	Sugar transporter	transporter containing IPR003663 domain	Predicted transporter (major facilitator superfamily)	80986	223834	NCU09287	YOL103W
105288	1.83305e-12	0.00808656	-123.662	CAZymes	0	Glycoside hydrolase	Glycoside hydrolase family99	0	132630	58828	0	0
105342	2.58439e-09	0.138932	-7.19776
105475	1.30092e-13	0.0515075	-19.4147	Transcription factors	0	Zn2Cys6	0	hypothetical protein	0	135256	NCU02214	YOR380W
105533	3.14845e-15	0.00864354	-115.693
105710	6.61738e-13	0.0314629	-31.7835
105775	2.4797e-08	0.0935721	-10.6869
105874	1.30637e-08	0.173976	-5.74793
105938	2.19291e-10	0.166435	-6.00837
105968	8.7186e-12	0.0151361	-66.0672
106018	9.41943e-11	0.137951	-7.24893
106039	7.825e-13	0.0876436	-11.4098
106129	1.80088e-10	0.0597393	-16.7394
106145	1.28838e-12	0.169805	-5.8891
106148	7.44125e-12	0.0896727	-11.1517
106276	1.11731e-13	0.0325821	-30.6917
106330	4.50666e-13	0.0235512	-42.4607	Transport	0	Sugar transporter	transporter containing IPR003663 domain	0	29546	211568	NCU00988	YFL011W
106356	2.06264e-11	0.020245	-49.3948
106378	1.9786e-10	0.156504	-6.38961
106391	1.46439e-07	0.170935	-5.85018
106471	1.57139e-11	0.039727	-25.1718	Transcription factors	0	Transcription factor Opi1	0	related to clock-controlled gene-8	164460	176270	NCU09686	YHL020C
106491	6.16511e-07	0.143489	-6.96919
106531	1.15794e-12	0.0689261	-14.5083
106570	7.43335e-09	0.130444	-7.66611
106606	1.9656e-11	0.0437773	-22.8429
106617	5.5822e-15	0.0724527	-13.8021
106623	1.97857e-08	0.0777385	-12.8636
106645	1.21692e-09	0.12195	-8.20006
107187	1.06992e-11	0.0714103	-14.0036
107255	8.48861e-12	0.0339987	-29.4129	RAS-GTPases	Arl2	Small guanosine triphosphatases (GTPases)	ARF/SAR subfamily	Arl2: ADP-ribosylation factor like 2	77939	39006	NCU00218	YBR164C
107279	5.11135e-14	0.0944451	-10.5882
107340	3.48568e-12	0.108836	-9.18817
107554	1.86457e-08	0.132147	-7.56735	Sexual development	GTT1	Other genes involved in meiosis in yeasts	0	ER associated glutathione S-transferase,	191487	66601	NCU05706	YIR038C
107704	2.32094e-06	0.14557	-6.86957	Effector proteins (competition and defense)	0	Proteins with known effector domains	0	IPR008701 Necrosis inducing Peptide	302472	50664	0	YPR157W
107775	2.42403e-08	0.157669	-6.34242
107856	1.75129e-08	0.134986	-7.40816
107857	7.02445e-13	0.116712	-8.56807
107858	5.72656e-08	0.185998	-5.37641	Transcription factors	0	Zn2Cys6	0	conserved hypothetical protein	0	0	NCU01478	YOL089C
108018	1.04733e-08	0.101256	-9.87592
108066	1.73673e-12	0.117254	-8.52847	Transcription factors	0	General Transcription Factor	0	transcription initiation factor IIA gamma chain	298448	90125	NCU09748	YKL058W
108132	8.8803e-10	0.088505	-11.2988
108143	1.52118e-09	0.0291608	-34.2927
108144	3.7355e-08	0.115375	-8.66742
108160	7.82937e-11	0.141481	-7.06806
108208	3.26787e-11	0.102535	-9.75274	Transcription factors	0	Myb	0	conserved hypothetical protein	0	65219	NCU03416	YPL128C
108216	2.3764e-10	0.0961493	-10.4005
108235	8.51127e-14	0.0254062	-39.3605
108299	4.97166e-14	0.0268491	-37.2453
108367	2.30759e-10	0.127254	-7.85829
108421	2.21148e-12	0.115918	-8.62678	Genome integrity	POLE3	0	0	DNA polymerase epsilon subunit 3	87826	17298	NCU03073	YDR121W
108463	3.17125e-11	0.0432246	-23.135
108477	3.84738e-09	0.144296	-6.93019	CAZymes	0	Glycoside hydrolase	Glycoside hydrolase family13	candidate oligo-1,6-glucosidase	128066	55697	NCU06523	YGR287C
108519	2.86276e-11	0.106016	-9.4325	Chromatin and histone modification	0	ubiquitin system	E2-ubiquitin conjugating enzyme	Related E2	299868	35422	NCU04302	YDL064W
108555	7.59196e-14	0.0253181	-39.4974
108592	2.42524e-13	0.0411088	-24.3257
108655	3.90706e-05	0.187233	-5.34093
108667	2.13099e-10	0.123085	-8.12445
108672	1.33227e-10	0.0382783	-26.1245	CAZymes	0	Glycoside hydrolase	Glycoside hydrolase family71	candidate a-1,3-glucanase	81097	76832	NCU06010	0
108697	5.75363e-11	0.147491	-6.78007
108701	5.24598e-09	0.174444	-5.73251
108806	9.35876e-13	0.0461041	-21.69
108914	3.7167e-12	0.004193	-238.492
108940	9.78642e-14	0.0489213	-20.441	Transcription factors	0	Zn2Cys6	0	C6 finger domain-containing protein	323311	85198	NCU02576	YOL089C
109086	2.8889e-12	0.0473116	-21.1365	Lipid Metabolism	sct1	Fatty acid synthesis and acyl group transfer	acyl group transfer	Glycerol-3-phosphate 1-O-acyltransferase/glycerone-phosphate O-acyltransferase	127885	190817	NCU05985	YBL011W
109094	2.79406e-11	0.0922111	-10.8447
109123	1.72409e-12	0.169089	-5.91404
109221	3.19121e-06	0.184253	-5.42731
109244	2.62409e-08	0.13941	-7.17308
109378	4.17164e-08	0.159021	-6.28846
109531	1.10232e-10	0.0567343	-17.626
109585	3.80445e-12	0.0809646	-12.3511
109641	6.23151e-12	0.0200136	-49.9659
109652	1.99765e-11	0.111548	-8.96474
109716	1.54936e-12	0.175781	-5.6889
109835	2.43967e-09	0.139497	-7.16861	Effector proteins (competition and defense)	0	Proteins with known effector domains	0	IPR001938 Thaumatin, pathogenesis-related	306146	65931	NCU00572	0
109998	8.48859e-12	0.0188827	-52.9585
110150	3.91976e-09	0.187124	-5.34404
110244	1.58121e-12	0.0818272	-12.2209
110293	8.15154e-11	0.0934263	-10.7036
110342	1.30305e-08	0.0935718	-10.687
110363	1.30549e-08	0.039219	-25.4979
110406	1.43992e-11	0.0683538	-14.6298
110452	5.04618e-13	0.039384	-25.391
110471	1.59095e-09	0.11153	-8.96619
110507	1.33255e-14	0.0673223	-14.8539
110638	3.16992e-13	0.0727407	-13.7475
110686	2.15023e-11	0.0831189	-12.031
110765	6.10177e-13	0.0180645	-55.357
110790	2.88647e-09	0.044647	-22.3979
110811	6.82103e-10	0.15328	-6.52399
110826	3.78607e-10	0.0982043	-10.1829
110879	1.62662e-06	0.0393293	-25.4263
110899	9.18061e-16	0.00671642	-148.889
110974	4.07741e-11	0.0780134	-12.8183
110983	2.34016e-12	0.0874058	-11.4409
111033	4.79414e-09	0.197078	-5.07413
111085	9.86289e-10	0.0490226	-20.3988
111226	3.61827e-11	0.191268	-5.22826
111251	5.07944e-13	0.00969091	-103.19
111361	2.44631e-16	0.0752376	-13.2912
111604	1.32361e-09	0.168352	-5.93994
111644	1.07327e-13	0.0580093	-17.2386
111663	3.11708e-12	0.129101	-7.74588
111694	5.86263e-13	0.0782089	-12.7863
111750	2.95063e-09	0.0710204	-14.0805
111762	6.66282e-08	0.0921091	-10.8567
111774	8.86864e-10	0.0602924	-16.5858
111991	1.73465e-11	0.176257	-5.67354
112081	5.77232e-10	0.100145	-9.98555
112126	3.86516e-09	0.177516	-5.63328
112134	6.0859e-05	0.0940018	-10.6381	Transcription factors	0	Fungal-trans	0	conserved hypothetical protein	87585	148629	NCU08315	YIL130W
112146	2.27953e-07	0.101792	-9.82396
112202	1.43466e-10	0.119842	-8.34435	Transcription factors	0	Zn2Cys6	0	conserved hypothetical protein	174663	37113	NCU06324	YML076C
112285	1.10106e-06	0.186854	-5.35178
112346	2.76055e-12	0.167767	-5.96064
112458	3.10251e-09	0.184724	-5.41349
112525	2.78551e-10	0.120315	-8.31149
112640	1.662e-09	0.0835838	-11.964	Effector proteins (competition and defense)	0	Proteins with known effector domains	0	Chloroperoxidase	0	51248	NCU11046	0
119593	8.4949e-14	0.0404285	-24.735
119600	4.30926e-11	0.0784773	-12.7425	Glycosylation	0	Oligosaccharyl transferase complex	Ost1	related to S. cerevisiae OST1	298272	79118	NCU02541	YJL002C
119603	1.58457e-12	0.162786	-6.14305
119724	6.81217e-11	0.146055	-6.84673	Protein phosphatases	0	PP inhibitor	PPI	Protein phosphatase inhibitor	297757	19035	NCU01670	YFR003C
119735	2.31417e-12	0.11952	-8.36679	Asexual development	ccg-7 (gpd-1)	Orthologues of Neurospora crassa ccg genes involved in asexual reproduction	0	glyceraldehyde-3-phosphate dehydrogenase-1	297741	79043	NCU01528	YGR192C
119789	1.19723e-10	0.120946	-8.26812
119845	6.02863e-12	0.0539128	-18.5485	Sulfur metabolism	0	sulfur assimilation	EC number 2.A.29.15.1	mitochondrial oxaloacetate/sulfate/thiosulfate transporter	128804	70356	NCU07884	YKL120W
119864	1.43557e-07	0.144943	-6.89928
119876	3.96458e-09	0.169899	-5.88585
119931	6.97334e-14	0.0189466	-52.7799
119940	9.80953e-14	0.0830858	-12.0358
119975	5.7236e-11	0.167395	-5.97391	Asexual development	ccg-6	Orthologues of Neurospora crassa ccg genes involved in asexual reproduction	0	N.crassa CCG-6 - CLOCK-CONTROLLED PROTEIN 6 (CCG-6)	131832	19097	NCU01418	YDR077W
119981	8.58568e-10	0.14205	-7.03975
120057	1.47861e-08	0.154526	-6.47139
120113	1.57339e-10	0.149097	-6.70703
120120	2.13775e-07	0.191166	-5.23107
120143	4.30344e-10	0.0896429	-11.1554	heat shock proteins	0	HSP40 family	0	hypothetical hsp40, related to S. cerevisiae MDJ1p (mitochondrial) and to N. crassa mitochondrial DnaJ chaperone	203336	115792	NCU05196	YFL016C
120147	4.71913e-11	0.112854	-8.86102
120189	1.85652e-15	0.0942346	-10.6118
120198	6.38354e-15	0.0145791	-68.5912	CAZymes	0	Glycosyl transferase	Glycosyl transferase family35	0	301237	78413	NCU07027	YPR160W
120288	4.87828e-12	0.025248	-39.6071
120311	1.61072e-08	0.105649	-9.46526
120326	1.52699e-09	0.123442	-8.10094
120381	1.66585e-08	0.148174	-6.74881
120394	3.26669e-13	0.14314	-6.98615	heat shock proteins	0	HSP60 cyt family	0	hypothetical TCP1 subunit alpha, related to S. cerevisiae TCP1p and to N. crassa T-complex protein 1 subunit alpha	158578	76557	NCU04448	YDR212W
120424	1.20742e-12	0.0603738	-16.5635
120498	2.68706e-09	0.111324	-8.98275	Protein phosphatases	0	PTPA	PTPA	Phosphotyrosyl phosphatase activator	297400	183029	NCU03269	YPL152W
120524	1.32764e-08	0.154018	-6.49275
120534	4.70946e-16	0.0539359	-18.5405
120539	7.41127e-15	0.0958744	-10.4303
120568	7.99472e-13	0.0783776	-12.7587
120621	4.65437e-11	0.118776	-8.41923
120646	6.0327e-11	0.0806792	-12.3948
120650	1.81505e-12	0.106501	-9.38962
120661	7.64778e-12	0.0930126	-10.7512
120830	8.40146e-14	0.0804449	-12.4309
120868	1.86052e-10	0.149042	-6.70953
120926	4.3627e-07	0.129276	-7.73537
120952	3.29571e-15	0.00805843	-124.094
120953	3.46705e-09	0.034202	-29.2381
121003	6.20226e-11	0.0782998	-12.7714
121009	2.75296e-14	0.0605431	-16.5171
121011	4.10346e-12	0.0820514	-12.1875	Sexual development	PIB1	Other genes involved in meiosis in yeasts	0	RING-type ubiquitin ligase, FYVE finger domain,	321091	214807	NCU08360	YDR313C
121028	7.71234e-14	0.0368063	-27.1692
121031	5.61965e-16	0.00896427	-111.554
121061	3.41458e-09	0.170845	-5.85326	Genome integrity	CHK2 (RAD53)	0	0	Serine/threonine-protein kinase ATR	148272	175355	NCU02814	YDL101C
121074	8.82704e-10	0.164666	-6.07291	Transcription factors	0	Homeobox	0	conserved hypothetical protein	164928	87030	NCU03070	YML027W
121111	1.55433e-08	0.171998	-5.81404
121143	1.1421e-11	0.0643019	-15.5516
121172	1.12657e-08	0.175195	-5.70791
121214	2.32307e-12	0.0705839	-14.1675
121262	5.08512e-13	0.0366004	-27.3221
121275	5.99559e-11	0.0637086	-15.6965
121292	2.85179e-15	0.0195016	-51.2778
121298	5.13097e-10	0.0579069	-17.2691
121306	1.87278e-10	0.15616	-6.40367
121308	3.20732e-11	0.101324	-9.86932
121372	4.56287e-11	0.159525	-6.26863
121418	4.24482e-09	0.00664681	-150.448	CAZymes	aes1	Carbohydrate esterase	Carbohydrate esterase family16	0	29926	58493	NCU06364	YIL129C
121420	2.39399e-10	0.196024	-5.10142
121469	2.11359e-09	0.128991	-7.75249
121522	2.64348e-12	0.0990397	-10.097	Chromatin and histone modification	0	core histones	0	related to H2A	300145	215760	NCU02437	YDR225W
121534	1.80992e-06	0.11047	-9.05219	Sexual development	PDC1	Other genes involved in meiosis in yeasts	0	Pyruvate decarboxylase, Decarboxylates pyruvate to acetaldehyde	150078	74222	NCU02397	YLR134W
121539	8.06732e-13	0.0845779	-11.8234	protein kinases	tmk1	CMGC kinase	MAPK	MAPkinase, related to KSS1, filamentation pathway	150085	74211	NCU02393	YBL016W
121550	9.57297e-10	0.0995252	-10.0477	Lipid Metabolism	cho1	Phospholipid synthesis and turnover	Phospholipid synthesis	Phosphatidylserine synthase	150107	36484	NCU02381	YER026C
121593	6.60949e-14	0.0917887	-10.8946
121684	1.01296e-17	0.00105445	-948.359	protein kinases	0	CAMK kinase	0	CAMK type kinase, related to N. crassa CAMK-2	222849	178999	NCU02283	YFR014C
121693	2.69935e-10	0.139921	-7.1469
121706	2.49214e-08	0.148015	-6.75608
121739	2.27462e-08	0.12319	-8.11754
121754	2.26233e-12	0.112861	-8.86042	heat shock proteins	0	HSP40 family	0	hypothetical hsp40, related to S. cerevisiae SEC63p and to N. crassa translocation complex componenet	130300	82542	NCU00169	YOR254C
121789	1.02574e-14	0.01389	-71.994
121814	8.03386e-10	0.178843	-5.59149
121883	1.02667e-09	0.0656072	-15.2422
121894	4.40232e-12	0.0808444	-12.3694	Transcription factors	0	Zn2Cys6	0	conserved hypothetical protein	281438	42822	NCU06407	YMR280C
121915	2.06905e-12	0.114675	-8.72028
121950	3.29473e-11	0.135473	-7.38157	Sulfur metabolism	0	regulation of sulfur metabolism	0	Rbx1, related to S. cerevisiae Hrt1p	297990	216834	NCU11300	YOL133W
121975	9.08175e-14	0.111591	-8.96127
122001	7.54488e-15	0.015105	-66.2031
122036	4.29563e-15	0.0383946	-26.0453
122048	1.52433e-12	0.0595569	-16.7907
122065	4.4151e-12	0.0894481	-11.1797
122069	4.07691e-07	0.132394	-7.55322
122081	1.48856e-06	0.0503319	-19.8681	CAZymes	egl1/cel7b	Glycoside hydrolase	Glycoside hydrolase family7	endo-1,4-glucanase EGL1; C-terminal CBM1	161114	182161	NCU05057	0
122083	5.10714e-12	0.18008	-5.55308
122230	4.79246e-12	0.099248	-10.0758
122233	7.4181e-11	0.173301	-5.77031
122301	4.29729e-11	0.0253632	-39.4272	Sulfur metabolism	0	sulfur related biosynthetic pathways	EC number 2.5.1.49	O-acetyl-L-homoserine sulfhydrylase, related to S. cerevisiae Met17p	195487	74905	NCU01652	YLR303W
122497	6.71524e-16	0.0081685	-122.421
122499	3.7002e-08	0.143662	-6.96078
122505	2.44417e-09	0.110103	-9.08243
122526	1.06502e-09	0.124102	-8.05788
122531	1.12646e-12	0.0462155	-21.6378
122541	3.15179e-08	0.115873	-8.63012	Transcription factors	0	C2H2 zinc finger	0	conserved hypothetical protein	36070	89428	NCU10006	YDR253C
122593	2.19822e-13	0.0955272	-10.4682	RAS-GTPases	Rab5/Ypt51/Vsp21	Small guanosine triphosphatases (GTPases)	The RAB/YPT subfamily	Rab5: Ras-related in brain family 5	132347	85002	NCU00895	YOR089C
122653	1.35191e-11	0.109293	-9.14975	Secondary metabolism	tps12	Terpenoid synthase	Putative squalene synthase	Terpenoid synthase domain containing	303098	81989	NCU06054	YHR190W
122703	1.58421e-13	0.192636	-5.19113
122735	6.49205e-13	0.0390346	-25.6183	protein kinases	0	AGC kinase	0	AGC type kinase related to N. crassa STK-49	245569	45971	NCU07062	YHR205W
122868	3.05617e-10	0.167661	-5.96443
122879	5.86727e-09	0.151105	-6.6179	Transcription factors	0	bHLH	0	conserved hypothetical protein	298437	178515	NCU05970	YOR032C
122903	4.3611e-14	0.0310961	-32.1584
122987	4.53667e-14	0.0341546	-29.2786
123008	3.2643e-13	0.00961688	-103.984
123029	9.00258e-10	0.135998	-7.35306	Antioxidant system	sod-1	0	0	Cu/Zn-superoxide dismutase	298583	183329	NCU02133	YJR104C
123084	4.42833e-07	0.112804	-8.86492
123145	1.41052e-11	0.06681	-14.9678
123179	6.14179e-11	0.0986852	-10.1332
123186	3.94109e-11	0.156392	-6.39417
123202	7.83632e-11	0.0591892	-16.895
123223	1.86444e-12	0.0237912	-42.0324
123255	1.45012e-10	0.102891	-9.71898	Effector proteins (competition and defense)	0	Proteins with known effector domains	0	Ser-Thr Domain Proteins	316741	41959	NCU00665	YHR202W
123256	2.23917e-10	0.113678	-8.79675
123274	1.32234e-11	0.00823966	-121.364
123471	1.13432e-06	0.156835	-6.37614
123473	1.54782e-09	0.111355	-8.98028
123658	3.92277e-10	0.126195	-7.92425
123686	3.54088e-05	0.107573	-9.29598
123699	1.2577e-13	0.0695051	-14.3874	Transcription factors	0	Zn2Cys6	0	fungal specific transcription factor, putative	299684	140473	NCU07675	YLR228C
123702	5.80638e-11	0.148942	-6.71401
123733	5.2569e-10	0.14615	-6.84229
123786	2.9685e-10	0.0995752	-10.0427	Secondary metabolism	tex2	Nonribosomal peptide synthetase	Peptaibol	Nonribosomal peptide synthetase	0	10003	NCU08441	YBR115C
123801	3.65239e-16	0.0961713	-10.3981
123827	1.78962e-10	0.126507	-7.9047	Antioxidant system	cat-8	0	0	catalase-peroxidase	155960	215514	NCU05770	YKR066C
123888	1.20507e-10	0.0658662	-15.1823
123902	9.1486e-12	0.0727718	-13.7416
123914	5.16395e-06	0.13795	-7.24902
123987	1.10838e-11	0.0107761	-92.7976
123992	8.6872e-08	0.0736144	-13.5843	CAZymes	0	Carbohydrate binding module	Carbohydrate binding module family63	0	80187	49838	NCU09680	0
124002	3.1486e-07	0.123128	-8.12165	Transport	0	Oligopeptide transporter OPT superfamily	transporter containing IPR004813 domain	0	129432	58191	NCU09773	YJL212C
124010	3.15359e-12	0.167493	-5.97039
124059	5.95436e-10	0.0452087	-22.1196
124061	1.38558e-11	0.153265	-6.52464
124136	4.54704e-08	0.11345	-8.81443
124148	1.00397e-09	0.181985	-5.49495
124169	3.90083e-08	0.0471012	-21.2309
124177	4.69912e-08	0.0296664	-33.7081
124198	1.93948e-06	0.1103	-9.06617
124234	1.56012e-13	0.0659134	-15.1714	cAMP pathway	cap1	0	0	hypothetical adenylate cyclase associated protein (CAP)	142327	77527	NCU08008	YNL138W
124293	2.58534e-11	0.160963	-6.21261

## Sheet: Funcat 5up CBS
Functional category analysis of genes upregulated in CBS999.97 background
FUNCTIONAL CATEGORY	abs SET	rel SET	genes SET	abs GENOME	rel GENOME	rel SET/rel GENOME	P-VALUE
01 METABOLISM	156	36.7	TRIREDRAFT_103032 TRIREDRAFT_54954 TRIREDRAFT_44476 TRIREDRAFT_54865 TRIREDRAFT_54972 TRIREDRAFT_119875 TRIREDRAFT_53872 TRIREDRAFT_74379 TRIREDRAFT_71259 TRIREDRAFT_43873 TRIREDRAFT_53558 TRIREDRAFT_44041 TRIREDRAFT_102953 TRIREDRAFT_73643 TRIREDRAFT_120106 TRIREDRAFT_21553 TRIREDRAFT_55871 TRIREDRAFT_103470 TRIREDRAFT_120110 TRIREDRAFT_55306 TRIREDRAFT_45456 TRIREDRAFT_72685 TRIREDRAFT_45317 TR…	2966	32.5	1.12923	0.0322715
01.01 amino acid metabolism	19	4.48	TRIREDRAFT_54865 TRIREDRAFT_53872 TRIREDRAFT_45459 TRIREDRAFT_104071 TRIREDRAFT_57868 TRIREDRAFT_60458 TRIREDRAFT_77119 TRIREDRAFT_60581 TRIREDRAFT_3823 TRIREDRAFT_78072 TRIREDRAFT_121856 TRIREDRAFT_122287 TRIREDRAFT_79741 TRIREDRAFT_79933 TRIREDRAFT_72086 TRIREDRAFT_66517 TRIREDRAFT_123631 TRIREDRAFT_68615 TRIREDRAFT_82516	452	4.95	0.905051	1
01.01.03 assimilation of ammonia, metabolism of the glutamate group	3	0.70	TRIREDRAFT_57868 TRIREDRAFT_60581 TRIREDRAFT_122287	90	0.98	0.714286	1
01.01.03.02 metabolism of glutamate	2	0.47	TRIREDRAFT_57868 TRIREDRAFT_122287	45	0.49	0.959184	1
01.01.03.02.01 biosynthesis of glutamate	2	0.47	TRIREDRAFT_57868 TRIREDRAFT_122287	29	0.31	1.51613	0.393493
01.01.03.03 metabolism of proline	1	0.23	TRIREDRAFT_57868	12	0.13	1.76923	0.435579
01.01.03.03.01 biosynthesis of proline	1	0.23	TRIREDRAFT_57868	8	0.08	2.875	0.31697
01.01.03.03.02 degradation of proline	1	0.23	TRIREDRAFT_57868	7	0.07	3.28571	0.283621
01.01.03.05 metabolism of arginine	1	0.23	TRIREDRAFT_60581	33	0.36	0.638889	1
01.01.03.05.01 biosynthesis of arginine	1	0.23	TRIREDRAFT_60581	24	0.26	0.884615	1
01.01.05 metabolism of urea cycle, creatine and polyamines	3	0.70	TRIREDRAFT_77119 TRIREDRAFT_60581 TRIREDRAFT_68615	37	0.40	1.75	0.246343
01.01.05.01 metabolism of polyamines	1	0.23	TRIREDRAFT_77119	13	0.14	1.64286	0.461868
01.01.05.01.01 biosynthesis of polyamines	1	0.23	TRIREDRAFT_77119	5	0.05	4.6	0.211971
01.01.05.03 metabolism of urea (urea cycle)	1	0.23	TRIREDRAFT_68615	21	0.23	1	0.632645
01.01.06 metabolism of the aspartate family	5	1.17	TRIREDRAFT_60581 TRIREDRAFT_3823 TRIREDRAFT_79933 TRIREDRAFT_66517 TRIREDRAFT_123631	99	1.08	1.08333	0.491017
01.01.06.05 metabolism of methionine	3	0.70	TRIREDRAFT_3823 TRIREDRAFT_79933 TRIREDRAFT_66517	39	0.42	1.66667	0.271777
01.01.06.05.01 biosynthesis of methionine	3	0.70	TRIREDRAFT_3823 TRIREDRAFT_79933 TRIREDRAFT_66517	25	0.27	2.59259	0.108003
01.01.06.06 metabolism of lysine	2	0.47	TRIREDRAFT_60581 TRIREDRAFT_123631	33	0.36	1.30556	0.458347
01.01.06.06.01 biosynthesis of lysine	2	0.47	TRIREDRAFT_60581 TRIREDRAFT_123631	21	0.23	2.04348	0.255419
01.01.06.06.01.01 diaminopimelic acid pathway	1	0.23	TRIREDRAFT_60581	10	0.10	2.3	0.379094
01.01.06.06.01.03 aminoadipic acid pathway	1	0.23	TRIREDRAFT_123631	8	0.08	2.875	0.31697
01.01.06.06.02 degradation of lysine	1	0.23	TRIREDRAFT_123631	11	0.12	1.91667	0.408008
01.01.09 metabolism of the cysteine - aromatic group	3	0.70	TRIREDRAFT_121856 TRIREDRAFT_66517 TRIREDRAFT_82516	169	1.85	0.378378	1
01.01.09.01 metabolism of glycine	1	0.23	TRIREDRAFT_121856	29	0.31	0.741935	1
01.01.09.01.01 biosynthesis of glycine	1	0.23	TRIREDRAFT_121856	23	0.25	0.92	1
01.01.09.02 metabolism of serine	1	0.23	TRIREDRAFT_66517	39	0.42	0.547619	1
01.01.09.03 metabolism of cysteine	1	0.23	TRIREDRAFT_66517	25	0.27	0.851852	1
01.01.09.03.01 biosynthesis of cysteine	1	0.23	TRIREDRAFT_66517	13	0.14	1.64286	0.461868
01.01.09.04 metabolism of phenylalanine	2	0.47	TRIREDRAFT_121856 TRIREDRAFT_82516	46	0.50	0.94	1
01.01.09.04.01 biosynthesis of phenylalanine	1	0.23	TRIREDRAFT_121856	25	0.27	0.851852	1
01.01.09.04.02 degradation of phenylalanine	1	0.23	TRIREDRAFT_121856	26	0.28	0.821429	1
01.01.09.05 metabolism of tyrosine	2	0.47	TRIREDRAFT_121856 TRIREDRAFT_82516	32	0.35	1.34286	0.442499
01.01.09.05.02 degradation of tyrosine	1	0.23	TRIREDRAFT_121856	12	0.13	1.76923	0.435579
01.01.09.06 metabolism of tryptophan	1	0.23	TRIREDRAFT_82516	38	0.41	0.560976	1
01.01.11 metabolism of the pyruvate family (alanine, isoleucine, leucine, valine) and D-alanine	2	0.47	TRIREDRAFT_53872 TRIREDRAFT_45459	53	0.58	0.810345	1
01.01.11.02 metabolism of isoleucine	2	0.47	TRIREDRAFT_53872 TRIREDRAFT_45459	21	0.23	2.04348	0.255419
01.01.11.02.01 biosynthesis of isoleucine	2	0.47	TRIREDRAFT_53872 TRIREDRAFT_45459	14	0.15	3.13333	0.135986
01.01.11.02.02 degradation of isoleucine	1	0.23	TRIREDRAFT_45459	8	0.08	2.875	0.31697
01.01.11.03 metabolism of valine	2	0.47	TRIREDRAFT_53872 TRIREDRAFT_45459	19	0.20	2.35	0.220437
01.01.11.03.01 biosynthesis of valine	2	0.47	TRIREDRAFT_53872 TRIREDRAFT_45459	12	0.13	3.61538	0.104729
01.01.11.03.02 degradation of valine	1	0.23	TRIREDRAFT_45459	9	0.09	2.55556	0.348771
01.01.11.04 metabolism of leucine	2	0.47	TRIREDRAFT_53872 TRIREDRAFT_45459	29	0.31	1.51613	0.393493
01.01.11.04.01 biosynthesis of leucine	2	0.47	TRIREDRAFT_53872 TRIREDRAFT_45459	20	0.21	2.2381	0.237895
01.01.11.04.02 degradation of leucine	1	0.23	TRIREDRAFT_45459	14	0.15	1.53333	0.486936
01.01.13 regulation of amino acid metabolism	1	0.23	TRIREDRAFT_104071	41	0.44	0.522727	1
01.02 nitrogen, sulfur and selenium metabolism	11	2.59	TRIREDRAFT_120110 TRIREDRAFT_45459 TRIREDRAFT_104803 TRIREDRAFT_121156 TRIREDRAFT_121154 TRIREDRAFT_122287 TRIREDRAFT_79741 TRIREDRAFT_79933 TRIREDRAFT_72086 TRIREDRAFT_68615 TRIREDRAFT_123979	227	2.49	1.04016	0.489035
01.02.02 nitrogen metabolism	4	0.94	TRIREDRAFT_45459 TRIREDRAFT_104803 TRIREDRAFT_121156 TRIREDRAFT_68615	46	0.50	1.88	0.164468
01.02.02.09 catabolism of nitrogenous compounds	2	0.47	TRIREDRAFT_104803 TRIREDRAFT_68615	22	0.24	1.95833	0.272965
01.02.02.09.01 urea catabolism (not urea cycle)	1	0.23	TRIREDRAFT_68615	6	0.06	3.83333	0.248648
01.02.03 sulfur metabolism	1	0.23	TRIREDRAFT_79933	12	0.13	1.76923	0.435579
01.02.03.01 sulfate assimilation	1	0.23	TRIREDRAFT_79933	9	0.09	2.55556	0.348771
01.03 nucleotide/nucleoside/nucleobase metabolism	19	4.48	TRIREDRAFT_103470 TRIREDRAFT_45317 TRIREDRAFT_75518 TRIREDRAFT_75551 TRIREDRAFT_2826 TRIREDRAFT_76532 TRIREDRAFT_121276 TRIREDRAFT_22300 TRIREDRAFT_108046 TRIREDRAFT_79304 TRIREDRAFT_65156 TRIREDRAFT_79933 TRIREDRAFT_123056 TRIREDRAFT_123220 TRIREDRAFT_68615 TRIREDRAFT_69494 TRIREDRAFT_6015 TRIREDRAFT_112516 TRIREDRAFT_70919	376	4.12	1.08738	0.387866
01.03.01 purin nucleotide/nucleoside/nucleobase metabolism	6	1.41	TRIREDRAFT_103470 TRIREDRAFT_75551 TRIREDRAFT_22300 TRIREDRAFT_79933 TRIREDRAFT_68615 TRIREDRAFT_112516	142	1.55	0.909677	1
01.03.01.03 purine nucleotide/nucleoside/nucleobase anabolism	1	0.23	TRIREDRAFT_22300	31	0.34	0.676471	1
01.03.04 pyrimidine nucleotide/nucleoside/nucleobase metabolism	1	0.23	TRIREDRAFT_45317	69	0.75	0.306667	1
01.03.16 polynucleotide degradation	8	1.88	TRIREDRAFT_76532 TRIREDRAFT_121276 TRIREDRAFT_108046 TRIREDRAFT_79304 TRIREDRAFT_65156 TRIREDRAFT_123056 TRIREDRAFT_69494 TRIREDRAFT_70919	112	1.22	1.54098	0.150035
01.03.16.01 RNA degradation	4	0.94	TRIREDRAFT_76532 TRIREDRAFT_121276 TRIREDRAFT_108046 TRIREDRAFT_70919	68	0.74	1.27027	0.390201
01.04 phosphate metabolism	22	5.18	TRIREDRAFT_44476 TRIREDRAFT_53558 TRIREDRAFT_45456 TRIREDRAFT_75551 TRIREDRAFT_2826 TRIREDRAFT_45998 TRIREDRAFT_77031 TRIREDRAFT_121381 TRIREDRAFT_61055 TRIREDRAFT_78274 TRIREDRAFT_63710 TRIREDRAFT_64125 TRIREDRAFT_122920 TRIREDRAFT_80142 TRIREDRAFT_123293 TRIREDRAFT_67130 TRIREDRAFT_67732 TRIREDRAFT_81720 TRIREDRAFT_68973 TRIREDRAFT_82105 TRIREDRAFT_82516 TRIREDRAFT_112516	546	5.99	0.864775	1
01.05 C-compound and carbohydrate metabolism	52	12.2	TRIREDRAFT_43873 TRIREDRAFT_44041 TRIREDRAFT_73643 TRIREDRAFT_55871 TRIREDRAFT_120110 TRIREDRAFT_72685 TRIREDRAFT_45717 TRIREDRAFT_21618 TRIREDRAFT_2826 TRIREDRAFT_45998 TRIREDRAFT_58563 TRIREDRAFT_120873 TRIREDRAFT_38536 TRIREDRAFT_120923 TRIREDRAFT_105752 TRIREDRAFT_3055 TRIREDRAFT_105823 TRIREDRAFT_59578 TRIREDRAFT_121156 TRIREDRAFT_76758 TRIREDRAFT_21997 TRIREDRAFT_59396 TRIREDRAFT_47268 TRIR…	1145	12.5	0.976	1
01.05.02 sugar, glucoside, polyol and carboxylate metabolism	9	2.12	TRIREDRAFT_45717 TRIREDRAFT_58563 TRIREDRAFT_3055 TRIREDRAFT_59578 TRIREDRAFT_47268 TRIREDRAFT_121735 TRIREDRAFT_64654 TRIREDRAFT_122778 TRIREDRAFT_123456	243	2.66	0.796992	1
01.05.02.04 sugar, glucoside, polyol and carboxylate anabolism	2	0.47	TRIREDRAFT_59578 TRIREDRAFT_123456	73	0.80	0.5875	1
01.05.02.07 sugar, glucoside, polyol and carboxylate catabolism	7	1.65	TRIREDRAFT_58563 TRIREDRAFT_3055 TRIREDRAFT_59578 TRIREDRAFT_47268 TRIREDRAFT_121735 TRIREDRAFT_122778 TRIREDRAFT_123456	169	1.85	0.891892	1
01.05.03 polysaccharide metabolism	12	2.83	TRIREDRAFT_43873 TRIREDRAFT_73643 TRIREDRAFT_45717 TRIREDRAFT_120873 TRIREDRAFT_47268 TRIREDRAFT_121746 TRIREDRAFT_121735 TRIREDRAFT_78176 TRIREDRAFT_62663 TRIREDRAFT_67600 TRIREDRAFT_67698 TRIREDRAFT_69490	191	2.09	1.35407	0.178951
01.05.03.03 chitin metabolism	3	0.70	TRIREDRAFT_43873 TRIREDRAFT_62663 TRIREDRAFT_67600	26	0.28	2.5	0.118094
01.05.03.03.04 chitin anabolism	3	0.70	TRIREDRAFT_43873 TRIREDRAFT_62663 TRIREDRAFT_67600	19	0.20	3.5	0.0556726
01.05.05 C-1 compound metabolism	1	0.23	TRIREDRAFT_44041	21	0.23	1	0.632645
01.05.05.07 C-1 compound catabolism	1	0.23	TRIREDRAFT_44041	14	0.15	1.53333	0.486936
01.05.06 C-2 compound and organic acid metabolism	1	0.23	TRIREDRAFT_58563	31	0.34	0.676471	1
01.05.06.07 C-2 compound and organic acid catabolism	1	0.23	TRIREDRAFT_58563	27	0.29	0.793103	1
01.05.09 aminosaccharide metabolism	2	0.47	TRIREDRAFT_67600 TRIREDRAFT_67698	53	0.58	0.810345	1
01.05.09.04 aminosaccharide anabolism	2	0.47	TRIREDRAFT_67600 TRIREDRAFT_67698	29	0.31	1.51613	0.393493
01.05.10 aliphatic hydrocarbon metabolism	1	0.23	TRIREDRAFT_120110	5	0.05	4.6	0.211971
01.05.10.07 aliphatic hydrocarbon catabolism	1	0.23	TRIREDRAFT_120110	5	0.05	4.6	0.211971
01.05.11 aromate metabolism	4	0.94	TRIREDRAFT_59396 TRIREDRAFT_62255 TRIREDRAFT_124079 TRIREDRAFT_82516	56	0.61	1.54098	0.262649
01.05.11.04 aromate anabolism	1	0.23	TRIREDRAFT_82516	9	0.09	2.55556	0.348771
01.05.11.07 aromate catabolism	2	0.47	TRIREDRAFT_59396 TRIREDRAFT_124079	41	0.44	1.06818	0.574974
01.05.11.07.01 aerobic aromate catabolism	2	0.47	TRIREDRAFT_59396 TRIREDRAFT_124079	39	0.42	1.11905	0.547596
01.05.25 regulation of C-compound and carbohydrate metabolism	6	1.41	TRIREDRAFT_2826 TRIREDRAFT_45998 TRIREDRAFT_21997 TRIREDRAFT_62663 TRIREDRAFT_81720 TRIREDRAFT_52368	159	1.74	0.810345	1
01.06 lipid, fatty acid and isoprenoid metabolism	34	8.01	TRIREDRAFT_119875 TRIREDRAFT_74379 TRIREDRAFT_71259 TRIREDRAFT_120106 TRIREDRAFT_21553 TRIREDRAFT_55871 TRIREDRAFT_120110 TRIREDRAFT_55306 TRIREDRAFT_29642 TRIREDRAFT_56427 TRIREDRAFT_57433 TRIREDRAFT_58814 TRIREDRAFT_120923 TRIREDRAFT_59771 TRIREDRAFT_121154 TRIREDRAFT_59396 TRIREDRAFT_60206 TRIREDRAFT_121478 TRIREDRAFT_22093 TRIREDRAFT_61055 TRIREDRAFT_107137 TRIREDRAFT_121824 TRIREDRAFT_107526…	652	7.15	1.12028	0.265139
01.06.02 membrane lipid metabolism	4	0.94	TRIREDRAFT_120923 TRIREDRAFT_78274 TRIREDRAFT_64654 TRIREDRAFT_124256	124	1.36	0.691176	1
01.06.02.01 phospholipid metabolism	4	0.94	TRIREDRAFT_120923 TRIREDRAFT_78274 TRIREDRAFT_64654 TRIREDRAFT_124256	99	1.08	0.87037	1
01.06.02.02 glycolipid metabolism	2	0.47	TRIREDRAFT_120923 TRIREDRAFT_64654	34	0.37	1.27027	0.473931
01.06.05 fatty acid metabolism	4	0.94	TRIREDRAFT_119875 TRIREDRAFT_107137 TRIREDRAFT_121824 TRIREDRAFT_112460	113	1.23	0.764228	1
01.06.06 isoprenoid metabolism	11	2.59	TRIREDRAFT_74379 TRIREDRAFT_120106 TRIREDRAFT_55871 TRIREDRAFT_57433 TRIREDRAFT_59771 TRIREDRAFT_22093 TRIREDRAFT_107137 TRIREDRAFT_107526 TRIREDRAFT_65141 TRIREDRAFT_40808 TRIREDRAFT_82177	135	1.48	1.75	0.0496344
01.06.06.05 sesquiterpenes metabolism	1	0.23	TRIREDRAFT_65141	9	0.09	2.55556	0.348771
01.06.06.11 tetracyclic and pentacyclic triterpenes (cholesterin, steroids and hopanoids) metabolism	8	1.88	TRIREDRAFT_74379 TRIREDRAFT_120106 TRIREDRAFT_55871 TRIREDRAFT_57433 TRIREDRAFT_107137 TRIREDRAFT_107526 TRIREDRAFT_40808 TRIREDRAFT_82177	104	1.14	1.64912	0.110701
01.06.06.13 tetraterpenes (carotinoids) metabolism	1	0.23	TRIREDRAFT_120106	1	0.01	23	0.0465167
01.07 metabolism of vitamins, cofactors, and prosthetic groups	14	3.30	TRIREDRAFT_21553 TRIREDRAFT_55871 TRIREDRAFT_55306 TRIREDRAFT_57185 TRIREDRAFT_75551 TRIREDRAFT_59771 TRIREDRAFT_77119 TRIREDRAFT_106479 TRIREDRAFT_22300 TRIREDRAFT_121824 TRIREDRAFT_107526 TRIREDRAFT_121856 TRIREDRAFT_40808 TRIREDRAFT_124079	281	3.08	1.07143	0.434986
01.07.01 biosynthesis of vitamins, cofactors, and prosthetic groups	8	1.88	TRIREDRAFT_21553 TRIREDRAFT_57185 TRIREDRAFT_75551 TRIREDRAFT_59771 TRIREDRAFT_77119 TRIREDRAFT_106479 TRIREDRAFT_22300 TRIREDRAFT_121824	160	1.75	1.07429	0.469018
01.07.04 utilization of vitamins, cofactors, and prosthetic groups	1	0.23	TRIREDRAFT_124079	13	0.14	1.64286	0.461868
01.08 metabolism of intercellular mediators	1	0.23	TRIREDRAFT_112460	9	0.09	2.55556	0.348771
01.08.01 metabolism of neurotransmitters	1	0.23	TRIREDRAFT_112460	1	0.01	23	0.0465167
01.20 secondary metabolism	53	12.5	TRIREDRAFT_103032 TRIREDRAFT_54954 TRIREDRAFT_44476 TRIREDRAFT_54972 TRIREDRAFT_53558 TRIREDRAFT_102953 TRIREDRAFT_55306 TRIREDRAFT_57185 TRIREDRAFT_57204 TRIREDRAFT_76039 TRIREDRAFT_104816 TRIREDRAFT_58016 TRIREDRAFT_58814 TRIREDRAFT_105729 TRIREDRAFT_3121 TRIREDRAFT_105823 TRIREDRAFT_121156 TRIREDRAFT_59771 TRIREDRAFT_121154 TRIREDRAFT_59396 TRIREDRAFT_121486 TRIREDRAFT_60458 TRIREDRAFT_77119 T…	910	9.98	1.25251	0.0490121
01.20.05 metabolism of acetic acid derivatives	1	0.23	TRIREDRAFT_81964	43	0.47	0.489362	1
01.20.05.11 metabolism of polyketides	1	0.23	TRIREDRAFT_81964	21	0.23	1	0.632645
01.20.15 metabolism of derivatives of dehydroquinic acid, shikimic acid and chorismic acid	1	0.23	TRIREDRAFT_82516	28	0.30	0.766667	1
01.20.17 metabolism of secondary products derived from primary amino acids	5	1.17	TRIREDRAFT_105823 TRIREDRAFT_121156 TRIREDRAFT_77119 TRIREDRAFT_4114 TRIREDRAFT_112460	52	0.57	2.05263	0.0928379
01.20.17.01 metabolism of nonprotein amino acids	1	0.23	TRIREDRAFT_112460	17	0.18	1.27778	0.555363
01.20.17.03 metabolism of amines	2	0.47	TRIREDRAFT_121156 TRIREDRAFT_77119	19	0.20	2.35	0.220437
01.20.17.09 metabolism of alkaloids	2	0.47	TRIREDRAFT_105823 TRIREDRAFT_4114	12	0.13	3.61538	0.104729
01.20.31 metabolism of secondary products derived from L-lysine, L-arginine and L-histidine	1	0.23	TRIREDRAFT_77119	11	0.12	1.91667	0.408008
01.20.35 metabolism of secondary products derived from L-phenylalanine and L-tyrosine	1	0.23	TRIREDRAFT_3447	33	0.36	0.638889	1
01.20.35.01 metabolism of phenylpropanoids	1	0.23	TRIREDRAFT_3447	30	0.32	0.71875	1
01.20.36 non-ribosomal peptide synthesis	4	0.94	TRIREDRAFT_103032 TRIREDRAFT_60458 TRIREDRAFT_67189 TRIREDRAFT_81964	17	0.18	5.22222	0.00677654
01.20.37 metabolism of peptide derived compounds	1	0.23	TRIREDRAFT_60458	37	0.40	0.575	1
01.20.37.03 metabolism of peptide antibiotics	1	0.23	TRIREDRAFT_60458	8	0.08	2.875	0.31697
01.25 extracellular metabolism	8	1.88	TRIREDRAFT_73643 TRIREDRAFT_120873 TRIREDRAFT_22210 TRIREDRAFT_121746 TRIREDRAFT_22459 TRIREDRAFT_81004 TRIREDRAFT_5369 TRIREDRAFT_69490	48	0.52	3.61538	0.00150294
01.25.01 extracellular polysaccharide degradation	4	0.94	TRIREDRAFT_73643 TRIREDRAFT_120873 TRIREDRAFT_121746 TRIREDRAFT_69490	22	0.24	3.91667	0.01734
01.25.03 extracellular protein degradation	4	0.94	TRIREDRAFT_22210 TRIREDRAFT_22459 TRIREDRAFT_81004 TRIREDRAFT_5369	9	0.09	10.4444	0.000482601
02 ENERGY	20	4.71	TRIREDRAFT_119875 TRIREDRAFT_44041 TRIREDRAFT_21553 TRIREDRAFT_74892 TRIREDRAFT_72685 TRIREDRAFT_45998 TRIREDRAFT_58563 TRIREDRAFT_120873 TRIREDRAFT_59578 TRIREDRAFT_3447 TRIREDRAFT_60608 TRIREDRAFT_106928 TRIREDRAFT_47829 TRIREDRAFT_22300 TRIREDRAFT_121824 TRIREDRAFT_78176 TRIREDRAFT_122778 TRIREDRAFT_50429 TRIREDRAFT_123456 TRIREDRAFT_68585	508	5.57	0.845601	1
02.01 glycolysis and gluconeogenesis	1	0.23	TRIREDRAFT_3447	93	1.02	0.22549	1
02.07 pentose-phosphate pathway	2	0.47	TRIREDRAFT_72685 TRIREDRAFT_68585	40	0.43	1.09302	0.561437
02.07.01 pentose-phosphate pathway oxidative branch	1	0.23	TRIREDRAFT_72685	2	0.02	11.5	0.0908745
02.07.03 pentose-phosphate pathway non oxidative branch	1	0.23	TRIREDRAFT_68585	3	0.03	7.66667	0.133173
02.10 tricarboxylic-acid pathway (citrate cycle, Krebs cycle, TCA cycle)	1	0.23	TRIREDRAFT_121824	51	0.55	0.418182	1
02.11 electron transport and membrane-associated energy conservation	5	1.17	TRIREDRAFT_44041 TRIREDRAFT_21553 TRIREDRAFT_60608 TRIREDRAFT_106928 TRIREDRAFT_22300	131	1.43	0.818182	1
02.11.05 accessory proteins of electron transport and membrane-associated energy conservation	2	0.47	TRIREDRAFT_44041 TRIREDRAFT_21553	47	0.51	0.921569	1
02.11.07 regulation of electron transport and membrane-associated energy conservation	1	0.23	TRIREDRAFT_60608	10	0.10	2.3	0.379094
02.13 respiration	6	1.41	TRIREDRAFT_44041 TRIREDRAFT_74892 TRIREDRAFT_58563 TRIREDRAFT_60608 TRIREDRAFT_47829 TRIREDRAFT_50429	154	1.68	0.839286	1
02.13.01 anaerobic respiration	1	0.23	TRIREDRAFT_44041	11	0.12	1.91667	0.408008
02.13.03 aerobic respiration	3	0.70	TRIREDRAFT_44041 TRIREDRAFT_74892 TRIREDRAFT_47829	97	1.06	0.660377	1
02.13.05 regulation of respiration	1	0.23	TRIREDRAFT_60608	4	0.04	5.75	0.173509
02.16 fermentation	2	0.47	TRIREDRAFT_3447 TRIREDRAFT_122778	72	0.78	0.602564	1
02.16.01 alcohol fermentation	1	0.23	TRIREDRAFT_3447	36	0.39	0.589744	1
02.19 metabolism of energy reserves (e.g. glycogen, trehalose)	4	0.94	TRIREDRAFT_120873 TRIREDRAFT_59578 TRIREDRAFT_78176 TRIREDRAFT_123456	52	0.57	1.64912	0.221858
02.25 oxidation of fatty acids	2	0.47	TRIREDRAFT_119875 TRIREDRAFT_45998	52	0.57	0.824561	1
02.45 energy conversion and regeneration	2	0.47	TRIREDRAFT_58563 TRIREDRAFT_22300	74	0.81	0.580247	1
02.45.15 energy generation (e.g. ATP synthase)	1	0.23	TRIREDRAFT_22300	25	0.27	0.851852	1
10 CELL CYCLE AND DNA PROCESSING	36	8.49	TRIREDRAFT_43873 TRIREDRAFT_74622 TRIREDRAFT_75518 TRIREDRAFT_21618 TRIREDRAFT_45459 TRIREDRAFT_2826 TRIREDRAFT_75954 TRIREDRAFT_58814 TRIREDRAFT_121445 TRIREDRAFT_77031 TRIREDRAFT_121381 TRIREDRAFT_77473 TRIREDRAFT_62706 TRIREDRAFT_62663 TRIREDRAFT_48924 TRIREDRAFT_35556 TRIREDRAFT_63240 TRIREDRAFT_108046 TRIREDRAFT_63710 TRIREDRAFT_64125 TRIREDRAFT_27422 TRIREDRAFT_79304 TRIREDRAFT_79644 TRIRED…	1014	11.1	0.764865	1
10.01 DNA processing	18	4.24	TRIREDRAFT_74622 TRIREDRAFT_75518 TRIREDRAFT_2826 TRIREDRAFT_121381 TRIREDRAFT_77473 TRIREDRAFT_35556 TRIREDRAFT_108046 TRIREDRAFT_63710 TRIREDRAFT_27422 TRIREDRAFT_79304 TRIREDRAFT_80167 TRIREDRAFT_67130 TRIREDRAFT_72287 TRIREDRAFT_23181 TRIREDRAFT_81889 TRIREDRAFT_34221 TRIREDRAFT_69494 TRIREDRAFT_52924	554	6.07	0.698517	1
10.01.02 DNA topology	6	1.41	TRIREDRAFT_74622 TRIREDRAFT_2826 TRIREDRAFT_121381 TRIREDRAFT_27422 TRIREDRAFT_81889 TRIREDRAFT_69494	88	0.96	1.46875	0.22537
10.01.03 DNA synthesis and replication	3	0.70	TRIREDRAFT_75518 TRIREDRAFT_35556 TRIREDRAFT_108046	145	1.59	0.440252	1
10.01.03.05 extension/ polymerization activity	2	0.47	TRIREDRAFT_75518 TRIREDRAFT_35556	45	0.49	0.959184	1
10.01.05 DNA recombination and DNA repair	12	2.83	TRIREDRAFT_75518 TRIREDRAFT_2826 TRIREDRAFT_121381 TRIREDRAFT_77473 TRIREDRAFT_35556 TRIREDRAFT_63710 TRIREDRAFT_27422 TRIREDRAFT_79304 TRIREDRAFT_72287 TRIREDRAFT_23181 TRIREDRAFT_81889 TRIREDRAFT_69494	281	3.08	0.918831	1
10.01.05.01 DNA repair	10	2.35	TRIREDRAFT_75518 TRIREDRAFT_121381 TRIREDRAFT_77473 TRIREDRAFT_35556 TRIREDRAFT_63710 TRIREDRAFT_27422 TRIREDRAFT_79304 TRIREDRAFT_72287 TRIREDRAFT_81889 TRIREDRAFT_69494	238	2.61	0.900383	1
10.01.05.03 DNA recombination	6	1.41	TRIREDRAFT_2826 TRIREDRAFT_121381 TRIREDRAFT_63710 TRIREDRAFT_27422 TRIREDRAFT_23181 TRIREDRAFT_69494	107	1.17	1.20513	0.37985
10.01.05.03.01 meiotic recombination	1	0.23	TRIREDRAFT_63710	25	0.27	0.851852	1
10.01.09 DNA restriction or modification	7	1.65	TRIREDRAFT_2826 TRIREDRAFT_121381 TRIREDRAFT_77473 TRIREDRAFT_80167 TRIREDRAFT_67130 TRIREDRAFT_34221 TRIREDRAFT_52924	267	2.92	0.565068	1
10.01.09.05 DNA conformation modification (e.g. chromatin)	7	1.65	TRIREDRAFT_2826 TRIREDRAFT_121381 TRIREDRAFT_77473 TRIREDRAFT_80167 TRIREDRAFT_67130 TRIREDRAFT_34221 TRIREDRAFT_52924	261	2.86	0.576923	1
10.01.11 regulation of DNA processing	1	0.23	TRIREDRAFT_2826	11	0.12	1.91667	0.408008
10.03 cell cycle	23	5.42	TRIREDRAFT_43873 TRIREDRAFT_21618 TRIREDRAFT_45459 TRIREDRAFT_2826 TRIREDRAFT_75954 TRIREDRAFT_58814 TRIREDRAFT_121445 TRIREDRAFT_77031 TRIREDRAFT_62706 TRIREDRAFT_62663 TRIREDRAFT_48924 TRIREDRAFT_35556 TRIREDRAFT_63240 TRIREDRAFT_63710 TRIREDRAFT_64125 TRIREDRAFT_79304 TRIREDRAFT_79644 TRIREDRAFT_122920 TRIREDRAFT_67600 TRIREDRAFT_81720 TRIREDRAFT_5710 TRIREDRAFT_34221 TRIREDRAFT_124256	662	7.26	0.746556	1
10.03.01 mitotic cell cycle and cell cycle control	15	3.53	TRIREDRAFT_21618 TRIREDRAFT_45459 TRIREDRAFT_2826 TRIREDRAFT_75954 TRIREDRAFT_58814 TRIREDRAFT_121445 TRIREDRAFT_62706 TRIREDRAFT_35556 TRIREDRAFT_63240 TRIREDRAFT_64125 TRIREDRAFT_79644 TRIREDRAFT_122920 TRIREDRAFT_81720 TRIREDRAFT_34221 TRIREDRAFT_124256	472	5.17	0.682785	1
10.03.01.01 mitotic cell cycle	8	1.88	TRIREDRAFT_21618 TRIREDRAFT_45459 TRIREDRAFT_58814 TRIREDRAFT_121445 TRIREDRAFT_35556 TRIREDRAFT_63240 TRIREDRAFT_64125 TRIREDRAFT_34221	198	2.17	0.866359	1
10.03.01.01.03 G1/S transition of mitotic cell cycle	2	0.47	TRIREDRAFT_45459 TRIREDRAFT_34221	47	0.51	0.921569	1
10.03.01.01.09 G2/M transition of mitotic cell cycle	2	0.47	TRIREDRAFT_35556 TRIREDRAFT_64125	46	0.50	0.94	1
10.03.01.01.11 M phase	4	0.94	TRIREDRAFT_21618 TRIREDRAFT_58814 TRIREDRAFT_121445 TRIREDRAFT_63240	79	0.86	1.09302	0.504538
10.03.01.03 cell cycle checkpoints (checkpoints of morphogenesis, DNA-damage,-replication, mitotic phase and spindle)	1	0.23	TRIREDRAFT_64125	76	0.83	0.277108	1
10.03.02 meiosis	6	1.41	TRIREDRAFT_2826 TRIREDRAFT_48924 TRIREDRAFT_63710 TRIREDRAFT_79304 TRIREDRAFT_81720 TRIREDRAFT_124256	111	1.21	1.16529	0.413462
10.03.03 cytokinesis (cell division) /septum formation and hydrolysis	9	2.12	TRIREDRAFT_43873 TRIREDRAFT_21618 TRIREDRAFT_58814 TRIREDRAFT_77031 TRIREDRAFT_62663 TRIREDRAFT_63240 TRIREDRAFT_64125 TRIREDRAFT_67600 TRIREDRAFT_5710	167	1.83	1.15847	0.373971
10.03.04 nuclear and chromosomal cycle	4	0.94	TRIREDRAFT_21618 TRIREDRAFT_121445 TRIREDRAFT_62706 TRIREDRAFT_35556	100	1.09	0.862385	1
10.03.04.01 centromere/kinetochore complex maturation	1	0.23	TRIREDRAFT_121445	8	0.08	2.875	0.31697
10.03.04.03 chromosome condensation	1	0.23	TRIREDRAFT_35556	21	0.23	1	0.632645
10.03.04.05 chromosome segregation/division	2	0.47	TRIREDRAFT_21618 TRIREDRAFT_62706	55	0.60	0.783333	1
10.03.05 cell cycle dependent cytoskeleton reorganization	3	0.70	TRIREDRAFT_58814 TRIREDRAFT_77031 TRIREDRAFT_63240	62	0.68	1.02941	0.555917
10.03.05.01 spindle pole body/centrosome and microtubule cycle	3	0.70	TRIREDRAFT_58814 TRIREDRAFT_77031 TRIREDRAFT_63240	50	0.54	1.2963	0.413039
11 TRANSCRIPTION	40	9.43	TRIREDRAFT_21330 TRIREDRAFT_55183 TRIREDRAFT_55871 TRIREDRAFT_74892 TRIREDRAFT_74622 TRIREDRAFT_103470 TRIREDRAFT_56772 TRIREDRAFT_21618 TRIREDRAFT_2826 TRIREDRAFT_76532 TRIREDRAFT_21997 TRIREDRAFT_3579 TRIREDRAFT_121381 TRIREDRAFT_60585 TRIREDRAFT_61279 TRIREDRAFT_77473 TRIREDRAFT_107526 TRIREDRAFT_63240 TRIREDRAFT_4430 TRIREDRAFT_79377 TRIREDRAFT_27422 TRIREDRAFT_122659 TRIREDRAFT_40808 TRIREDR…	1091	11.9	0.792437	1
11.02 RNA synthesis	29	6.83	TRIREDRAFT_21330 TRIREDRAFT_74892 TRIREDRAFT_103470 TRIREDRAFT_56772 TRIREDRAFT_2826 TRIREDRAFT_21997 TRIREDRAFT_3579 TRIREDRAFT_121381 TRIREDRAFT_60585 TRIREDRAFT_77473 TRIREDRAFT_63240 TRIREDRAFT_4430 TRIREDRAFT_79377 TRIREDRAFT_27422 TRIREDRAFT_80167 TRIREDRAFT_123220 TRIREDRAFT_67130 TRIREDRAFT_80843 TRIREDRAFT_23181 TRIREDRAFT_81688 TRIREDRAFT_81720 TRIREDRAFT_5710 TRIREDRAFT_34221 TRIREDRAF…	834	9.14	0.747265	1
11.02.01 rRNA synthesis	5	1.17	TRIREDRAFT_56772 TRIREDRAFT_60585 TRIREDRAFT_123220 TRIREDRAFT_69494 TRIREDRAFT_6015	69	0.75	1.56	0.217094
11.02.02 tRNA synthesis	3	0.70	TRIREDRAFT_56772 TRIREDRAFT_60585 TRIREDRAFT_123220	55	0.60	1.16667	0.474851
11.02.03 mRNA synthesis	28	6.60	TRIREDRAFT_21330 TRIREDRAFT_74892 TRIREDRAFT_103470 TRIREDRAFT_56772 TRIREDRAFT_2826 TRIREDRAFT_21997 TRIREDRAFT_3579 TRIREDRAFT_121381 TRIREDRAFT_60585 TRIREDRAFT_77473 TRIREDRAFT_63240 TRIREDRAFT_4430 TRIREDRAFT_79377 TRIREDRAFT_27422 TRIREDRAFT_80167 TRIREDRAFT_67130 TRIREDRAFT_80843 TRIREDRAFT_23181 TRIREDRAFT_81688 TRIREDRAFT_81720 TRIREDRAFT_5710 TRIREDRAFT_34221 TRIREDRAFT_69494 TRIREDRAFT…	751	8.23	0.801944	1
11.02.03.01 general transcription activities	6	1.41	TRIREDRAFT_21330 TRIREDRAFT_56772 TRIREDRAFT_60585 TRIREDRAFT_67130 TRIREDRAFT_23181 TRIREDRAFT_6015	169	1.85	0.762162	1
11.02.03.01.01 transcription initiation	1	0.23	TRIREDRAFT_56772	41	0.44	0.522727	1
11.02.03.01.04 transcription elongation	2	0.47	TRIREDRAFT_67130 TRIREDRAFT_23181	26	0.28	1.67857	0.34263
11.02.03.01.07 transcription termination	1	0.23	TRIREDRAFT_21330	13	0.14	1.64286	0.461868
11.02.03.04 transcriptional control	22	5.18	TRIREDRAFT_74892 TRIREDRAFT_103470 TRIREDRAFT_56772 TRIREDRAFT_2826 TRIREDRAFT_21997 TRIREDRAFT_121381 TRIREDRAFT_77473 TRIREDRAFT_63240 TRIREDRAFT_4430 TRIREDRAFT_79377 TRIREDRAFT_80167 TRIREDRAFT_67130 TRIREDRAFT_80843 TRIREDRAFT_81688 TRIREDRAFT_81720 TRIREDRAFT_5710 TRIREDRAFT_34221 TRIREDRAFT_69494 TRIREDRAFT_52368 TRIREDRAFT_82516 TRIREDRAFT_124256 TRIREDRAFT_52924	641	7.03	0.736842	1
11.02.03.04.01 transcription activation	2	0.47	TRIREDRAFT_121381 TRIREDRAFT_34221	145	1.59	0.295597	1
11.02.03.04.03 transcription repression	4	0.94	TRIREDRAFT_79377 TRIREDRAFT_5710 TRIREDRAFT_82516 TRIREDRAFT_52924	94	1.03	0.912621	1
11.02.03.04.07 posttranscriptional control	1	0.23	TRIREDRAFT_69494	5	0.05	4.6	0.211971
11.04 RNA processing	17	4.00	TRIREDRAFT_21330 TRIREDRAFT_55183 TRIREDRAFT_55871 TRIREDRAFT_74622 TRIREDRAFT_103470 TRIREDRAFT_21618 TRIREDRAFT_76532 TRIREDRAFT_3579 TRIREDRAFT_61279 TRIREDRAFT_107526 TRIREDRAFT_27422 TRIREDRAFT_122659 TRIREDRAFT_40808 TRIREDRAFT_80056 TRIREDRAFT_5710 TRIREDRAFT_34221 TRIREDRAFT_69494	428	4.69	0.852878	1
11.04.01 rRNA processing	9	2.12	TRIREDRAFT_55183 TRIREDRAFT_74622 TRIREDRAFT_76532 TRIREDRAFT_3579 TRIREDRAFT_61279 TRIREDRAFT_27422 TRIREDRAFT_122659 TRIREDRAFT_5710 TRIREDRAFT_69494	184	2.01	1.05473	0.487558
11.04.02 tRNA processing	2	0.47	TRIREDRAFT_74622 TRIREDRAFT_69494	61	0.66	0.712121	1
11.04.03 mRNA processing (splicing, 5^-, 3^-end processing)	12	2.83	TRIREDRAFT_21330 TRIREDRAFT_55871 TRIREDRAFT_74622 TRIREDRAFT_103470 TRIREDRAFT_21618 TRIREDRAFT_3579 TRIREDRAFT_107526 TRIREDRAFT_27422 TRIREDRAFT_40808 TRIREDRAFT_80056 TRIREDRAFT_34221 TRIREDRAFT_69494	259	2.84	0.996479	1
11.04.03.01 splicing	10	2.35	TRIREDRAFT_21330 TRIREDRAFT_55871 TRIREDRAFT_74622 TRIREDRAFT_21618 TRIREDRAFT_3579 TRIREDRAFT_107526 TRIREDRAFT_27422 TRIREDRAFT_40808 TRIREDRAFT_34221 TRIREDRAFT_69494	202	2.21	1.06335	0.466416
11.04.03.05 3^-end processing	2	0.47	TRIREDRAFT_21330 TRIREDRAFT_80056	22	0.24	1.95833	0.272965
11.04.03.11 control of mRNA stability	1	0.23	TRIREDRAFT_103470	20	0.21	1.09524	0.614682
11.06 RNA modification	2	0.47	TRIREDRAFT_80056 TRIREDRAFT_72287	69	0.75	0.626667	1
11.06.02 tRNA modification	1	0.23	TRIREDRAFT_72287	46	0.50	0.46	1
12 PROTEIN SYNTHESIS	16	3.77	TRIREDRAFT_55183 TRIREDRAFT_74622 TRIREDRAFT_74774 TRIREDRAFT_56434 TRIREDRAFT_75954 TRIREDRAFT_76532 TRIREDRAFT_3579 TRIREDRAFT_61279 TRIREDRAFT_77456 TRIREDRAFT_121901 TRIREDRAFT_27422 TRIREDRAFT_123056 TRIREDRAFT_80211 TRIREDRAFT_80843 TRIREDRAFT_23181 TRIREDRAFT_52924	427	4.68	0.805556	1
12.01 ribosome biogenesis	7	1.65	TRIREDRAFT_55183 TRIREDRAFT_56434 TRIREDRAFT_76532 TRIREDRAFT_3579 TRIREDRAFT_61279 TRIREDRAFT_77456 TRIREDRAFT_80211	256	2.80	0.589286	1
12.01.01 ribosomal proteins	3	0.70	TRIREDRAFT_76532 TRIREDRAFT_77456 TRIREDRAFT_80211	161	1.76	0.397727	1
12.04 translation	11	2.59	TRIREDRAFT_74622 TRIREDRAFT_74774 TRIREDRAFT_75954 TRIREDRAFT_76532 TRIREDRAFT_3579 TRIREDRAFT_77456 TRIREDRAFT_121901 TRIREDRAFT_27422 TRIREDRAFT_123056 TRIREDRAFT_80211 TRIREDRAFT_80843	213	2.33	1.11159	0.404942
12.04.01 translation initiation	8	1.88	TRIREDRAFT_74622 TRIREDRAFT_74774 TRIREDRAFT_75954 TRIREDRAFT_77456 TRIREDRAFT_121901 TRIREDRAFT_27422 TRIREDRAFT_123056 TRIREDRAFT_80843	56	0.61	3.08197	0.00409217
12.04.02 translation elongation	1	0.23	TRIREDRAFT_76532	25	0.27	0.851852	1
12.07 translational control	5	1.17	TRIREDRAFT_74774 TRIREDRAFT_3579 TRIREDRAFT_77456 TRIREDRAFT_23181 TRIREDRAFT_52924	82	0.89	1.31461	0.333831
14 PROTEIN FATE (folding, modification, destination)	47	11.0	TRIREDRAFT_119681 TRIREDRAFT_43649 TRIREDRAFT_55871 TRIREDRAFT_45456 TRIREDRAFT_56434 TRIREDRAFT_45717 TRIREDRAFT_21618 TRIREDRAFT_45998 TRIREDRAFT_57433 TRIREDRAFT_59100 TRIREDRAFT_121276 TRIREDRAFT_121445 TRIREDRAFT_47286 TRIREDRAFT_22093 TRIREDRAFT_22210 TRIREDRAFT_77473 TRIREDRAFT_3823 TRIREDRAFT_61948 TRIREDRAFT_78072 TRIREDRAFT_22300 TRIREDRAFT_107526 TRIREDRAFT_62706 TRIREDRAFT_22459 TRIRE…	1332	14.6	0.753425	1
14.01 protein folding and stabilization	7	1.65	TRIREDRAFT_43649 TRIREDRAFT_56434 TRIREDRAFT_121445 TRIREDRAFT_61948 TRIREDRAFT_78274 TRIREDRAFT_122920 TRIREDRAFT_80142	127	1.39	1.18705	0.378312
14.04 protein targeting, sorting and translocation	8	1.88	TRIREDRAFT_119681 TRIREDRAFT_77473 TRIREDRAFT_62706 TRIREDRAFT_78274 TRIREDRAFT_79644 TRIREDRAFT_64654 TRIREDRAFT_122920 TRIREDRAFT_71103	306	3.35	0.561194	1
14.07 protein modification	27	6.36	TRIREDRAFT_45456 TRIREDRAFT_45717 TRIREDRAFT_45998 TRIREDRAFT_57433 TRIREDRAFT_121445 TRIREDRAFT_22093 TRIREDRAFT_22210 TRIREDRAFT_77473 TRIREDRAFT_3823 TRIREDRAFT_61948 TRIREDRAFT_78072 TRIREDRAFT_62706 TRIREDRAFT_22459 TRIREDRAFT_62255 TRIREDRAFT_63240 TRIREDRAFT_79377 TRIREDRAFT_64125 TRIREDRAFT_64654 TRIREDRAFT_123244 TRIREDRAFT_123234 TRIREDRAFT_66608 TRIREDRAFT_72086 TRIREDRAFT_67130 TRIRED…	771	8.45	0.752663	1
14.07.01 modification with fatty acids (e.g. myristylation, palmitylation, farnesylation)	2	0.47	TRIREDRAFT_22093 TRIREDRAFT_64654	46	0.50	0.94	1
14.07.02 modification with sugar residues (e.g. glycosylation, deglycosylation)	1	0.23	TRIREDRAFT_45717	77	0.84	0.27381	1
14.07.03 modification by phosphorylation, dephosphorylation, autophosphorylation	5	1.17	TRIREDRAFT_45456 TRIREDRAFT_45998 TRIREDRAFT_64125 TRIREDRAFT_80843 TRIREDRAFT_81720	234	2.56	0.457031	1
14.07.04 modification by acetylation, deacetylation	5	1.17	TRIREDRAFT_22210 TRIREDRAFT_22459 TRIREDRAFT_79377 TRIREDRAFT_67130 TRIREDRAFT_5369	71	0.77	1.51948	0.234255
14.07.05 modification by ubiquitination, deubiquitination	3	0.70	TRIREDRAFT_121445 TRIREDRAFT_63240 TRIREDRAFT_82425	133	1.45	0.482759	1
14.07.07 modification by ubiquitin-related proteins	1	0.23	TRIREDRAFT_80843	46	0.50	0.46	1
14.07.09 posttranslational modification of amino acids (e.g. hydroxylation, methylation)	2	0.47	TRIREDRAFT_3823 TRIREDRAFT_78072	53	0.58	0.810345	1
14.07.11 protein processing (proteolytic)	6	1.41	TRIREDRAFT_57433 TRIREDRAFT_22093 TRIREDRAFT_62255 TRIREDRAFT_66608 TRIREDRAFT_72086 TRIREDRAFT_80843	128	1.40	1.00714	0.551678
14.10 assembly of protein complexes	7	1.65	TRIREDRAFT_119681 TRIREDRAFT_21618 TRIREDRAFT_121276 TRIREDRAFT_121445 TRIREDRAFT_22300 TRIREDRAFT_122920 TRIREDRAFT_50429	240	2.63	0.627376	1
14.13 protein/peptide degradation	22	5.18	TRIREDRAFT_43649 TRIREDRAFT_55871 TRIREDRAFT_57433 TRIREDRAFT_59100 TRIREDRAFT_121445 TRIREDRAFT_47286 TRIREDRAFT_22210 TRIREDRAFT_107526 TRIREDRAFT_22459 TRIREDRAFT_62255 TRIREDRAFT_40808 TRIREDRAFT_80142 TRIREDRAFT_123244 TRIREDRAFT_123234 TRIREDRAFT_66608 TRIREDRAFT_72086 TRIREDRAFT_80843 TRIREDRAFT_81004 TRIREDRAFT_5369 TRIREDRAFT_82425 TRIREDRAFT_124187 TRIREDRAFT_82577	384	4.21	1.2304	0.181898
14.13.01 cytoplasmic and nuclear protein degradation	13	3.06	TRIREDRAFT_43649 TRIREDRAFT_55871 TRIREDRAFT_121445 TRIREDRAFT_22210 TRIREDRAFT_107526 TRIREDRAFT_40808 TRIREDRAFT_123244 TRIREDRAFT_123234 TRIREDRAFT_72086 TRIREDRAFT_80843 TRIREDRAFT_82425 TRIREDRAFT_124187 TRIREDRAFT_82577	258	2.83	1.08127	0.424083
14.13.01.01 proteasomal degradation (ubiquitin/proteasomal pathway)	4	0.94	TRIREDRAFT_121445 TRIREDRAFT_80843 TRIREDRAFT_82425 TRIREDRAFT_124187	162	1.77	0.531073	1
14.13.04 lysosomal and vacuolar protein degradation	4	0.94	TRIREDRAFT_123244 TRIREDRAFT_123234 TRIREDRAFT_66608 TRIREDRAFT_72086	31	0.34	2.76471	0.0538564
14.13.04.02 vacuolar protein degradation	3	0.70	TRIREDRAFT_123244 TRIREDRAFT_123234 TRIREDRAFT_66608	15	0.16	4.375	0.0299605
16 PROTEIN WITH BINDING FUNCTION OR COFACTOR REQUIREMENT (structural or catalytic)	106	25	TRIREDRAFT_119681 TRIREDRAFT_21330 TRIREDRAFT_44476 TRIREDRAFT_53558 TRIREDRAFT_43649 TRIREDRAFT_44041 TRIREDRAFT_55183 TRIREDRAFT_21553 TRIREDRAFT_55871 TRIREDRAFT_74622 TRIREDRAFT_74774 TRIREDRAFT_120110 TRIREDRAFT_55306 TRIREDRAFT_56772 TRIREDRAFT_45456 TRIREDRAFT_56434 TRIREDRAFT_72685 TRIREDRAFT_75518 TRIREDRAFT_75551 TRIREDRAFT_45717 TRIREDRAFT_21618 TRIREDRAFT_45459 TRIREDRAFT_2826 TRIREDR…	2682	29.4	0.85034	0.983311
16.01 protein binding	49	11.5	TRIREDRAFT_119681 TRIREDRAFT_21330 TRIREDRAFT_43649 TRIREDRAFT_55183 TRIREDRAFT_55871 TRIREDRAFT_74774 TRIREDRAFT_56772 TRIREDRAFT_45456 TRIREDRAFT_56434 TRIREDRAFT_75518 TRIREDRAFT_21618 TRIREDRAFT_2826 TRIREDRAFT_45998 TRIREDRAFT_58814 TRIREDRAFT_76532 TRIREDRAFT_121276 TRIREDRAFT_121445 TRIREDRAFT_77031 TRIREDRAFT_22093 TRIREDRAFT_61055 TRIREDRAFT_106928 TRIREDRAFT_77473 TRIREDRAFT_77456 TRIRE…	1441	15.8	0.727848	1
16.03 nucleic acid binding	30	7.07	TRIREDRAFT_21330 TRIREDRAFT_55871 TRIREDRAFT_74622 TRIREDRAFT_74774 TRIREDRAFT_75518 TRIREDRAFT_21618 TRIREDRAFT_2826 TRIREDRAFT_3579 TRIREDRAFT_121381 TRIREDRAFT_60585 TRIREDRAFT_107082 TRIREDRAFT_61279 TRIREDRAFT_77456 TRIREDRAFT_121901 TRIREDRAFT_107526 TRIREDRAFT_108046 TRIREDRAFT_63710 TRIREDRAFT_27422 TRIREDRAFT_79304 TRIREDRAFT_122659 TRIREDRAFT_40808 TRIREDRAFT_80167 TRIREDRAFT_80211 TRIR…	721	7.91	0.893805	1
16.03.01 DNA binding	13	3.06	TRIREDRAFT_75518 TRIREDRAFT_2826 TRIREDRAFT_121381 TRIREDRAFT_60585 TRIREDRAFT_108046 TRIREDRAFT_63710 TRIREDRAFT_27422 TRIREDRAFT_79304 TRIREDRAFT_80167 TRIREDRAFT_123220 TRIREDRAFT_34221 TRIREDRAFT_52368 TRIREDRAFT_6015	396	4.34	0.705069	1
16.03.03 RNA binding	16	3.77	TRIREDRAFT_21330 TRIREDRAFT_55871 TRIREDRAFT_74774 TRIREDRAFT_21618 TRIREDRAFT_107082 TRIREDRAFT_61279 TRIREDRAFT_77456 TRIREDRAFT_121901 TRIREDRAFT_107526 TRIREDRAFT_108046 TRIREDRAFT_27422 TRIREDRAFT_122659 TRIREDRAFT_40808 TRIREDRAFT_80211 TRIREDRAFT_5710 TRIREDRAFT_69494	310	3.40	1.10882	0.370166
16.05 polysaccharide binding	2	0.47	TRIREDRAFT_120873 TRIREDRAFT_69490	23	0.25	1.88	0.290494
16.07 structural protein binding	2	0.47	TRIREDRAFT_76532 TRIREDRAFT_77031	54	0.59	0.79661	1
16.09 lipid binding	1	0.23	TRIREDRAFT_121276	64	0.70	0.328571	1
16.13 C-compound binding	4	0.94	TRIREDRAFT_59771 TRIREDRAFT_47930 TRIREDRAFT_77456 TRIREDRAFT_121901	39	0.42	2.2381	0.105914
16.13.01 sugar binding	2	0.47	TRIREDRAFT_77456 TRIREDRAFT_121901	22	0.24	1.95833	0.272965
16.17 metal binding	30	7.07	TRIREDRAFT_119681 TRIREDRAFT_44041 TRIREDRAFT_75518 TRIREDRAFT_75551 TRIREDRAFT_45717 TRIREDRAFT_57433 TRIREDRAFT_75794 TRIREDRAFT_58952 TRIREDRAFT_121156 TRIREDRAFT_47286 TRIREDRAFT_60581 TRIREDRAFT_22093 TRIREDRAFT_3447 TRIREDRAFT_22210 TRIREDRAFT_107137 TRIREDRAFT_106928 TRIREDRAFT_22300 TRIREDRAFT_121824 TRIREDRAFT_121856 TRIREDRAFT_22459 TRIREDRAFT_122043 TRIREDRAFT_78274 TRIREDRAFT_108046 T…	628	6.88	1.02762	0.467314
16.17.01 calcium binding	5	1.17	TRIREDRAFT_119681 TRIREDRAFT_45717 TRIREDRAFT_57433 TRIREDRAFT_58952 TRIREDRAFT_121156	73	0.80	1.4625	0.251783
16.17.03 potassium binding	1	0.23	TRIREDRAFT_106928	4	0.04	5.75	0.173509
16.17.05 sodium binding	1	0.23	TRIREDRAFT_106928	12	0.13	1.76923	0.435579
16.17.07 magnesium binding	5	1.17	TRIREDRAFT_75518 TRIREDRAFT_58952 TRIREDRAFT_106928 TRIREDRAFT_121824 TRIREDRAFT_108046	105	1.15	1.01739	0.543646
16.17.09 heavy metal binding (Cu, Fe, Zn)	19	4.48	TRIREDRAFT_44041 TRIREDRAFT_75794 TRIREDRAFT_121156 TRIREDRAFT_47286 TRIREDRAFT_60581 TRIREDRAFT_22093 TRIREDRAFT_3447 TRIREDRAFT_22210 TRIREDRAFT_107137 TRIREDRAFT_121856 TRIREDRAFT_22459 TRIREDRAFT_122043 TRIREDRAFT_78274 TRIREDRAFT_123220 TRIREDRAFT_72086 TRIREDRAFT_5369 TRIREDRAFT_81889 TRIREDRAFT_6015 TRIREDRAFT_52924	404	4.43	1.01129	0.514873
16.19 nucleotide/nucleoside/nucleobase binding	33	7.78	TRIREDRAFT_44476 TRIREDRAFT_53558 TRIREDRAFT_43649 TRIREDRAFT_74622 TRIREDRAFT_74774 TRIREDRAFT_55306 TRIREDRAFT_45456 TRIREDRAFT_2826 TRIREDRAFT_58952 TRIREDRAFT_3579 TRIREDRAFT_121381 TRIREDRAFT_106928 TRIREDRAFT_77473 TRIREDRAFT_77456 TRIREDRAFT_121824 TRIREDRAFT_78274 TRIREDRAFT_35556 TRIREDRAFT_63710 TRIREDRAFT_64125 TRIREDRAFT_27422 TRIREDRAFT_122920 TRIREDRAFT_80142 TRIREDRAFT_123293 TRIRE…	763	8.37	0.92951	1
16.19.03 ATP binding	26	6.13	TRIREDRAFT_44476 TRIREDRAFT_53558 TRIREDRAFT_43649 TRIREDRAFT_74622 TRIREDRAFT_45456 TRIREDRAFT_2826 TRIREDRAFT_58952 TRIREDRAFT_3579 TRIREDRAFT_121381 TRIREDRAFT_106928 TRIREDRAFT_121824 TRIREDRAFT_78274 TRIREDRAFT_35556 TRIREDRAFT_63710 TRIREDRAFT_64125 TRIREDRAFT_27422 TRIREDRAFT_122920 TRIREDRAFT_80142 TRIREDRAFT_123293 TRIREDRAFT_67732 TRIREDRAFT_68615 TRIREDRAFT_81720 TRIREDRAFT_69494 TRIRE…	570	6.25	0.9808	1
16.19.05 GTP binding	2	0.47	TRIREDRAFT_112516 TRIREDRAFT_71103	124	1.36	0.345588	1
16.21 complex cofactor/cosubstrate/vitamine binding	14	3.30	TRIREDRAFT_44041 TRIREDRAFT_21553 TRIREDRAFT_120110 TRIREDRAFT_72685 TRIREDRAFT_45459 TRIREDRAFT_57868 TRIREDRAFT_105823 TRIREDRAFT_121156 TRIREDRAFT_106245 TRIREDRAFT_121478 TRIREDRAFT_122778 TRIREDRAFT_123631 TRIREDRAFT_68615 TRIREDRAFT_82516	370	4.05	0.814815	1
16.21.01 heme binding	2	0.47	TRIREDRAFT_121156 TRIREDRAFT_106245	62	0.68	0.691176	1
16.21.03 molybdopterin binding	1	0.23	TRIREDRAFT_44041	5	0.05	4.6	0.211971
16.21.05 FAD/FMN binding	3	0.70	TRIREDRAFT_44041 TRIREDRAFT_120110 TRIREDRAFT_105823	104	1.14	0.614035	1
16.21.07 NAD/NADP binding	9	2.12	TRIREDRAFT_44041 TRIREDRAFT_21553 TRIREDRAFT_72685 TRIREDRAFT_57868 TRIREDRAFT_106245 TRIREDRAFT_121478 TRIREDRAFT_122778 TRIREDRAFT_123631 TRIREDRAFT_82516	173	1.89	1.12169	0.414198
16.21.08 Fe/S binding	1	0.23	TRIREDRAFT_44041	33	0.36	0.638889	1
16.21.15 biotin binding	1	0.23	TRIREDRAFT_68615	9	0.09	2.55556	0.348771
16.21.17 pyridoxal phosphate binding	1	0.23	TRIREDRAFT_45459	42	0.46	0.5	1
18 REGULATION OF METABOLISM AND PROTEIN FUNCTION	9	2.12	TRIREDRAFT_119681 TRIREDRAFT_45456 TRIREDRAFT_45998 TRIREDRAFT_22093 TRIREDRAFT_62706 TRIREDRAFT_62663 TRIREDRAFT_64125 TRIREDRAFT_80843 TRIREDRAFT_81720	481	5.27	0.402277	1
18.01 regulation by	5	1.17	TRIREDRAFT_45456 TRIREDRAFT_45998 TRIREDRAFT_64125 TRIREDRAFT_80843 TRIREDRAFT_81720	235	2.57	0.455253	1
18.01.01 regulation by modification	5	1.17	TRIREDRAFT_45456 TRIREDRAFT_45998 TRIREDRAFT_64125 TRIREDRAFT_80843 TRIREDRAFT_81720	133	1.45	0.806897	1
18.01.07 regulation by binding / dissociation	1	0.23	TRIREDRAFT_80843	108	1.18	0.194915	1
18.02 regulation of protein activity	9	2.12	TRIREDRAFT_119681 TRIREDRAFT_45456 TRIREDRAFT_45998 TRIREDRAFT_22093 TRIREDRAFT_62706 TRIREDRAFT_62663 TRIREDRAFT_64125 TRIREDRAFT_80843 TRIREDRAFT_81720	470	5.15	0.41165	1
18.02.01 enzymatic activity regulation / enzyme regulator	4	0.94	TRIREDRAFT_62706 TRIREDRAFT_62663 TRIREDRAFT_80843 TRIREDRAFT_81720	295	3.23	0.291022	1
18.02.01.01 enzyme activator	2	0.47	TRIREDRAFT_62663 TRIREDRAFT_81720	135	1.48	0.317568	1
18.02.03 guanyl-nucleotide exchange factor (GEF)	1	0.23	TRIREDRAFT_119681	28	0.30	0.766667	1
18.02.07 regulator of receptor activity	1	0.23	TRIREDRAFT_22093	9	0.09	2.55556	0.348771
18.02.09 regulator of transcription factor	2	0.47	TRIREDRAFT_45998 TRIREDRAFT_80843	96	1.05	0.447619	1
20 CELLULAR TRANSPORT, TRANSPORT FACILITIES AND TRANSPORT ROUTES	60	14.1	TRIREDRAFT_119681 TRIREDRAFT_103032 TRIREDRAFT_54954 TRIREDRAFT_44476 TRIREDRAFT_54865 TRIREDRAFT_54972 TRIREDRAFT_54669 TRIREDRAFT_74379 TRIREDRAFT_53558 TRIREDRAFT_44041 TRIREDRAFT_102953 TRIREDRAFT_21553 TRIREDRAFT_120110 TRIREDRAFT_55306 TRIREDRAFT_45317 TRIREDRAFT_57185 TRIREDRAFT_2540 TRIREDRAFT_104816 TRIREDRAFT_57433 TRIREDRAFT_75937 TRIREDRAFT_58814 TRIREDRAFT_58952 TRIREDRAFT_46794 TRIR…	1503	16.4	0.859756	1
20.01 transported compounds (substrates)	48	11.3	TRIREDRAFT_103032 TRIREDRAFT_44476 TRIREDRAFT_54865 TRIREDRAFT_54972 TRIREDRAFT_74379 TRIREDRAFT_53558 TRIREDRAFT_44041 TRIREDRAFT_102953 TRIREDRAFT_21553 TRIREDRAFT_120110 TRIREDRAFT_55306 TRIREDRAFT_45317 TRIREDRAFT_57185 TRIREDRAFT_2540 TRIREDRAFT_104816 TRIREDRAFT_57433 TRIREDRAFT_75937 TRIREDRAFT_58952 TRIREDRAFT_46794 TRIREDRAFT_105752 TRIREDRAFT_3121 TRIREDRAFT_121156 TRIREDRAFT_76758 TRIR…	1116	12.2	0.92623	1
20.01.01 ion transport	13	3.06	TRIREDRAFT_103032 TRIREDRAFT_58952 TRIREDRAFT_47930 TRIREDRAFT_106928 TRIREDRAFT_47987 TRIREDRAFT_22300 TRIREDRAFT_122043 TRIREDRAFT_79644 TRIREDRAFT_79741 TRIREDRAFT_122972 TRIREDRAFT_122975 TRIREDRAFT_34221 TRIREDRAFT_82105	223	2.44	1.2541	0.238942
20.01.01.01 cation transport (H+, Na+, K+, Ca2+ , NH4+, etc.)	10	2.35	TRIREDRAFT_103032 TRIREDRAFT_58952 TRIREDRAFT_106928 TRIREDRAFT_47987 TRIREDRAFT_22300 TRIREDRAFT_122043 TRIREDRAFT_79644 TRIREDRAFT_122972 TRIREDRAFT_34221 TRIREDRAFT_82105	182	1.99	1.1809	0.340144
20.01.01.01.01 heavy metal ion transport (Cu+, Fe3+, etc.)	4	0.94	TRIREDRAFT_103032 TRIREDRAFT_47987 TRIREDRAFT_122043 TRIREDRAFT_79644	67	0.73	1.28767	0.379523
20.01.01.01.01.01 siderophore-iron transport	1	0.23	TRIREDRAFT_103032	24	0.26	0.884615	1
20.01.01.07 anion transport	2	0.47	TRIREDRAFT_79741 TRIREDRAFT_122975	51	0.55	0.854545	1
20.01.01.07.05 sulfate/sulfite transport	1	0.23	TRIREDRAFT_79741	6	0.06	3.83333	0.248648
20.01.01.07.07 phosphate transport	1	0.23	TRIREDRAFT_122975	19	0.20	1.15	0.595843
20.01.03 C-compound and carbohydrate transport	11	2.59	TRIREDRAFT_44476 TRIREDRAFT_57185 TRIREDRAFT_104816 TRIREDRAFT_105752 TRIREDRAFT_76758 TRIREDRAFT_47930 TRIREDRAFT_60889 TRIREDRAFT_48444 TRIREDRAFT_81082 TRIREDRAFT_67732 TRIREDRAFT_112460	200	2.19	1.18265	0.327418
20.01.03.01 sugar transport	2	0.47	TRIREDRAFT_76758 TRIREDRAFT_48444	35	0.38	1.23684	0.489241
20.01.03.03 C4-dicarboxylate transport (e.g. malate, succinate, fumarate)	1	0.23	TRIREDRAFT_105752	12	0.13	1.76923	0.435579
20.01.07 amino acid/amino acid derivatives transport	3	0.70	TRIREDRAFT_54865 TRIREDRAFT_57185 TRIREDRAFT_121486	66	0.72	0.972222	1
20.01.09 peptide transport	1	0.23	TRIREDRAFT_46794	21	0.23	1	0.632645
20.01.10 protein transport	3	0.70	TRIREDRAFT_57433 TRIREDRAFT_62706 TRIREDRAFT_124187	236	2.58	0.271318	1
20.01.11 amine / polyamine transport	4	0.94	TRIREDRAFT_45317 TRIREDRAFT_57185 TRIREDRAFT_75937 TRIREDRAFT_81082	35	0.38	2.47368	0.077688
20.01.13 lipid/fatty acid transport	7	1.65	TRIREDRAFT_74379 TRIREDRAFT_55306 TRIREDRAFT_57185 TRIREDRAFT_61948 TRIREDRAFT_81082 TRIREDRAFT_67732 TRIREDRAFT_82105	99	1.08	1.52778	0.177132
20.01.15 electron transport	8	1.88	TRIREDRAFT_44041 TRIREDRAFT_21553 TRIREDRAFT_120110 TRIREDRAFT_3121 TRIREDRAFT_121156 TRIREDRAFT_106245 TRIREDRAFT_106928 TRIREDRAFT_22300	269	2.95	0.637288	1
20.01.17 nucleotide/nucleoside/nucleobase transport	1	0.23	TRIREDRAFT_45317	24	0.26	0.884615	1
20.01.21 RNA transport	2	0.47	TRIREDRAFT_77031 TRIREDRAFT_23181	66	0.72	0.652778	1
20.01.23 allantoin and allantoate transport	1	0.23	TRIREDRAFT_45317	34	0.37	0.621622	1
20.01.25 vitamine/cofactor transport	1	0.23	TRIREDRAFT_57185	39	0.42	0.547619	1
20.01.26 neurotransmitter transport	2	0.47	TRIREDRAFT_57185 TRIREDRAFT_106928	29	0.31	1.51613	0.393493
20.01.27 drug/toxin transport	11	2.59	TRIREDRAFT_44476 TRIREDRAFT_54972 TRIREDRAFT_53558 TRIREDRAFT_102953 TRIREDRAFT_2540 TRIREDRAFT_75937 TRIREDRAFT_121156 TRIREDRAFT_62548 TRIREDRAFT_123293 TRIREDRAFT_67732 TRIREDRAFT_82105	112	1.22	2.12295	0.0148843
20.03 transport facilities	31	7.31	TRIREDRAFT_54954 TRIREDRAFT_44476 TRIREDRAFT_54972 TRIREDRAFT_53558 TRIREDRAFT_44041 TRIREDRAFT_102953 TRIREDRAFT_21553 TRIREDRAFT_55306 TRIREDRAFT_57185 TRIREDRAFT_2540 TRIREDRAFT_104816 TRIREDRAFT_75937 TRIREDRAFT_58952 TRIREDRAFT_46794 TRIREDRAFT_59771 TRIREDRAFT_76758 TRIREDRAFT_47930 TRIREDRAFT_106928 TRIREDRAFT_60889 TRIREDRAFT_22300 TRIREDRAFT_48444 TRIREDRAFT_62548 TRIREDRAFT_122043 TRIRE…	542	5.94	1.23064	0.134094
20.03.01 channel / pore class transport	1	0.23	TRIREDRAFT_81082	50	0.54	0.425926	1
20.03.02 carrier (electrochemical potential-driven transport)	4	0.94	TRIREDRAFT_54972 TRIREDRAFT_75937 TRIREDRAFT_76758 TRIREDRAFT_48444	92	1.00	0.94	1
20.03.02.02 symporter	2	0.47	TRIREDRAFT_76758 TRIREDRAFT_48444	42	0.46	1.02174	0.588204
20.03.02.02.01 proton driven symporter	2	0.47	TRIREDRAFT_76758 TRIREDRAFT_48444	30	0.32	1.46875	0.410058
20.03.02.03 antiporter	2	0.47	TRIREDRAFT_54972 TRIREDRAFT_75937	52	0.57	0.824561	1
20.03.02.03.01 proton driven antiporter	2	0.47	TRIREDRAFT_54972 TRIREDRAFT_75937	32	0.35	1.34286	0.442499
20.03.22 transport ATPases	10	2.35	TRIREDRAFT_44476 TRIREDRAFT_53558 TRIREDRAFT_58952 TRIREDRAFT_106928 TRIREDRAFT_22300 TRIREDRAFT_122043 TRIREDRAFT_65102 TRIREDRAFT_122972 TRIREDRAFT_123293 TRIREDRAFT_82105	85	0.93	2.52688	0.0058754
20.03.25 ABC transporters	8	1.88	TRIREDRAFT_54954 TRIREDRAFT_44476 TRIREDRAFT_53558 TRIREDRAFT_2540 TRIREDRAFT_62548 TRIREDRAFT_123293 TRIREDRAFT_67732 TRIREDRAFT_82105	73	0.80	2.35	0.0195711
20.09 transport routes	38	8.96	TRIREDRAFT_119681 TRIREDRAFT_54865 TRIREDRAFT_54972 TRIREDRAFT_54669 TRIREDRAFT_53558 TRIREDRAFT_102953 TRIREDRAFT_45317 TRIREDRAFT_57185 TRIREDRAFT_2540 TRIREDRAFT_104816 TRIREDRAFT_75937 TRIREDRAFT_58814 TRIREDRAFT_58952 TRIREDRAFT_46794 TRIREDRAFT_105752 TRIREDRAFT_121276 TRIREDRAFT_76758 TRIREDRAFT_47930 TRIREDRAFT_77473 TRIREDRAFT_60889 TRIREDRAFT_47987 TRIREDRAFT_22300 TRIREDRAFT_48444 TRIR…	995	10.9	0.822018	1
20.09.01 nuclear transport	1	0.23	TRIREDRAFT_77473	81	0.88	0.261364	1
20.09.03 peroxisomal transport	1	0.23	TRIREDRAFT_112460	19	0.20	1.15	0.595843
20.09.04 mitochondrial transport	2	0.47	TRIREDRAFT_47930 TRIREDRAFT_79644	107	1.17	0.401709	1
20.09.05 non-vesicular ER transport	1	0.23	TRIREDRAFT_122920	11	0.12	1.91667	0.408008
20.09.07 vesicular transport (Golgi network, etc.)	6	1.41	TRIREDRAFT_54669 TRIREDRAFT_58814 TRIREDRAFT_121276 TRIREDRAFT_122043 TRIREDRAFT_63240 TRIREDRAFT_124187	261	2.86	0.493007	1
20.09.07.03 ER to Golgi transport	1	0.23	TRIREDRAFT_54669	76	0.83	0.277108	1
20.09.07.07 retrograde transport	1	0.23	TRIREDRAFT_124187	7	0.07	3.28571	0.283621
20.09.13 vacuolar/lysosomal transport	5	1.17	TRIREDRAFT_58952 TRIREDRAFT_47987 TRIREDRAFT_22300 TRIREDRAFT_78274 TRIREDRAFT_64654	151	1.65	0.709091	1
20.09.14 cytoskeleton-dependent transport	2	0.47	TRIREDRAFT_58814 TRIREDRAFT_63240	56	0.61	0.770492	1
20.09.16 cellular export and secretion	11	2.59	TRIREDRAFT_54972 TRIREDRAFT_53558 TRIREDRAFT_102953 TRIREDRAFT_2540 TRIREDRAFT_75937 TRIREDRAFT_121276 TRIREDRAFT_62548 TRIREDRAFT_65102 TRIREDRAFT_123293 TRIREDRAFT_81082 TRIREDRAFT_67732	210	2.30	1.12609	0.386883
20.09.16.01 Type I protein secretion system (ABC-type transport systems)	2	0.47	TRIREDRAFT_53558 TRIREDRAFT_123293	21	0.23	2.04348	0.255419
20.09.16.09 vesicular cellular export	1	0.23	TRIREDRAFT_121276	40	0.43	0.534884	1
20.09.16.09.03 exocytosis	1	0.23	TRIREDRAFT_121276	37	0.40	0.575	1
20.09.18 cellular import	15	3.53	TRIREDRAFT_119681 TRIREDRAFT_54865 TRIREDRAFT_45317 TRIREDRAFT_57185 TRIREDRAFT_104816 TRIREDRAFT_46794 TRIREDRAFT_105752 TRIREDRAFT_121276 TRIREDRAFT_76758 TRIREDRAFT_60889 TRIREDRAFT_48444 TRIREDRAFT_122043 TRIREDRAFT_79644 TRIREDRAFT_79741 TRIREDRAFT_81082	363	3.98	0.886935	1
20.09.18.07 non-vesicular cellular import	11	2.59	TRIREDRAFT_54865 TRIREDRAFT_45317 TRIREDRAFT_104816 TRIREDRAFT_46794 TRIREDRAFT_105752 TRIREDRAFT_121276 TRIREDRAFT_76758 TRIREDRAFT_60889 TRIREDRAFT_48444 TRIREDRAFT_79644 TRIREDRAFT_79741	151	1.65	1.5697	0.0933626
20.09.18.09 vesicular cellular import	2	0.47	TRIREDRAFT_119681 TRIREDRAFT_121276	119	1.30	0.361538	1
20.09.18.09.01 endocytosis	2	0.47	TRIREDRAFT_119681 TRIREDRAFT_121276	119	1.30	0.361538	1
20.09.18.09.01.01 receptor-mediated endocytosis	1	0.23	TRIREDRAFT_121276	13	0.14	1.64286	0.461868
30 CELLULAR COMMUNICATION/SIGNAL TRANSDUCTION MECHANISM	20	4.71	TRIREDRAFT_119681 TRIREDRAFT_41425 TRIREDRAFT_45998 TRIREDRAFT_58814 TRIREDRAFT_121445 TRIREDRAFT_77031 TRIREDRAFT_22093 TRIREDRAFT_27983 TRIREDRAFT_60608 TRIREDRAFT_62706 TRIREDRAFT_78274 TRIREDRAFT_63240 TRIREDRAFT_64125 TRIREDRAFT_122975 TRIREDRAFT_80843 TRIREDRAFT_81720 TRIREDRAFT_68973 TRIREDRAFT_5647 TRIREDRAFT_5710 TRIREDRAFT_82177	561	6.15	0.765854	1
30.01 cellular signalling	18	4.24	TRIREDRAFT_119681 TRIREDRAFT_41425 TRIREDRAFT_45998 TRIREDRAFT_58814 TRIREDRAFT_121445 TRIREDRAFT_77031 TRIREDRAFT_27983 TRIREDRAFT_60608 TRIREDRAFT_62706 TRIREDRAFT_78274 TRIREDRAFT_63240 TRIREDRAFT_64125 TRIREDRAFT_80843 TRIREDRAFT_81720 TRIREDRAFT_68973 TRIREDRAFT_5647 TRIREDRAFT_5710 TRIREDRAFT_82177	482	5.28	0.80303	1
30.01.05 enzyme mediated signal transduction	8	1.88	TRIREDRAFT_119681 TRIREDRAFT_45998 TRIREDRAFT_58814 TRIREDRAFT_77031 TRIREDRAFT_63240 TRIREDRAFT_64125 TRIREDRAFT_80843 TRIREDRAFT_5710	284	3.11	0.604502	1
30.01.05.01 protein kinase	1	0.23	TRIREDRAFT_64125	134	1.47	0.156463	1
30.01.05.01.06 serine/threonine kinase	1	0.23	TRIREDRAFT_64125	66	0.72	0.319444	1
30.01.05.05 G-protein mediated signal transduction	5	1.17	TRIREDRAFT_119681 TRIREDRAFT_58814 TRIREDRAFT_77031 TRIREDRAFT_63240 TRIREDRAFT_5710	131	1.43	0.818182	1
30.01.05.05.01 small GTPase mediated signal transduction	2	0.47	TRIREDRAFT_119681 TRIREDRAFT_77031	96	1.05	0.447619	1
30.01.09 second messenger mediated signal transduction	3	0.70	TRIREDRAFT_45998 TRIREDRAFT_121445 TRIREDRAFT_78274	92	1.00	0.7	1
30.01.09.03 Ca2+ mediated signal transduction	1	0.23	TRIREDRAFT_78274	28	0.30	0.766667	1
30.01.09.07 cAMP/cGMP mediated signal transduction	2	0.47	TRIREDRAFT_45998 TRIREDRAFT_121445	20	0.21	2.2381	0.237895
30.01.09.11 polyphosphoinositol mediated signal transduction	1	0.23	TRIREDRAFT_78274	33	0.36	0.638889	1
30.05 transmembrane signal transduction	4	0.94	TRIREDRAFT_119681 TRIREDRAFT_22093 TRIREDRAFT_63240 TRIREDRAFT_122975	161	1.76	0.534091	1
30.05.01 receptor enzyme mediated signalling	3	0.70	TRIREDRAFT_119681 TRIREDRAFT_22093 TRIREDRAFT_122975	50	0.54	1.2963	0.413039
30.05.01.12 transmembrane receptor protein tyrosine kinase signalling pathways	2	0.47	TRIREDRAFT_119681 TRIREDRAFT_122975	11	0.12	3.91667	0.0899511
30.05.01.12.01 EGF-receptor signalling pathway	1	0.23	TRIREDRAFT_119681	4	0.04	5.75	0.173509
30.05.01.18 transmembrane receptor protein serine/threonine kinase signalling pathways	2	0.47	TRIREDRAFT_119681 TRIREDRAFT_22093	14	0.15	3.13333	0.135986
30.05.01.18.01 TGF-beta-receptor signalling pathway	1	0.23	TRIREDRAFT_22093	4	0.04	5.75	0.173509
30.05.02 non-enzymatic receptor mediated signalling	2	0.47	TRIREDRAFT_22093 TRIREDRAFT_63240	73	0.80	0.5875	1
30.05.02.14 Notch-receptor signalling pathway	1	0.23	TRIREDRAFT_63240	16	0.17	1.35294	0.533631
30.05.02.24 G-protein coupled receptor signalling pathway	1	0.23	TRIREDRAFT_22093	31	0.34	0.676471	1
30.05.02.24.02 acetyl choline receptor signalling pathway	1	0.23	TRIREDRAFT_22093	4	0.04	5.75	0.173509
32 CELL RESCUE, DEFENSE AND VIRULENCE	58	13.6	TRIREDRAFT_54954 TRIREDRAFT_44476 TRIREDRAFT_54972 TRIREDRAFT_41425 TRIREDRAFT_53558 TRIREDRAFT_43649 TRIREDRAFT_102953 TRIREDRAFT_103747 TRIREDRAFT_103470 TRIREDRAFT_75518 TRIREDRAFT_2540 TRIREDRAFT_45998 TRIREDRAFT_75937 TRIREDRAFT_58563 TRIREDRAFT_59396 TRIREDRAFT_106245 TRIREDRAFT_77031 TRIREDRAFT_60458 TRIREDRAFT_121381 TRIREDRAFT_27983 TRIREDRAFT_61055 TRIREDRAFT_60608 TRIREDRAFT_77473 TRIR…	1050	11.5	1.18261	0.0908515
32.01 stress response	28	6.60	TRIREDRAFT_54954 TRIREDRAFT_43649 TRIREDRAFT_75518 TRIREDRAFT_45998 TRIREDRAFT_106245 TRIREDRAFT_77031 TRIREDRAFT_121381 TRIREDRAFT_60608 TRIREDRAFT_77473 TRIREDRAFT_62663 TRIREDRAFT_78274 TRIREDRAFT_4240 TRIREDRAFT_63710 TRIREDRAFT_64125 TRIREDRAFT_79304 TRIREDRAFT_122778 TRIREDRAFT_79933 TRIREDRAFT_122920 TRIREDRAFT_80142 TRIREDRAFT_123244 TRIREDRAFT_123234 TRIREDRAFT_80843 TRIREDRAFT_81082 TRI…	588	6.45	1.02326	0.477383
32.01.01 oxidative stress response	3	0.70	TRIREDRAFT_106245 TRIREDRAFT_60608 TRIREDRAFT_81688	90	0.98	0.714286	1
32.01.03 osmotic and salt stress response	5	1.17	TRIREDRAFT_77031 TRIREDRAFT_62663 TRIREDRAFT_122778 TRIREDRAFT_79933 TRIREDRAFT_67600	72	0.78	1.5	0.242977
32.01.05 heat shock response	2	0.47	TRIREDRAFT_122920 TRIREDRAFT_80142	42	0.46	1.02174	0.588204
32.01.07 unfolded protein response (e.g. ER quality control)	3	0.70	TRIREDRAFT_43649 TRIREDRAFT_122920 TRIREDRAFT_124187	75	0.82	0.853659	1
32.01.09 DNA damage response	5	1.17	TRIREDRAFT_75518 TRIREDRAFT_121381 TRIREDRAFT_77473 TRIREDRAFT_63710 TRIREDRAFT_79304	128	1.40	0.835714	1
32.01.11 nutrient starvation response	4	0.94	TRIREDRAFT_45998 TRIREDRAFT_123244 TRIREDRAFT_123234 TRIREDRAFT_123631	37	0.40	2.35	0.0912763
32.01.13 electromagnetic waves stress response (e.g. UV, X-ray)	4	0.94	TRIREDRAFT_75518 TRIREDRAFT_77473 TRIREDRAFT_64125 TRIREDRAFT_79304	14	0.15	6.26667	0.00318389
32.05 disease, virulence and defense	23	5.42	TRIREDRAFT_54954 TRIREDRAFT_44476 TRIREDRAFT_54972 TRIREDRAFT_41425 TRIREDRAFT_53558 TRIREDRAFT_103747 TRIREDRAFT_103470 TRIREDRAFT_2540 TRIREDRAFT_58563 TRIREDRAFT_60458 TRIREDRAFT_27983 TRIREDRAFT_121746 TRIREDRAFT_62548 TRIREDRAFT_62603 TRIREDRAFT_109905 TRIREDRAFT_67189 TRIREDRAFT_123293 TRIREDRAFT_5647 TRIREDRAFT_82105 TRIREDRAFT_112085 TRIREDRAFT_112516 TRIREDRAFT_71103 TRIREDRAFT_82662	298	3.26	1.66258	0.0116972
32.05.01 resistance proteins	12	2.83	TRIREDRAFT_54954 TRIREDRAFT_44476 TRIREDRAFT_54972 TRIREDRAFT_53558 TRIREDRAFT_2540 TRIREDRAFT_62548 TRIREDRAFT_109905 TRIREDRAFT_123293 TRIREDRAFT_82105 TRIREDRAFT_112085 TRIREDRAFT_112516 TRIREDRAFT_71103	125	1.37	2.06569	0.0133329
32.05.01.03 chemical agent resistance	4	0.94	TRIREDRAFT_44476 TRIREDRAFT_2540 TRIREDRAFT_62548 TRIREDRAFT_82105	45	0.49	1.91837	0.155479
32.05.03 defense related proteins	3	0.70	TRIREDRAFT_60458 TRIREDRAFT_112516 TRIREDRAFT_71103	51	0.55	1.27273	0.425608
32.05.05 virulence, disease factors	7	1.65	TRIREDRAFT_41425 TRIREDRAFT_103747 TRIREDRAFT_27983 TRIREDRAFT_121746 TRIREDRAFT_62603 TRIREDRAFT_67189 TRIREDRAFT_5647	103	1.13	1.46018	0.202875
32.05.05.01 toxins	1	0.23	TRIREDRAFT_67189	24	0.26	0.884615	1
32.07 detoxification	16	3.77	TRIREDRAFT_54972 TRIREDRAFT_53558 TRIREDRAFT_102953 TRIREDRAFT_2540 TRIREDRAFT_75937 TRIREDRAFT_59396 TRIREDRAFT_106245 TRIREDRAFT_61055 TRIREDRAFT_60608 TRIREDRAFT_62548 TRIREDRAFT_62255 TRIREDRAFT_109905 TRIREDRAFT_123293 TRIREDRAFT_123979 TRIREDRAFT_82105 TRIREDRAFT_124079	329	3.60	1.04722	0.464238
32.07.01 detoxification involving cytochrome P450	1	0.23	TRIREDRAFT_123979	52	0.57	0.403509	1
32.07.03 detoxification by modification	1	0.23	TRIREDRAFT_109905	47	0.51	0.45098	1
32.07.05 detoxification by export	8	1.88	TRIREDRAFT_54972 TRIREDRAFT_53558 TRIREDRAFT_102953 TRIREDRAFT_2540 TRIREDRAFT_75937 TRIREDRAFT_62548 TRIREDRAFT_123293 TRIREDRAFT_82105	86	0.94	2	0.0461222
32.07.07 oxygen and radical detoxification	3	0.70	TRIREDRAFT_106245 TRIREDRAFT_60608 TRIREDRAFT_62255	59	0.64	1.09375	0.522068
32.07.07.01 catalase reaction	1	0.23	TRIREDRAFT_106245	9	0.09	2.55556	0.348771
32.07.09 detoxification by degradation	2	0.47	TRIREDRAFT_61055 TRIREDRAFT_124079	23	0.25	1.88	0.290494
32.10 degradation / modification of foreign (exogenous) compounds	3	0.70	TRIREDRAFT_61055 TRIREDRAFT_121746 TRIREDRAFT_82616	42	0.46	1.52174	0.31038
32.10.07 degradation / modification of foreign (exogenous) polysaccharides	2	0.47	TRIREDRAFT_121746 TRIREDRAFT_82616	23	0.25	1.88	0.290494
32.10.09 degradation / modification of foreign (exogenous) ester compounds	1	0.23	TRIREDRAFT_61055	8	0.08	2.875	0.31697
34 INTERACTION WITH THE ENVIRONMENT	31	7.31	TRIREDRAFT_103032 TRIREDRAFT_44476 TRIREDRAFT_21553 TRIREDRAFT_55871 TRIREDRAFT_75518 TRIREDRAFT_75551 TRIREDRAFT_45998 TRIREDRAFT_58814 TRIREDRAFT_58952 TRIREDRAFT_121486 TRIREDRAFT_106928 TRIREDRAFT_77473 TRIREDRAFT_47987 TRIREDRAFT_22300 TRIREDRAFT_107526 TRIREDRAFT_122043 TRIREDRAFT_63240 TRIREDRAFT_64125 TRIREDRAFT_79304 TRIREDRAFT_79644 TRIREDRAFT_79741 TRIREDRAFT_122778 TRIREDRAFT_40808 TR…	626	6.86	1.0656	0.383946
34.01 homeostasis	12	2.83	TRIREDRAFT_103032 TRIREDRAFT_21553 TRIREDRAFT_75551 TRIREDRAFT_58952 TRIREDRAFT_106928 TRIREDRAFT_47987 TRIREDRAFT_22300 TRIREDRAFT_122043 TRIREDRAFT_79644 TRIREDRAFT_79741 TRIREDRAFT_122972 TRIREDRAFT_82105	263	2.88	0.982639	1
34.01.01 homeostasis of cations	11	2.59	TRIREDRAFT_103032 TRIREDRAFT_21553 TRIREDRAFT_75551 TRIREDRAFT_58952 TRIREDRAFT_106928 TRIREDRAFT_47987 TRIREDRAFT_22300 TRIREDRAFT_122043 TRIREDRAFT_79644 TRIREDRAFT_122972 TRIREDRAFT_82105	224	2.45	1.05714	0.471144
34.01.01.01 homeostasis of metal ions (Na, K, Ca etc.)	10	2.35	TRIREDRAFT_103032 TRIREDRAFT_21553 TRIREDRAFT_75551 TRIREDRAFT_58952 TRIREDRAFT_106928 TRIREDRAFT_47987 TRIREDRAFT_122043 TRIREDRAFT_79644 TRIREDRAFT_122972 TRIREDRAFT_82105	149	1.63	1.44172	0.155886
34.01.01.03 homeostasis of protons	2	0.47	TRIREDRAFT_106928 TRIREDRAFT_22300	57	0.62	0.758065	1
34.01.03 homeostasis of anions	1	0.23	TRIREDRAFT_79741	29	0.31	0.741935	1
34.01.03.01 homeostasis of sulfate	1	0.23	TRIREDRAFT_79741	5	0.05	4.6	0.211971
34.03 membrane excitability	1	0.23	TRIREDRAFT_112460	27	0.29	0.793103	1
34.03.01 synaptic transmission	1	0.23	TRIREDRAFT_112460	24	0.26	0.884615	1
34.05 cell motility	4	0.94	TRIREDRAFT_58814 TRIREDRAFT_106928 TRIREDRAFT_63240 TRIREDRAFT_81720	91	0.99	0.949495	1
34.05.01 cell migration	3	0.70	TRIREDRAFT_58814 TRIREDRAFT_63240 TRIREDRAFT_81720	46	0.50	1.4	0.36202
34.07 cell adhesion	2	0.47	TRIREDRAFT_45998 TRIREDRAFT_122975	38	0.41	1.14634	0.533451
34.07.02 cell-matrix adhesion	1	0.23	TRIREDRAFT_45998	11	0.12	1.91667	0.408008
34.11 cellular sensing and response to external stimulus	15	3.53	TRIREDRAFT_44476 TRIREDRAFT_55871 TRIREDRAFT_75518 TRIREDRAFT_121486 TRIREDRAFT_106928 TRIREDRAFT_77473 TRIREDRAFT_107526 TRIREDRAFT_64125 TRIREDRAFT_79304 TRIREDRAFT_122778 TRIREDRAFT_40808 TRIREDRAFT_123220 TRIREDRAFT_123293 TRIREDRAFT_112460 TRIREDRAFT_112516	272	2.98	1.18456	0.284552
34.11.01 photoperception and response	7	1.65	TRIREDRAFT_55871 TRIREDRAFT_75518 TRIREDRAFT_77473 TRIREDRAFT_107526 TRIREDRAFT_64125 TRIREDRAFT_79304 TRIREDRAFT_40808	43	0.47	3.51064	0.00337868
34.11.03 chemoperception and response	3	0.70	TRIREDRAFT_44476 TRIREDRAFT_122778 TRIREDRAFT_123293	118	1.29	0.542636	1
34.11.03.13 osmosensing and response	1	0.23	TRIREDRAFT_122778	53	0.58	0.396552	1
34.11.10 response to biotic stimulus	1	0.23	TRIREDRAFT_112516	14	0.15	1.53333	0.486936
34.11.11 rhythm (e.g. circadian, ultradian)	3	0.70	TRIREDRAFT_77473 TRIREDRAFT_123220 TRIREDRAFT_112460	20	0.21	3.33333	0.0633167
34.11.12 perception of nutrients and nutritional adaptation	1	0.23	TRIREDRAFT_121486	57	0.62	0.370968	1
34.11.13 gas and metabolite distribution	1	0.23	TRIREDRAFT_106928	6	0.06	3.83333	0.248648
34.11.13.07 circulation (e.g. blood pressure)	1	0.23	TRIREDRAFT_106928	5	0.05	4.6	0.211971
40 CELL FATE	8	1.88	TRIREDRAFT_45998 TRIREDRAFT_3121 TRIREDRAFT_121276 TRIREDRAFT_77031 TRIREDRAFT_62663 TRIREDRAFT_49409 TRIREDRAFT_27422 TRIREDRAFT_124187	465	5.10	0.368627	1
40.01 cell growth / morphogenesis	8	1.88	TRIREDRAFT_45998 TRIREDRAFT_3121 TRIREDRAFT_121276 TRIREDRAFT_77031 TRIREDRAFT_62663 TRIREDRAFT_49409 TRIREDRAFT_27422 TRIREDRAFT_124187	325	3.56	0.52809	1
40.01.03 directional cell growth (morphogenesis)	2	0.47	TRIREDRAFT_49409 TRIREDRAFT_124187	91	0.99	0.474747	1
40.01.03.01 regulation of directional cell growth	1	0.23	TRIREDRAFT_124187	14	0.15	1.53333	0.486936
40.01.05 growth regulators / regulation of cell size	1	0.23	TRIREDRAFT_45998	36	0.39	0.589744	1
40.10 cell death	1	0.23	TRIREDRAFT_121276	141	1.54	0.149351	1
40.10.02 apoptosis (type I programmed cell death)	1	0.23	TRIREDRAFT_121276	126	1.38	0.166667	1
40.10.02.02 apoptotic program	1	0.23	TRIREDRAFT_121276	20	0.21	1.09524	0.614682
40.10.02.02.02 caspase activation	1	0.23	TRIREDRAFT_121276	7	0.07	3.28571	0.283621
40.10.02.04 regulation of apoptosis	1	0.23	TRIREDRAFT_121276	11	0.12	1.91667	0.408008
40.20 cell aging	1	0.23	TRIREDRAFT_45998	38	0.41	0.560976	1
41 DEVELOPMENT (Systemic)	7	1.65	TRIREDRAFT_75385 TRIREDRAFT_120873 TRIREDRAFT_3121 TRIREDRAFT_121381 TRIREDRAFT_122920 TRIREDRAFT_81082 TRIREDRAFT_5710	90	0.98	1.68367	0.124994
41.01 fungal/microorganismic development	7	1.65	TRIREDRAFT_75385 TRIREDRAFT_120873 TRIREDRAFT_3121 TRIREDRAFT_121381 TRIREDRAFT_122920 TRIREDRAFT_81082 TRIREDRAFT_5710	90	0.98	1.68367	0.124994
41.01.01 mating (fertilization)	4	0.94	TRIREDRAFT_75385 TRIREDRAFT_121381 TRIREDRAFT_122920 TRIREDRAFT_81082	41	0.44	2.13636	0.121541
41.01.03 tissue pattern formation	1	0.23	TRIREDRAFT_3121	16	0.17	1.35294	0.533631
41.01.03.01 fruit body development (sexually or asexually derived spores)	1	0.23	TRIREDRAFT_3121	14	0.15	1.53333	0.486936
42 BIOGENESIS OF CELLULAR COMPONENTS	35	8.25	TRIREDRAFT_119681 TRIREDRAFT_43649 TRIREDRAFT_74892 TRIREDRAFT_45456 TRIREDRAFT_2826 TRIREDRAFT_58814 TRIREDRAFT_121276 TRIREDRAFT_3579 TRIREDRAFT_77031 TRIREDRAFT_77119 TRIREDRAFT_121381 TRIREDRAFT_60585 TRIREDRAFT_3447 TRIREDRAFT_22210 TRIREDRAFT_77473 TRIREDRAFT_121746 TRIREDRAFT_22459 TRIREDRAFT_78176 TRIREDRAFT_62663 TRIREDRAFT_62603 TRIREDRAFT_78274 TRIREDRAFT_63240 TRIREDRAFT_108046 TRIRED…	1026	11.2	0.736607	1
42.01 cell wall	12	2.83	TRIREDRAFT_121276 TRIREDRAFT_3579 TRIREDRAFT_77119 TRIREDRAFT_60585 TRIREDRAFT_3447 TRIREDRAFT_22459 TRIREDRAFT_78176 TRIREDRAFT_62663 TRIREDRAFT_108046 TRIREDRAFT_49409 TRIREDRAFT_67600 TRIREDRAFT_5369	239	2.62	1.08015	0.435182
42.04 cytoskeleton/structural proteins	8	1.88	TRIREDRAFT_119681 TRIREDRAFT_43649 TRIREDRAFT_58814 TRIREDRAFT_121276 TRIREDRAFT_77031 TRIREDRAFT_62663 TRIREDRAFT_63240 TRIREDRAFT_81688	267	2.92	0.643836	1
42.04.03 actin cytoskeleton	4	0.94	TRIREDRAFT_119681 TRIREDRAFT_121276 TRIREDRAFT_77031 TRIREDRAFT_81688	108	1.18	0.79661	1
42.04.05 microtubule cytoskeleton	2	0.47	TRIREDRAFT_58814 TRIREDRAFT_63240	78	0.85	0.552941	1
42.05 centrosome	1	0.23	TRIREDRAFT_45456	9	0.09	2.55556	0.348771
42.09 intracellular transport vesicles	1	0.23	TRIREDRAFT_121276	32	0.35	0.657143	1
42.10 nucleus	11	2.59	TRIREDRAFT_2826 TRIREDRAFT_3579 TRIREDRAFT_121381 TRIREDRAFT_22210 TRIREDRAFT_77473 TRIREDRAFT_22459 TRIREDRAFT_122920 TRIREDRAFT_80167 TRIREDRAFT_5369 TRIREDRAFT_34221 TRIREDRAFT_52924	284	3.11	0.832797	1
42.10.03 organization of chromosome structure	9	2.12	TRIREDRAFT_2826 TRIREDRAFT_121381 TRIREDRAFT_22210 TRIREDRAFT_77473 TRIREDRAFT_22459 TRIREDRAFT_80167 TRIREDRAFT_5369 TRIREDRAFT_34221 TRIREDRAFT_52924	240	2.63	0.806084	1
42.16 mitochondrion	2	0.47	TRIREDRAFT_74892 TRIREDRAFT_78274	145	1.59	0.295597	1
42.25 vacuole or lysosome	2	0.47	TRIREDRAFT_78274 TRIREDRAFT_71103	55	0.60	0.783333	1
42.27 extracellular / secretion proteins	4	0.94	TRIREDRAFT_121746 TRIREDRAFT_62603 TRIREDRAFT_122975 TRIREDRAFT_81004	22	0.24	3.91667	0.01734
42.27.01 extracellular matrix	1	0.23	TRIREDRAFT_122975	3	0.03	7.66667	0.133173
42.29 bud / growth tip	2	0.47	TRIREDRAFT_77031 TRIREDRAFT_64125	25	0.27	1.74074	0.325358
43 CELL TYPE DIFFERENTIATION	21	4.95	TRIREDRAFT_41425 TRIREDRAFT_45998 TRIREDRAFT_120923 TRIREDRAFT_121276 TRIREDRAFT_77031 TRIREDRAFT_27983 TRIREDRAFT_108025 TRIREDRAFT_78176 TRIREDRAFT_62663 TRIREDRAFT_108374 TRIREDRAFT_49409 TRIREDRAFT_64125 TRIREDRAFT_27422 TRIREDRAFT_123056 TRIREDRAFT_123244 TRIREDRAFT_123234 TRIREDRAFT_67600 TRIREDRAFT_81720 TRIREDRAFT_5647 TRIREDRAFT_5710 TRIREDRAFT_124256	498	5.46	0.906593	1
43.01 fungal/microorganismic cell type differentiation	21	4.95	TRIREDRAFT_41425 TRIREDRAFT_45998 TRIREDRAFT_120923 TRIREDRAFT_121276 TRIREDRAFT_77031 TRIREDRAFT_27983 TRIREDRAFT_108025 TRIREDRAFT_78176 TRIREDRAFT_62663 TRIREDRAFT_108374 TRIREDRAFT_49409 TRIREDRAFT_64125 TRIREDRAFT_27422 TRIREDRAFT_123056 TRIREDRAFT_123244 TRIREDRAFT_123234 TRIREDRAFT_67600 TRIREDRAFT_81720 TRIREDRAFT_5647 TRIREDRAFT_5710 TRIREDRAFT_124256	498	5.46	0.906593	1
43.01.03 fungal and other eukaryotic cell type differentiation	21	4.95	TRIREDRAFT_41425 TRIREDRAFT_45998 TRIREDRAFT_120923 TRIREDRAFT_121276 TRIREDRAFT_77031 TRIREDRAFT_27983 TRIREDRAFT_108025 TRIREDRAFT_78176 TRIREDRAFT_62663 TRIREDRAFT_108374 TRIREDRAFT_49409 TRIREDRAFT_64125 TRIREDRAFT_27422 TRIREDRAFT_123056 TRIREDRAFT_123244 TRIREDRAFT_123234 TRIREDRAFT_67600 TRIREDRAFT_81720 TRIREDRAFT_5647 TRIREDRAFT_5710 TRIREDRAFT_124256	498	5.46	0.906593	1
43.01.03.05 budding, cell polarity and filament formation	9	2.12	TRIREDRAFT_45998 TRIREDRAFT_120923 TRIREDRAFT_121276 TRIREDRAFT_77031 TRIREDRAFT_62663 TRIREDRAFT_49409 TRIREDRAFT_64125 TRIREDRAFT_67600 TRIREDRAFT_5710	258	2.83	0.749117	1
43.01.03.09 development of asco- basidio- or zygospore	5	1.17	TRIREDRAFT_78176 TRIREDRAFT_123244 TRIREDRAFT_123234 TRIREDRAFT_67600 TRIREDRAFT_124256	169	1.85	0.632432	1
99 UNCLASSIFIED PROTEINS	194	45.7	TRIREDRAFT_102864 TRIREDRAFT_103002 TRIREDRAFT_103193 TRIREDRAFT_102776 TRIREDRAFT_74374 TRIREDRAFT_119844 TRIREDRAFT_2185 TRIREDRAFT_103135 TRIREDRAFT_103286 TRIREDRAFT_102933 TRIREDRAFT_102385 TRIREDRAFT_119816 TRIREDRAFT_102627 TRIREDRAFT_44366 TRIREDRAFT_102637 TRIREDRAFT_74508 TRIREDRAFT_102870 TRIREDRAFT_119972 TRIREDRAFT_103174 TRIREDRAFT_74060 TRIREDRAFT_103177 TRIREDRAFT_102876 TRIREDRAF…	3705	40.6	1.12562	0.0164469

## Sheet: Funcat 5 up QM
Functional category analysis of genes upregulated in QM6a background
FUNCTIONAL CATEGORY	abs SET	rel SET	genes SET	abs GENOME	rel GENOME	rel SET/rel GENOME	P-VALUE
01 METABOLISM	351	39.3	TRIREDRAFT_53815 TRIREDRAFT_21324 TRIREDRAFT_119603 TRIREDRAFT_53286 TRIREDRAFT_73632 TRIREDRAFT_103147 TRIREDRAFT_74047 TRIREDRAFT_73774 TRIREDRAFT_1993 TRIREDRAFT_74194 TRIREDRAFT_53995 TRIREDRAFT_54005 TRIREDRAFT_73937 TRIREDRAFT_53728 TRIREDRAFT_53475 TRIREDRAFT_103012 TRIREDRAFT_54408 TRIREDRAFT_103132 TRIREDRAFT_119735 TRIREDRAFT_74476 TRIREDRAFT_21327 TRIREDRAFT_119981 TRIREDRAFT_74123 TRI…	2966	32.5	1.20923	4.34993e-06
01.01 amino acid metabolism	85	9.51	TRIREDRAFT_53815 TRIREDRAFT_1993 TRIREDRAFT_73937 TRIREDRAFT_103132 TRIREDRAFT_74123 TRIREDRAFT_54071 TRIREDRAFT_102382 TRIREDRAFT_54166 TRIREDRAFT_73823 TRIREDRAFT_54694 TRIREDRAFT_2036 TRIREDRAFT_45138 TRIREDRAFT_55681 TRIREDRAFT_74983 TRIREDRAFT_103951 TRIREDRAFT_120288 TRIREDRAFT_2521 TRIREDRAFT_120424 TRIREDRAFT_72643 TRIREDRAFT_45736 TRIREDRAFT_120646 TRIREDRAFT_21758 TRIREDRAFT_75646 TRIRE…	452	4.95	1.92121	1.47962e-09
01.01.03 assimilation of ammonia, metabolism of the glutamate group	19	2.12	TRIREDRAFT_1993 TRIREDRAFT_73937 TRIREDRAFT_103132 TRIREDRAFT_54071 TRIREDRAFT_74983 TRIREDRAFT_72643 TRIREDRAFT_75769 TRIREDRAFT_120952 TRIREDRAFT_77336 TRIREDRAFT_4104 TRIREDRAFT_108299 TRIREDRAFT_80621 TRIREDRAFT_80716 TRIREDRAFT_110638 TRIREDRAFT_5233 TRIREDRAFT_68254 TRIREDRAFT_81348 TRIREDRAFT_69228 TRIREDRAFT_82619	90	0.98	2.16327	0.000963874
01.01.03.01 metabolism of glutamine	3	0.33	TRIREDRAFT_54071 TRIREDRAFT_75769 TRIREDRAFT_108299	14	0.15	2.2	0.151326
01.01.03.01.01 biosynthesis of glutamine	1	0.11	TRIREDRAFT_75769	4	0.04	2.75	0.338009
01.01.03.01.02 degradation of glutamine	2	0.22	TRIREDRAFT_54071 TRIREDRAFT_108299	9	0.09	2.44444	0.218145
01.01.03.02 metabolism of glutamate	9	1.00	TRIREDRAFT_54071 TRIREDRAFT_74983 TRIREDRAFT_120952 TRIREDRAFT_77336 TRIREDRAFT_108299 TRIREDRAFT_80621 TRIREDRAFT_5233 TRIREDRAFT_81348 TRIREDRAFT_69228	45	0.49	2.04082	0.0281587
01.01.03.02.01 biosynthesis of glutamate	8	0.89	TRIREDRAFT_74983 TRIREDRAFT_120952 TRIREDRAFT_77336 TRIREDRAFT_108299 TRIREDRAFT_80621 TRIREDRAFT_5233 TRIREDRAFT_81348 TRIREDRAFT_69228	29	0.31	2.87097	0.00543994
01.01.03.02.02 degradation of glutamate	2	0.22	TRIREDRAFT_120952 TRIREDRAFT_5233	12	0.13	1.69231	0.331666
01.01.03.03 metabolism of proline	4	0.44	TRIREDRAFT_1993 TRIREDRAFT_4104 TRIREDRAFT_80716 TRIREDRAFT_68254	12	0.13	3.38462	0.0238584
01.01.03.03.01 biosynthesis of proline	2	0.22	TRIREDRAFT_1993 TRIREDRAFT_4104	8	0.08	2.75	0.180825
01.01.03.03.02 degradation of proline	2	0.22	TRIREDRAFT_4104 TRIREDRAFT_68254	7	0.07	3.14286	0.144628
01.01.03.05 metabolism of arginine	8	0.89	TRIREDRAFT_73937 TRIREDRAFT_103132 TRIREDRAFT_72643 TRIREDRAFT_4104 TRIREDRAFT_80716 TRIREDRAFT_110638 TRIREDRAFT_69228 TRIREDRAFT_82619	33	0.36	2.47222	0.0123968
01.01.03.05.01 biosynthesis of arginine	7	0.78	TRIREDRAFT_73937 TRIREDRAFT_103132 TRIREDRAFT_72643 TRIREDRAFT_4104 TRIREDRAFT_110638 TRIREDRAFT_69228 TRIREDRAFT_82619	24	0.26	3	0.00659356
01.01.03.05.02 degradation of arginine	2	0.22	TRIREDRAFT_4104 TRIREDRAFT_80716	8	0.08	2.75	0.180825
01.01.05 metabolism of urea cycle, creatine and polyamines	9	1.00	TRIREDRAFT_53815 TRIREDRAFT_73937 TRIREDRAFT_2036 TRIREDRAFT_72643 TRIREDRAFT_120646 TRIREDRAFT_4104 TRIREDRAFT_22705 TRIREDRAFT_80716 TRIREDRAFT_82619	37	0.4	2.5	0.00799532
01.01.05.01 metabolism of polyamines	2	0.22	TRIREDRAFT_120646 TRIREDRAFT_4104	13	0.14	1.57143	0.368745
01.01.05.01.01 biosynthesis of polyamines	2	0.22	TRIREDRAFT_120646 TRIREDRAFT_4104	5	0.05	4.4	0.078473
01.01.05.03 metabolism of urea (urea cycle)	6	0.67	TRIREDRAFT_73937 TRIREDRAFT_2036 TRIREDRAFT_72643 TRIREDRAFT_22705 TRIREDRAFT_80716 TRIREDRAFT_82619	21	0.23	2.91304	0.0130259
01.01.06 metabolism of the aspartate family	25	2.79	TRIREDRAFT_2036 TRIREDRAFT_45138 TRIREDRAFT_2521 TRIREDRAFT_72643 TRIREDRAFT_21758 TRIREDRAFT_75845 TRIREDRAFT_121814 TRIREDRAFT_78409 TRIREDRAFT_122301 TRIREDRAFT_108299 TRIREDRAFT_79037 TRIREDRAFT_122531 TRIREDRAFT_79439 TRIREDRAFT_122868 TRIREDRAFT_4933 TRIREDRAFT_123223 TRIREDRAFT_5233 TRIREDRAFT_123471 TRIREDRAFT_110983 TRIREDRAFT_81570 TRIREDRAFT_68956 TRIREDRAFT_81896 TRIREDRAFT_69290 TRIR…	99	1.08	2.58333	6.57878e-06
01.01.06.01 metabolism of aspartate	10	1.11	TRIREDRAFT_2521 TRIREDRAFT_72643 TRIREDRAFT_121814 TRIREDRAFT_108299 TRIREDRAFT_5233 TRIREDRAFT_110983 TRIREDRAFT_68956 TRIREDRAFT_81896 TRIREDRAFT_69290 TRIREDRAFT_82619	16	0.17	6.52941	3.586e-07
01.01.06.01.01 biosynthesis of aspartate	3	0.33	TRIREDRAFT_121814 TRIREDRAFT_5233 TRIREDRAFT_69290	6	0.06	5.5	0.0149422
01.01.06.01.02 degradation of aspartate	7	0.78	TRIREDRAFT_2521 TRIREDRAFT_121814 TRIREDRAFT_108299 TRIREDRAFT_5233 TRIREDRAFT_110983 TRIREDRAFT_68956 TRIREDRAFT_81896	10	0.1	7.8	7.796e-06
01.01.06.02 metabolism of asparagine	2	0.22	TRIREDRAFT_79037 TRIREDRAFT_69290	6	0.06	3.66667	0.110238
01.01.06.02.01 biosynthesis of asparagine	1	0.11	TRIREDRAFT_79037	3	0.03	3.66667	0.266083
01.01.06.02.02 degradation of asparagine	1	0.11	TRIREDRAFT_69290	2	0.02	5.5	0.186352
01.01.06.04 metabolism of threonine	7	0.78	TRIREDRAFT_21758 TRIREDRAFT_121814 TRIREDRAFT_78409 TRIREDRAFT_122531 TRIREDRAFT_122868 TRIREDRAFT_123223 TRIREDRAFT_81896	14	0.15	5.2	0.00015658
01.01.06.04.01 biosynthesis of threonine	3	0.33	TRIREDRAFT_78409 TRIREDRAFT_122868 TRIREDRAFT_81896	7	0.07	4.71429	0.0242636
01.01.06.04.02 degradation of threonine	2	0.22	TRIREDRAFT_21758 TRIREDRAFT_123223	7	0.07	3.14286	0.144628
01.01.06.05 metabolism of methionine	8	0.89	TRIREDRAFT_45138 TRIREDRAFT_75845 TRIREDRAFT_122301 TRIREDRAFT_122531 TRIREDRAFT_122868 TRIREDRAFT_4933 TRIREDRAFT_81896 TRIREDRAFT_112081	39	0.42	2.11905	0.0326318
01.01.06.05.01 biosynthesis of methionine	5	0.55	TRIREDRAFT_45138 TRIREDRAFT_75845 TRIREDRAFT_4933 TRIREDRAFT_81896 TRIREDRAFT_112081	25	0.27	2.03704	0.0912754
01.01.06.05.01.01 biosynthesis of homocysteine	2	0.22	TRIREDRAFT_45138 TRIREDRAFT_75845	7	0.07	3.14286	0.144628
01.01.06.06 metabolism of lysine	7	0.78	TRIREDRAFT_2036 TRIREDRAFT_122531 TRIREDRAFT_79439 TRIREDRAFT_122868 TRIREDRAFT_123471 TRIREDRAFT_81570 TRIREDRAFT_81896	33	0.36	2.16667	0.0376203
01.01.06.06.01 biosynthesis of lysine	6	0.67	TRIREDRAFT_2036 TRIREDRAFT_122531 TRIREDRAFT_122868 TRIREDRAFT_123471 TRIREDRAFT_81570 TRIREDRAFT_81896	21	0.23	2.91304	0.0130259
01.01.06.06.01.01 diaminopimelic acid pathway	3	0.33	TRIREDRAFT_2036 TRIREDRAFT_122531 TRIREDRAFT_81896	10	0.1	3.3	0.0666365
01.01.06.06.01.03 aminoadipic acid pathway	2	0.22	TRIREDRAFT_123471 TRIREDRAFT_81570	8	0.08	2.75	0.180825
01.01.06.06.02 degradation of lysine	1	0.11	TRIREDRAFT_79439	11	0.12	0.916667	1
01.01.09 metabolism of the cysteine - aromatic group	24	2.68	TRIREDRAFT_54166 TRIREDRAFT_54694 TRIREDRAFT_55681 TRIREDRAFT_120288 TRIREDRAFT_75845 TRIREDRAFT_121298 TRIREDRAFT_106645 TRIREDRAFT_121706 TRIREDRAFT_121814 TRIREDRAFT_78409 TRIREDRAFT_122301 TRIREDRAFT_108299 TRIREDRAFT_122505 TRIREDRAFT_122531 TRIREDRAFT_22826 TRIREDRAFT_122868 TRIREDRAFT_4941 TRIREDRAFT_22915 TRIREDRAFT_80659 TRIREDRAFT_123223 TRIREDRAFT_68036 TRIREDRAFT_5645 TRIREDRAFT_81896…	169	1.85	1.44865	0.0400299
01.01.09.01 metabolism of glycine	4	0.44	TRIREDRAFT_121814 TRIREDRAFT_22915 TRIREDRAFT_80659 TRIREDRAFT_123223	29	0.31	1.41935	0.315048
01.01.09.01.01 biosynthesis of glycine	4	0.44	TRIREDRAFT_121814 TRIREDRAFT_22915 TRIREDRAFT_80659 TRIREDRAFT_123223	23	0.25	1.76	0.182891
01.01.09.01.02 degradation of glycine	1	0.11	TRIREDRAFT_123223	10	0.1	1.1	0.643569
01.01.09.02 metabolism of serine	7	0.78	TRIREDRAFT_120288 TRIREDRAFT_121298 TRIREDRAFT_106645 TRIREDRAFT_121814 TRIREDRAFT_122531 TRIREDRAFT_122868 TRIREDRAFT_81896	39	0.42	1.85714	0.081677
01.01.09.02.01 biosynthesis of serine	1	0.11	TRIREDRAFT_121298	16	0.17	0.647059	1
01.01.09.03 metabolism of cysteine	3	0.33	TRIREDRAFT_75845 TRIREDRAFT_122301 TRIREDRAFT_68036	25	0.27	1.22222	0.449187
01.01.09.03.01 biosynthesis of cysteine	2	0.22	TRIREDRAFT_75845 TRIREDRAFT_122301	13	0.14	1.57143	0.368745
01.01.09.03.02 degradation of cysteine	1	0.11	TRIREDRAFT_122301	8	0.08	1.375	0.561851
01.01.09.04 metabolism of phenylalanine	7	0.78	TRIREDRAFT_54166 TRIREDRAFT_54694 TRIREDRAFT_55681 TRIREDRAFT_78409 TRIREDRAFT_122505 TRIREDRAFT_4941 TRIREDRAFT_6096	46	0.5	1.56	0.159089
01.01.09.04.01 biosynthesis of phenylalanine	2	0.22	TRIREDRAFT_54166 TRIREDRAFT_4941	25	0.27	0.814815	1
01.01.09.04.02 degradation of phenylalanine	4	0.44	TRIREDRAFT_54166 TRIREDRAFT_55681 TRIREDRAFT_4941 TRIREDRAFT_6096	26	0.28	1.57143	0.247
01.01.09.05 metabolism of tyrosine	4	0.44	TRIREDRAFT_54694 TRIREDRAFT_78409 TRIREDRAFT_122505 TRIREDRAFT_6096	32	0.35	1.25714	0.384417
01.01.09.05.02 degradation of tyrosine	1	0.11	TRIREDRAFT_6096	12	0.13	0.846154	1
01.01.09.06 metabolism of tryptophan	3	0.33	TRIREDRAFT_78409 TRIREDRAFT_108299 TRIREDRAFT_22826	38	0.41	0.804878	1
01.01.09.06.01 biosynthesis of tryptophan	1	0.11	TRIREDRAFT_22826	13	0.14	0.785714	1
01.01.09.06.02 degradation of tryptophan	1	0.11	TRIREDRAFT_108299	12	0.13	0.846154	1
01.01.09.07 metabolism of histidine	1	0.11	TRIREDRAFT_22826	16	0.17	0.647059	1
01.01.09.07.01 biosynthesis of histidine	1	0.11	TRIREDRAFT_22826	14	0.15	0.733333	1
01.01.11 metabolism of the pyruvate family (alanine, isoleucine, leucine, valine) and D-alanine	14	1.56	TRIREDRAFT_74123 TRIREDRAFT_103951 TRIREDRAFT_2521 TRIREDRAFT_21873 TRIREDRAFT_121814 TRIREDRAFT_62153 TRIREDRAFT_122233 TRIREDRAFT_79495 TRIREDRAFT_123471 TRIREDRAFT_51499 TRIREDRAFT_110983 TRIREDRAFT_81570 TRIREDRAFT_68956 TRIREDRAFT_112126	53	0.58	2.68966	0.000425725
01.01.11.01 metabolism of alanine	2	0.22	TRIREDRAFT_103951 TRIREDRAFT_121814	5	0.05	4.4	0.078473
01.01.11.02 metabolism of isoleucine	3	0.33	TRIREDRAFT_74123 TRIREDRAFT_21873 TRIREDRAFT_51499	21	0.23	1.43478	0.339425
01.01.11.02.01 biosynthesis of isoleucine	3	0.33	TRIREDRAFT_74123 TRIREDRAFT_21873 TRIREDRAFT_51499	14	0.15	2.2	0.151326
01.01.11.03 metabolism of valine	3	0.33	TRIREDRAFT_74123 TRIREDRAFT_21873 TRIREDRAFT_51499	19	0.2	1.65	0.283579
01.01.11.03.01 biosynthesis of valine	3	0.33	TRIREDRAFT_74123 TRIREDRAFT_21873 TRIREDRAFT_51499	12	0.13	2.53846	0.105606
01.01.11.04 metabolism of leucine	5	0.55	TRIREDRAFT_21873 TRIREDRAFT_122233 TRIREDRAFT_79495 TRIREDRAFT_51499 TRIREDRAFT_81570	29	0.31	1.77419	0.148645
01.01.11.04.01 biosynthesis of leucine	5	0.55	TRIREDRAFT_21873 TRIREDRAFT_122233 TRIREDRAFT_79495 TRIREDRAFT_51499 TRIREDRAFT_81570	20	0.21	2.61905	0.039833
01.01.11.06 metabolism of the D-alanine amino acid group	3	0.33	TRIREDRAFT_2521 TRIREDRAFT_110983 TRIREDRAFT_68956	5	0.05	6.6	0.008055
01.01.13 regulation of amino acid metabolism	7	0.78	TRIREDRAFT_73823 TRIREDRAFT_45736 TRIREDRAFT_122868 TRIREDRAFT_4933 TRIREDRAFT_68254 TRIREDRAFT_5645 TRIREDRAFT_81896	41	0.44	1.77273	0.101031
01.02 nitrogen, sulfur and selenium metabolism	34	3.80	TRIREDRAFT_53815 TRIREDRAFT_103012 TRIREDRAFT_54071 TRIREDRAFT_54166 TRIREDRAFT_73823 TRIREDRAFT_45138 TRIREDRAFT_72643 TRIREDRAFT_58158 TRIREDRAFT_75845 TRIREDRAFT_76381 TRIREDRAFT_78010 TRIREDRAFT_121814 TRIREDRAFT_121894 TRIREDRAFT_4104 TRIREDRAFT_122301 TRIREDRAFT_108299 TRIREDRAFT_71676 TRIREDRAFT_79037 TRIREDRAFT_22705 TRIREDRAFT_79565 TRIREDRAFT_4843 TRIREDRAFT_4933 TRIREDRAFT_109998 TRIRE…	227	2.49	1.5261	0.00780316
01.02.02 nitrogen metabolism	7	0.78	TRIREDRAFT_53815 TRIREDRAFT_54071 TRIREDRAFT_78010 TRIREDRAFT_108299 TRIREDRAFT_71676 TRIREDRAFT_22705 TRIREDRAFT_80716	46	0.5	1.56	0.159089
01.02.02.09 catabolism of nitrogenous compounds	4	0.44	TRIREDRAFT_53815 TRIREDRAFT_78010 TRIREDRAFT_71676 TRIREDRAFT_22705	22	0.24	1.83333	0.162883
01.02.02.09.01 urea catabolism (not urea cycle)	1	0.11	TRIREDRAFT_22705	6	0.06	1.83333	0.461424
01.02.03 sulfur metabolism	1	0.11	TRIREDRAFT_45138	12	0.13	0.846154	1
01.02.03.01 sulfate assimilation	1	0.11	TRIREDRAFT_45138	9	0.09	1.22222	0.604815
01.02.07 regulation of nitrogen, sulfur and selenium metabolism	6	0.67	TRIREDRAFT_73823 TRIREDRAFT_121894 TRIREDRAFT_4104 TRIREDRAFT_4933 TRIREDRAFT_109998 TRIREDRAFT_67339	58	0.63	1.06349	0.508289
01.02.07.01 regulation of nitrogen metabolism	1	0.11	TRIREDRAFT_109998	23	0.25	0.44	1
01.02.07.03 regulation of sulphur metabolism	1	0.11	TRIREDRAFT_73823	2	0.02	5.5	0.186352
01.03 nucleotide/nucleoside/nucleobase metabolism	47	5.26	TRIREDRAFT_53815 TRIREDRAFT_53286 TRIREDRAFT_74047 TRIREDRAFT_53995 TRIREDRAFT_54408 TRIREDRAFT_74390 TRIREDRAFT_73895 TRIREDRAFT_21406 TRIREDRAFT_53939 TRIREDRAFT_2476 TRIREDRAFT_103517 TRIREDRAFT_75547 TRIREDRAFT_57198 TRIREDRAFT_75506 TRIREDRAFT_75707 TRIREDRAFT_21742 TRIREDRAFT_46244 TRIREDRAFT_75890 TRIREDRAFT_120539 TRIREDRAFT_120952 TRIREDRAFT_76381 TRIREDRAFT_34149 TRIREDRAFT_34079 TRIRED…	376	4.12	1.2767	0.0469402
01.03.01 purin nucleotide/nucleoside/nucleobase metabolism	25	2.79	TRIREDRAFT_54408 TRIREDRAFT_21406 TRIREDRAFT_2476 TRIREDRAFT_75506 TRIREDRAFT_75707 TRIREDRAFT_21742 TRIREDRAFT_46244 TRIREDRAFT_75890 TRIREDRAFT_120539 TRIREDRAFT_120952 TRIREDRAFT_76381 TRIREDRAFT_106531 TRIREDRAFT_3716 TRIREDRAFT_78010 TRIREDRAFT_107255 TRIREDRAFT_4152 TRIREDRAFT_71676 TRIREDRAFT_122593 TRIREDRAFT_22826 TRIREDRAFT_109531 TRIREDRAFT_80499 TRIREDRAFT_50583 TRIREDRAFT_68192 TRIRE…	142	1.55	1.8	0.00264651
01.03.01.01 purine nucleotide /nucleoside/nucleobase catabolism	2	0.22	TRIREDRAFT_76381 TRIREDRAFT_78010	11	0.12	1.83333	0.29399
01.03.01.01.03 xanthine catabolism	1	0.11	TRIREDRAFT_76381	3	0.03	3.66667	0.266083
01.03.01.03 purine nucleotide/nucleoside/nucleobase anabolism	8	0.89	TRIREDRAFT_2476 TRIREDRAFT_75506 TRIREDRAFT_75707 TRIREDRAFT_46244 TRIREDRAFT_75890 TRIREDRAFT_120952 TRIREDRAFT_4152 TRIREDRAFT_22826	31	0.34	2.61765	0.00838948
01.03.04 pyrimidine nucleotide/nucleoside/nucleobase metabolism	9	1.00	TRIREDRAFT_53815 TRIREDRAFT_103517 TRIREDRAFT_46244 TRIREDRAFT_120539 TRIREDRAFT_62271 TRIREDRAFT_4622 TRIREDRAFT_22826 TRIREDRAFT_110899 TRIREDRAFT_5460	69	0.75	1.33333	0.231214
01.03.04.01 pyrimidine nucleotide/nucleoside/nucleobase catabolism	1	0.11	TRIREDRAFT_103517	6	0.06	1.83333	0.461424
01.03.04.03 pyrimidine nucleotide/nucleoside/nucleobase anabolism	3	0.33	TRIREDRAFT_4622 TRIREDRAFT_22826 TRIREDRAFT_110899	20	0.21	1.57143	0.311468
01.03.07 deoxyribonucleotide metabolism	5	0.55	TRIREDRAFT_74047 TRIREDRAFT_73895 TRIREDRAFT_34079 TRIREDRAFT_4622 TRIREDRAFT_79565	21	0.23	2.3913	0.0482102
01.03.10 metabolism of cyclic and unusual nucleotides	2	0.22	TRIREDRAFT_109531 TRIREDRAFT_124234	22	0.24	0.916667	1
01.03.16 polynucleotide degradation	10	1.11	TRIREDRAFT_53286 TRIREDRAFT_53995 TRIREDRAFT_74390 TRIREDRAFT_75547 TRIREDRAFT_57198 TRIREDRAFT_34149 TRIREDRAFT_22294 TRIREDRAFT_71559 TRIREDRAFT_4213 TRIREDRAFT_49197	112	1.22	0.909836	1
01.03.16.01 RNA degradation	5	0.55	TRIREDRAFT_53286 TRIREDRAFT_53995 TRIREDRAFT_74390 TRIREDRAFT_75547 TRIREDRAFT_34149	68	0.74	0.743243	1
01.03.16.03 DNA degradation	1	0.11	TRIREDRAFT_57198	14	0.15	0.733333	1
01.04 phosphate metabolism	48	5.37	TRIREDRAFT_21324 TRIREDRAFT_53728 TRIREDRAFT_54408 TRIREDRAFT_103132 TRIREDRAFT_73665 TRIREDRAFT_74122 TRIREDRAFT_21406 TRIREDRAFT_74635 TRIREDRAFT_120198 TRIREDRAFT_120498 TRIREDRAFT_104364 TRIREDRAFT_104890 TRIREDRAFT_21742 TRIREDRAFT_120539 TRIREDRAFT_75859 TRIREDRAFT_75992 TRIREDRAFT_121061 TRIREDRAFT_76330 TRIREDRAFT_58613 TRIREDRAFT_60116 TRIREDRAFT_3464 TRIREDRAFT_106531 TRIREDRAFT_121539 …	546	5.99	0.896494	1
01.04.04 regulation of phosphate metabolism	4	0.44	TRIREDRAFT_76330 TRIREDRAFT_106531 TRIREDRAFT_70139 TRIREDRAFT_70266	27	0.29	1.51724	0.26938
01.05 C-compound and carbohydrate metabolism	142	15.9	TRIREDRAFT_119603 TRIREDRAFT_73632 TRIREDRAFT_73774 TRIREDRAFT_74194 TRIREDRAFT_54005 TRIREDRAFT_119735 TRIREDRAFT_119981 TRIREDRAFT_74123 TRIREDRAFT_73665 TRIREDRAFT_54086 TRIREDRAFT_2148 TRIREDRAFT_102382 TRIREDRAFT_119931 TRIREDRAFT_73623 TRIREDRAFT_73823 TRIREDRAFT_74122 TRIREDRAFT_54219 TRIREDRAFT_21406 TRIREDRAFT_54242 TRIREDRAFT_54694 TRIREDRAFT_39637 TRIREDRAFT_74635 TRIREDRAFT_120198 TRI…	1145	12.5	1.272	0.00120401
01.05.02 sugar, glucoside, polyol and carboxylate metabolism	35	3.91	TRIREDRAFT_119603 TRIREDRAFT_74194 TRIREDRAFT_119735 TRIREDRAFT_54086 TRIREDRAFT_74122 TRIREDRAFT_21406 TRIREDRAFT_54242 TRIREDRAFT_120198 TRIREDRAFT_74983 TRIREDRAFT_72567 TRIREDRAFT_75421 TRIREDRAFT_2662 TRIREDRAFT_56631 TRIREDRAFT_21836 TRIREDRAFT_75769 TRIREDRAFT_120568 TRIREDRAFT_76227 TRIREDRAFT_76672 TRIREDRAFT_46816 TRIREDRAFT_22005 TRIREDRAFT_3292 TRIREDRAFT_59689 TRIREDRAFT_77202 TRIRED…	243	2.66	1.46992	0.0126587
01.05.02.01 nucleotide-sugar metabolism	1	0.11	TRIREDRAFT_75769	14	0.15	0.733333	1
01.05.02.04 sugar, glucoside, polyol and carboxylate anabolism	14	1.56	TRIREDRAFT_74194 TRIREDRAFT_119735 TRIREDRAFT_54086 TRIREDRAFT_74122 TRIREDRAFT_21406 TRIREDRAFT_74983 TRIREDRAFT_56631 TRIREDRAFT_21836 TRIREDRAFT_3292 TRIREDRAFT_60033 TRIREDRAFT_77336 TRIREDRAFT_4009 TRIREDRAFT_80621 TRIREDRAFT_5776	73	0.8	1.95	0.0103776
01.05.02.07 sugar, glucoside, polyol and carboxylate catabolism	29	3.24	TRIREDRAFT_119603 TRIREDRAFT_74194 TRIREDRAFT_119735 TRIREDRAFT_54086 TRIREDRAFT_74122 TRIREDRAFT_21406 TRIREDRAFT_54242 TRIREDRAFT_74983 TRIREDRAFT_72567 TRIREDRAFT_56631 TRIREDRAFT_21836 TRIREDRAFT_75769 TRIREDRAFT_120568 TRIREDRAFT_76227 TRIREDRAFT_76672 TRIREDRAFT_46816 TRIREDRAFT_3292 TRIREDRAFT_77202 TRIREDRAFT_60033 TRIREDRAFT_77336 TRIREDRAFT_4009 TRIREDRAFT_121789 TRIREDRAFT_62153 TRIRED…	169	1.85	1.75135	0.0018928
01.05.03 polysaccharide metabolism	20	2.23	TRIREDRAFT_73632 TRIREDRAFT_54219 TRIREDRAFT_54242 TRIREDRAFT_120198 TRIREDRAFT_72567 TRIREDRAFT_2662 TRIREDRAFT_21725 TRIREDRAFT_76227 TRIREDRAFT_76672 TRIREDRAFT_46816 TRIREDRAFT_59689 TRIREDRAFT_59346 TRIREDRAFT_77284 TRIREDRAFT_71532 TRIREDRAFT_122081 TRIREDRAFT_108672 TRIREDRAFT_79396 TRIREDRAFT_81598 TRIREDRAFT_82227 TRIREDRAFT_70341	191	2.09	1.06699	0.411338
01.05.03.01 glycogen metabolism	1	0.11	TRIREDRAFT_120198	6	0.06	1.83333	0.461424
01.05.03.01.07 glycogen catabolism	1	0.11	TRIREDRAFT_120198	2	0.02	5.5	0.186352
01.05.05 C-1 compound metabolism	2	0.22	TRIREDRAFT_75890 TRIREDRAFT_121298	21	0.23	0.956522	1
01.05.05.04 C-1 compound anabolism	1	0.11	TRIREDRAFT_75890	6	0.06	1.83333	0.461424
01.05.05.07 C-1 compound catabolism	2	0.22	TRIREDRAFT_75890 TRIREDRAFT_121298	14	0.15	1.46667	0.404981
01.05.06 C-2 compound and organic acid metabolism	9	1.00	TRIREDRAFT_73774 TRIREDRAFT_119981 TRIREDRAFT_21758 TRIREDRAFT_75890 TRIREDRAFT_121308 TRIREDRAFT_121534 TRIREDRAFT_123274 TRIREDRAFT_66827 TRIREDRAFT_80621	31	0.34	2.94118	0.00220942
01.05.06.07 C-2 compound and organic acid catabolism	9	1.00	TRIREDRAFT_73774 TRIREDRAFT_119981 TRIREDRAFT_21758 TRIREDRAFT_75890 TRIREDRAFT_121308 TRIREDRAFT_121534 TRIREDRAFT_123274 TRIREDRAFT_66827 TRIREDRAFT_80621	27	0.29	3.44828	0.000734867
01.05.07 C-3 compound metabolism	2	0.22	TRIREDRAFT_21406 TRIREDRAFT_121789	8	0.08	2.75	0.180825
01.05.09 aminosaccharide metabolism	5	0.55	TRIREDRAFT_21836 TRIREDRAFT_21725 TRIREDRAFT_75890 TRIREDRAFT_62271 TRIREDRAFT_81598	53	0.58	0.948276	1
01.05.09.04 aminosaccharide anabolism	3	0.33	TRIREDRAFT_21836 TRIREDRAFT_62271 TRIREDRAFT_81598	29	0.31	1.06452	0.550831
01.05.09.07 aminosaccharide catabolism	4	0.44	TRIREDRAFT_21836 TRIREDRAFT_75890 TRIREDRAFT_62271 TRIREDRAFT_81598	21	0.23	1.91304	0.143731
01.05.11 aromate metabolism	9	1.00	TRIREDRAFT_73623 TRIREDRAFT_104890 TRIREDRAFT_76230 TRIREDRAFT_121706 TRIREDRAFT_78357 TRIREDRAFT_63204 TRIREDRAFT_39535 TRIREDRAFT_5889 TRIREDRAFT_6096	56	0.61	1.63934	0.09281
01.05.11.04 aromate anabolism	1	0.11	TRIREDRAFT_121706	9	0.09	1.22222	0.604815
01.05.11.07 aromate catabolism	8	0.89	TRIREDRAFT_73623 TRIREDRAFT_104890 TRIREDRAFT_76230 TRIREDRAFT_78357 TRIREDRAFT_63204 TRIREDRAFT_39535 TRIREDRAFT_5889 TRIREDRAFT_6096	41	0.44	2.02273	0.042657
01.05.11.07.01 aerobic aromate catabolism	8	0.89	TRIREDRAFT_73623 TRIREDRAFT_104890 TRIREDRAFT_76230 TRIREDRAFT_78357 TRIREDRAFT_63204 TRIREDRAFT_39535 TRIREDRAFT_5889 TRIREDRAFT_6096	39	0.42	2.11905	0.0326318
01.05.11.07.01.03 meta-cleavage	1	0.11	TRIREDRAFT_5889	3	0.03	3.66667	0.266083
01.05.13 transfer of activated C-1 groups	11	1.23	TRIREDRAFT_75506 TRIREDRAFT_75646 TRIREDRAFT_46244 TRIREDRAFT_75890 TRIREDRAFT_108299 TRIREDRAFT_63419 TRIREDRAFT_4622 TRIREDRAFT_80997 TRIREDRAFT_5377 TRIREDRAFT_5460 TRIREDRAFT_68605	80	0.87	1.41379	0.156538
01.05.13.01 S-adenosyl-methionine - homocysteine cycle	4	0.44	TRIREDRAFT_108299 TRIREDRAFT_63419 TRIREDRAFT_80997 TRIREDRAFT_5377	33	0.36	1.22222	0.407434
01.05.13.03 tetrahydrofolate-dependent C-1-transfer	5	0.55	TRIREDRAFT_75506 TRIREDRAFT_46244 TRIREDRAFT_75890 TRIREDRAFT_4622 TRIREDRAFT_5460	14	0.15	3.66667	0.00841232
01.05.25 regulation of C-compound and carbohydrate metabolism	19	2.12	TRIREDRAFT_54005 TRIREDRAFT_73665 TRIREDRAFT_2148 TRIREDRAFT_73823 TRIREDRAFT_74122 TRIREDRAFT_55552 TRIREDRAFT_104451 TRIREDRAFT_76330 TRIREDRAFT_59346 TRIREDRAFT_106330 TRIREDRAFT_47710 TRIREDRAFT_64485 TRIREDRAFT_22874 TRIREDRAFT_66047 TRIREDRAFT_22912 TRIREDRAFT_50894 TRIREDRAFT_67339 TRIREDRAFT_23276 TRIREDRAFT_70266	159	1.74	1.21839	0.211745
01.06 lipid, fatty acid and isoprenoid metabolism	74	8.28	TRIREDRAFT_103147 TRIREDRAFT_74194 TRIREDRAFT_74476 TRIREDRAFT_21327 TRIREDRAFT_73853 TRIREDRAFT_54667 TRIREDRAFT_119931 TRIREDRAFT_2392 TRIREDRAFT_74947 TRIREDRAFT_44987 TRIREDRAFT_55631 TRIREDRAFT_56118 TRIREDRAFT_120288 TRIREDRAFT_56830 TRIREDRAFT_2902 TRIREDRAFT_21725 TRIREDRAFT_21957 TRIREDRAFT_105260 TRIREDRAFT_76230 TRIREDRAFT_59894 TRIREDRAFT_3434 TRIREDRAFT_106645 TRIREDRAFT_3464 TRIREDR…	652	7.15	1.15804	0.0958784
01.06.02 membrane lipid metabolism	11	1.23	TRIREDRAFT_21327 TRIREDRAFT_55631 TRIREDRAFT_21725 TRIREDRAFT_59894 TRIREDRAFT_3434 TRIREDRAFT_107187 TRIREDRAFT_77634 TRIREDRAFT_121550 TRIREDRAFT_109086 TRIREDRAFT_109652 TRIREDRAFT_5377	124	1.36	0.904412	1
01.06.02.01 phospholipid metabolism	9	1.00	TRIREDRAFT_21327 TRIREDRAFT_55631 TRIREDRAFT_21725 TRIREDRAFT_59894 TRIREDRAFT_3434 TRIREDRAFT_77634 TRIREDRAFT_121550 TRIREDRAFT_109086 TRIREDRAFT_5377	99	1.08	0.925926	1
01.06.02.02 glycolipid metabolism	5	0.55	TRIREDRAFT_21725 TRIREDRAFT_107187 TRIREDRAFT_77634 TRIREDRAFT_109652 TRIREDRAFT_5377	34	0.37	1.48649	0.236128
01.06.05 fatty acid metabolism	21	2.35	TRIREDRAFT_74194 TRIREDRAFT_74476 TRIREDRAFT_21327 TRIREDRAFT_119931 TRIREDRAFT_2392 TRIREDRAFT_44987 TRIREDRAFT_2902 TRIREDRAFT_21957 TRIREDRAFT_3434 TRIREDRAFT_106645 TRIREDRAFT_3464 TRIREDRAFT_22287 TRIREDRAFT_121789 TRIREDRAFT_61690 TRIREDRAFT_22464 TRIREDRAFT_49946 TRIREDRAFT_110406 TRIREDRAFT_23090 TRIREDRAFT_111085 TRIREDRAFT_69122 TRIREDRAFT_71037	113	1.23	1.91057	0.00289751
01.06.06 isoprenoid metabolism	12	1.34	TRIREDRAFT_2392 TRIREDRAFT_44987 TRIREDRAFT_2902 TRIREDRAFT_61705 TRIREDRAFT_79166 TRIREDRAFT_122653 TRIREDRAFT_79439 TRIREDRAFT_64561 TRIREDRAFT_123008 TRIREDRAFT_50607 TRIREDRAFT_81049 TRIREDRAFT_68843	135	1.48	0.905405	1
01.06.06.11 tetracyclic and pentacyclic triterpenes (cholesterin, steroids and hopanoids) metabolism	12	1.34	TRIREDRAFT_2392 TRIREDRAFT_44987 TRIREDRAFT_2902 TRIREDRAFT_61705 TRIREDRAFT_79166 TRIREDRAFT_122653 TRIREDRAFT_79439 TRIREDRAFT_64561 TRIREDRAFT_123008 TRIREDRAFT_50607 TRIREDRAFT_81049 TRIREDRAFT_68843	104	1.14	1.17544	0.319198
01.06.10 regulation of lipid, fatty acid and isoprenoid metabolism	5	0.55	TRIREDRAFT_21327 TRIREDRAFT_59894 TRIREDRAFT_78773 TRIREDRAFT_79441 TRIREDRAFT_70139	29	0.31	1.77419	0.148645
01.07 metabolism of vitamins, cofactors, and prosthetic groups	37	4.14	TRIREDRAFT_53815 TRIREDRAFT_73774 TRIREDRAFT_54071 TRIREDRAFT_54667 TRIREDRAFT_55681 TRIREDRAFT_2476 TRIREDRAFT_21481 TRIREDRAFT_120424 TRIREDRAFT_120646 TRIREDRAFT_75707 TRIREDRAFT_75769 TRIREDRAFT_46244 TRIREDRAFT_75890 TRIREDRAFT_104972 TRIREDRAFT_75845 TRIREDRAFT_75992 TRIREDRAFT_21957 TRIREDRAFT_76204 TRIREDRAFT_58613 TRIREDRAFT_121298 TRIREDRAFT_77714 TRIREDRAFT_121534 TRIREDRAFT_107554 TRI…	281	3.08	1.34416	0.0377651
01.07.01 biosynthesis of vitamins, cofactors, and prosthetic groups	24	2.68	TRIREDRAFT_53815 TRIREDRAFT_73774 TRIREDRAFT_54071 TRIREDRAFT_55681 TRIREDRAFT_2476 TRIREDRAFT_120646 TRIREDRAFT_75707 TRIREDRAFT_46244 TRIREDRAFT_75890 TRIREDRAFT_104972 TRIREDRAFT_75992 TRIREDRAFT_58613 TRIREDRAFT_77714 TRIREDRAFT_121534 TRIREDRAFT_78409 TRIREDRAFT_108299 TRIREDRAFT_78561 TRIREDRAFT_63354 TRIREDRAFT_123179 TRIREDRAFT_80911 TRIREDRAFT_5460 TRIREDRAFT_68608 TRIREDRAFT_69228 TRIRE…	160	1.75	1.53143	0.022515
01.07.03 catabolism of vitamins, cofactors, and prosthetic groups	1	0.11	TRIREDRAFT_79690	11	0.12	0.916667	1
01.07.04 utilization of vitamins, cofactors, and prosthetic groups	1	0.11	TRIREDRAFT_77714	13	0.14	0.785714	1
01.07.07 regulation of the metabolism of vitamins, cofactors, and prosthetic groups	1	0.11	TRIREDRAFT_121534	7	0.07	1.57143	0.514223
01.08 metabolism of intercellular mediators	3	0.33	TRIREDRAFT_2521 TRIREDRAFT_110983 TRIREDRAFT_68956	9	0.09	3.66667	0.0502039
01.08.02 metabolism of hormones	3	0.33	TRIREDRAFT_2521 TRIREDRAFT_110983 TRIREDRAFT_68956	4	0.04	8.25	0.00347526
01.20 secondary metabolism	99	11.0	TRIREDRAFT_103147 TRIREDRAFT_73937 TRIREDRAFT_53475 TRIREDRAFT_103132 TRIREDRAFT_2148 TRIREDRAFT_102382 TRIREDRAFT_54166 TRIREDRAFT_54667 TRIREDRAFT_73623 TRIREDRAFT_54694 TRIREDRAFT_55681 TRIREDRAFT_120147 TRIREDRAFT_56341 TRIREDRAFT_21595 TRIREDRAFT_56684 TRIREDRAFT_57101 TRIREDRAFT_36335 TRIREDRAFT_72643 TRIREDRAFT_120646 TRIREDRAFT_104890 TRIREDRAFT_2902 TRIREDRAFT_75769 TRIREDRAFT_104972 TRI…	910	9.98	1.1022	0.136464
01.20.01 metabolism of primary metabolic sugar derivatives	1	0.11	TRIREDRAFT_62271	15	0.16	0.6875	1
01.20.05 metabolism of acetic acid derivatives	5	0.55	TRIREDRAFT_103147 TRIREDRAFT_108592 TRIREDRAFT_49946 TRIREDRAFT_67377 TRIREDRAFT_23090	43	0.47	1.17021	0.414724
01.20.05.03 metabolism of alkanes, alkenes, alkanals, alkanols	2	0.22	TRIREDRAFT_103147 TRIREDRAFT_67377	9	0.09	2.44444	0.218145
01.20.05.09 metabolism of eicosanoids	3	0.33	TRIREDRAFT_108592 TRIREDRAFT_49946 TRIREDRAFT_23090	8	0.08	4.125	0.0360384
01.20.13 metabolism of derivatives of homoisopentenyl pyrophosphate	1	0.11	TRIREDRAFT_122653	3	0.03	3.66667	0.266083
01.20.15 metabolism of derivatives of dehydroquinic acid, shikimic acid and chorismic acid	6	0.67	TRIREDRAFT_54667 TRIREDRAFT_120568 TRIREDRAFT_121706 TRIREDRAFT_78409 TRIREDRAFT_66835 TRIREDRAFT_124136	28	0.3	2.23333	0.0503327
01.20.15.01 metabolism of naphthoquinone, anthraquinone	1	0.11	TRIREDRAFT_124136	1	0.01	11	0.0979704
01.20.15.03 metabolism of ubiquinone	2	0.22	TRIREDRAFT_54667 TRIREDRAFT_66835	11	0.12	1.83333	0.29399
01.20.17 metabolism of secondary products derived from primary amino acids	8	0.89	TRIREDRAFT_73937 TRIREDRAFT_103132 TRIREDRAFT_120646 TRIREDRAFT_60232 TRIREDRAFT_107187 TRIREDRAFT_22915 TRIREDRAFT_80659 TRIREDRAFT_80716	52	0.57	1.5614	0.131926
01.20.17.01 metabolism of nonprotein amino acids	3	0.33	TRIREDRAFT_73937 TRIREDRAFT_103132 TRIREDRAFT_80716	17	0.18	1.83333	0.228665
01.20.17.03 metabolism of amines	3	0.33	TRIREDRAFT_120646 TRIREDRAFT_22915 TRIREDRAFT_80659	19	0.2	1.65	0.283579
01.20.17.09 metabolism of alkaloids	1	0.11	TRIREDRAFT_107187	12	0.13	0.846154	1
01.20.19 metabolism of secondary products derived from glycine, L-serine and L-alanine	2	0.22	TRIREDRAFT_55681 TRIREDRAFT_123223	37	0.4	0.55	1
01.20.25 metabolism of secondary products derived from L-valin, L-leucin and L-isoleucin	1	0.11	TRIREDRAFT_79439	2	0.02	5.5	0.186352
01.20.31 metabolism of secondary products derived from L-lysine, L-arginine and L-histidine	1	0.11	TRIREDRAFT_120147	11	0.12	0.916667	1
01.20.33 metabolism of secondary products derived from L-tryptophan	2	0.22	TRIREDRAFT_108299 TRIREDRAFT_5889	12	0.13	1.69231	0.331666
01.20.35 metabolism of secondary products derived from L-phenylalanine and L-tyrosine	4	0.44	TRIREDRAFT_56341 TRIREDRAFT_2902 TRIREDRAFT_108463 TRIREDRAFT_4941	33	0.36	1.22222	0.407434
01.20.35.01 metabolism of phenylpropanoids	3	0.33	TRIREDRAFT_56341 TRIREDRAFT_2902 TRIREDRAFT_4941	30	0.32	1.03125	0.574463
01.20.35.01.01 metabolism of melanins	2	0.22	TRIREDRAFT_56341 TRIREDRAFT_2902	15	0.16	1.375	0.440185
01.20.36 non-ribosomal peptide synthesis	2	0.22	TRIREDRAFT_23171 TRIREDRAFT_123786	17	0.18	1.22222	0.506949
01.20.37 metabolism of peptide derived compounds	9	1.00	TRIREDRAFT_102382 TRIREDRAFT_75769 TRIREDRAFT_104972 TRIREDRAFT_49946 TRIREDRAFT_109998 TRIREDRAFT_80911 TRIREDRAFT_23171 TRIREDRAFT_123786 TRIREDRAFT_5645	37	0.4	2.5	0.00799532
01.20.37.01 metabolism of thioredoxin, glutaredoxin, glutathion	7	0.78	TRIREDRAFT_102382 TRIREDRAFT_75769 TRIREDRAFT_104972 TRIREDRAFT_49946 TRIREDRAFT_109998 TRIREDRAFT_80911 TRIREDRAFT_5645	21	0.23	3.3913	0.002874
01.20.37.03 metabolism of peptide antibiotics	2	0.22	TRIREDRAFT_23171 TRIREDRAFT_123786	8	0.08	2.75	0.180825
01.20.70 regulation of secondary metabolism	2	0.22	TRIREDRAFT_2148 TRIREDRAFT_48773	32	0.35	0.628571	1
01.25 extracellular metabolism	4	0.44	TRIREDRAFT_54242 TRIREDRAFT_59346 TRIREDRAFT_71532 TRIREDRAFT_108672	48	0.52	0.846154	1
01.25.01 extracellular polysaccharide degradation	4	0.44	TRIREDRAFT_54242 TRIREDRAFT_59346 TRIREDRAFT_71532 TRIREDRAFT_108672	22	0.24	1.83333	0.162883
02 ENERGY	87	9.74	TRIREDRAFT_71343 TRIREDRAFT_103147 TRIREDRAFT_103350 TRIREDRAFT_73774 TRIREDRAFT_53318 TRIREDRAFT_119735 TRIREDRAFT_73665 TRIREDRAFT_73853 TRIREDRAFT_54667 TRIREDRAFT_21406 TRIREDRAFT_54694 TRIREDRAFT_55351 TRIREDRAFT_2392 TRIREDRAFT_120198 TRIREDRAFT_2476 TRIREDRAFT_74983 TRIREDRAFT_2231 TRIREDRAFT_21535 TRIREDRAFT_75506 TRIREDRAFT_56631 TRIREDRAFT_45736 TRIREDRAFT_21758 TRIREDRAFT_75707 TRIREDR…	508	5.57	1.74865	9.39803e-08
02.01 glycolysis and gluconeogenesis	14	1.56	TRIREDRAFT_119735 TRIREDRAFT_73665 TRIREDRAFT_21406 TRIREDRAFT_21758 TRIREDRAFT_21836 TRIREDRAFT_75769 TRIREDRAFT_2776 TRIREDRAFT_120568 TRIREDRAFT_21957 TRIREDRAFT_121789 TRIREDRAFT_108463 TRIREDRAFT_122987 TRIREDRAFT_66827 TRIREDRAFT_5776	93	1.02	1.52941	0.0680752
02.01.03 regulation of glycolysis and gluconeogenesis	1	0.11	TRIREDRAFT_73665	18	0.19	0.578947	1
02.07 pentose-phosphate pathway	9	1.00	TRIREDRAFT_56631 TRIREDRAFT_21836 TRIREDRAFT_75769 TRIREDRAFT_77202 TRIREDRAFT_77481 TRIREDRAFT_121789 TRIREDRAFT_22826 TRIREDRAFT_5776 TRIREDRAFT_124136	40	0.43	2.32558	0.0134806
02.08 pyruvate dehydrogenase complex	1	0.11	TRIREDRAFT_122987	9	0.09	1.22222	0.604815
02.09 anaplerotic reactions	1	0.11	TRIREDRAFT_21957	2	0.02	5.5	0.186352
02.10 tricarboxylic-acid pathway (citrate cycle, Krebs cycle, TCA cycle)	10	1.11	TRIREDRAFT_73774 TRIREDRAFT_54667 TRIREDRAFT_74983 TRIREDRAFT_47432 TRIREDRAFT_77336 TRIREDRAFT_4009 TRIREDRAFT_122987 TRIREDRAFT_80621 TRIREDRAFT_81303 TRIREDRAFT_81570	51	0.55	2.01818	0.0242255
02.11 electron transport and membrane-associated energy conservation	29	3.24	TRIREDRAFT_71343 TRIREDRAFT_53318 TRIREDRAFT_73853 TRIREDRAFT_55351 TRIREDRAFT_2476 TRIREDRAFT_21535 TRIREDRAFT_75707 TRIREDRAFT_121172 TRIREDRAFT_121275 TRIREDRAFT_106617 TRIREDRAFT_121308 TRIREDRAFT_3464 TRIREDRAFT_47432 TRIREDRAFT_77353 TRIREDRAFT_61690 TRIREDRAFT_4196 TRIREDRAFT_122703 TRIREDRAFT_64561 TRIREDRAFT_79690 TRIREDRAFT_4878 TRIREDRAFT_80216 TRIREDRAFT_123274 TRIREDRAFT_22994 TRIRED…	131	1.43	2.26573	1.98254e-05
02.11.05 accessory proteins of electron transport and membrane-associated energy conservation	14	1.56	TRIREDRAFT_71343 TRIREDRAFT_53318 TRIREDRAFT_121172 TRIREDRAFT_106617 TRIREDRAFT_47432 TRIREDRAFT_77353 TRIREDRAFT_61690 TRIREDRAFT_122703 TRIREDRAFT_64561 TRIREDRAFT_79690 TRIREDRAFT_22994 TRIREDRAFT_67281 TRIREDRAFT_5387 TRIREDRAFT_111033	47	0.51	3.05882	0.000105654
02.11.07 regulation of electron transport and membrane-associated energy conservation	1	0.11	TRIREDRAFT_55351	10	0.1	1.1	0.643569
02.13 respiration	29	3.24	TRIREDRAFT_71343 TRIREDRAFT_103350 TRIREDRAFT_53318 TRIREDRAFT_73853 TRIREDRAFT_55351 TRIREDRAFT_2231 TRIREDRAFT_21535 TRIREDRAFT_75506 TRIREDRAFT_121172 TRIREDRAFT_106145 TRIREDRAFT_121275 TRIREDRAFT_106617 TRIREDRAFT_47432 TRIREDRAFT_77353 TRIREDRAFT_121534 TRIREDRAFT_61690 TRIREDRAFT_63204 TRIREDRAFT_22608 TRIREDRAFT_122703 TRIREDRAFT_64561 TRIREDRAFT_79690 TRIREDRAFT_4878 TRIREDRAFT_80216 TRI…	154	1.68	1.92857	0.000409173
02.13.03 aerobic respiration	20	2.23	TRIREDRAFT_71343 TRIREDRAFT_103350 TRIREDRAFT_53318 TRIREDRAFT_21535 TRIREDRAFT_75506 TRIREDRAFT_121172 TRIREDRAFT_106145 TRIREDRAFT_121275 TRIREDRAFT_106617 TRIREDRAFT_47432 TRIREDRAFT_77353 TRIREDRAFT_61690 TRIREDRAFT_22608 TRIREDRAFT_122703 TRIREDRAFT_79690 TRIREDRAFT_4878 TRIREDRAFT_34327 TRIREDRAFT_5387 TRIREDRAFT_111033 TRIREDRAFT_124148	97	1.06	2.10377	0.00097973
02.13.05 regulation of respiration	1	0.11	TRIREDRAFT_55351	4	0.04	2.75	0.338009
02.16 fermentation	16	1.79	TRIREDRAFT_73774 TRIREDRAFT_54667 TRIREDRAFT_54694 TRIREDRAFT_45736 TRIREDRAFT_21758 TRIREDRAFT_121298 TRIREDRAFT_121308 TRIREDRAFT_77481 TRIREDRAFT_77336 TRIREDRAFT_121534 TRIREDRAFT_22633 TRIREDRAFT_122505 TRIREDRAFT_123274 TRIREDRAFT_66827 TRIREDRAFT_70025 TRIREDRAFT_30759	72	0.78	2.29487	0.00134172
02.16.01 alcohol fermentation	6	0.67	TRIREDRAFT_121308 TRIREDRAFT_121534 TRIREDRAFT_123274 TRIREDRAFT_66827 TRIREDRAFT_70025 TRIREDRAFT_30759	36	0.39	1.71795	0.135101
02.16.03 lactate fermentation	1	0.11	TRIREDRAFT_77481	10	0.1	1.1	0.643569
02.16.03.03 heterofermentative pathway and fermentaton of other saccharides	1	0.11	TRIREDRAFT_77481	2	0.02	5.5	0.186352
02.16.11 propionate fermentation	2	0.22	TRIREDRAFT_21758 TRIREDRAFT_77336	4	0.04	5.5	0.0503058
02.16.13 acetate fermentation	2	0.22	TRIREDRAFT_73774 TRIREDRAFT_54667	4	0.04	5.5	0.0503058
02.19 metabolism of energy reserves (e.g. glycogen, trehalose)	8	0.89	TRIREDRAFT_120198 TRIREDRAFT_21836 TRIREDRAFT_121028 TRIREDRAFT_71532 TRIREDRAFT_49213 TRIREDRAFT_108477 TRIREDRAFT_108672 TRIREDRAFT_70266	52	0.57	1.5614	0.131926
02.25 oxidation of fatty acids	11	1.23	TRIREDRAFT_2392 TRIREDRAFT_2902 TRIREDRAFT_3464 TRIREDRAFT_78773 TRIREDRAFT_22464 TRIREDRAFT_79166 TRIREDRAFT_79690 TRIREDRAFT_123084 TRIREDRAFT_110406 TRIREDRAFT_111085 TRIREDRAFT_70139	52	0.57	2.15789	0.0106594
02.45 energy conversion and regeneration	9	1.00	TRIREDRAFT_103147 TRIREDRAFT_73774 TRIREDRAFT_54667 TRIREDRAFT_2476 TRIREDRAFT_21535 TRIREDRAFT_75707 TRIREDRAFT_4196 TRIREDRAFT_80216 TRIREDRAFT_67377	74	0.81	1.23457	0.298063
02.45.15 energy generation (e.g. ATP synthase)	5	0.55	TRIREDRAFT_2476 TRIREDRAFT_21535 TRIREDRAFT_75707 TRIREDRAFT_4196 TRIREDRAFT_80216	25	0.27	2.03704	0.0912754
10 CELL CYCLE AND DNA PROCESSING	86	9.63	TRIREDRAFT_53815 TRIREDRAFT_21324 TRIREDRAFT_74047 TRIREDRAFT_53475 TRIREDRAFT_53721 TRIREDRAFT_71468 TRIREDRAFT_73646 TRIREDRAFT_102581 TRIREDRAFT_73895 TRIREDRAFT_73823 TRIREDRAFT_53939 TRIREDRAFT_119593 TRIREDRAFT_74902 TRIREDRAFT_74635 TRIREDRAFT_55631 TRIREDRAFT_74797 TRIREDRAFT_75069 TRIREDRAFT_55552 TRIREDRAFT_55381 TRIREDRAFT_2241 TRIREDRAFT_120498 TRIREDRAFT_75547 TRIREDRAFT_57198 TRIRED…	1014	11.1	0.867568	1
10.01 DNA processing	48	5.37	TRIREDRAFT_53815 TRIREDRAFT_74047 TRIREDRAFT_53721 TRIREDRAFT_71468 TRIREDRAFT_73646 TRIREDRAFT_102581 TRIREDRAFT_53939 TRIREDRAFT_74635 TRIREDRAFT_75069 TRIREDRAFT_55552 TRIREDRAFT_55381 TRIREDRAFT_75547 TRIREDRAFT_57198 TRIREDRAFT_56384 TRIREDRAFT_57049 TRIREDRAFT_75568 TRIREDRAFT_57488 TRIREDRAFT_58213 TRIREDRAFT_36543 TRIREDRAFT_58627 TRIREDRAFT_121061 TRIREDRAFT_76330 TRIREDRAFT_59988 TRIRED…	554	6.07	0.884679	1
10.01.02 DNA topology	7	0.78	TRIREDRAFT_71468 TRIREDRAFT_73646 TRIREDRAFT_57488 TRIREDRAFT_58213 TRIREDRAFT_58627 TRIREDRAFT_78309 TRIREDRAFT_65494	88	0.96	0.8125	1
10.01.03 DNA synthesis and replication	14	1.56	TRIREDRAFT_74047 TRIREDRAFT_53721 TRIREDRAFT_71468 TRIREDRAFT_73646 TRIREDRAFT_53939 TRIREDRAFT_75069 TRIREDRAFT_75568 TRIREDRAFT_57488 TRIREDRAFT_77713 TRIREDRAFT_61544 TRIREDRAFT_4622 TRIREDRAFT_4933 TRIREDRAFT_70266 TRIREDRAFT_23420	145	1.59	0.981132	1
10.01.03.03 ori recognition and priming complex formation	1	0.11	TRIREDRAFT_73646	23	0.25	0.44	1
10.01.03.05 extension/ polymerization activity	4	0.44	TRIREDRAFT_71468 TRIREDRAFT_53939 TRIREDRAFT_75069 TRIREDRAFT_61544	45	0.49	0.897959	1
10.01.05 DNA recombination and DNA repair	24	2.68	TRIREDRAFT_74047 TRIREDRAFT_71468 TRIREDRAFT_102581 TRIREDRAFT_53939 TRIREDRAFT_74635 TRIREDRAFT_75069 TRIREDRAFT_57198 TRIREDRAFT_56384 TRIREDRAFT_57049 TRIREDRAFT_57488 TRIREDRAFT_58213 TRIREDRAFT_58627 TRIREDRAFT_121061 TRIREDRAFT_77713 TRIREDRAFT_61544 TRIREDRAFT_78309 TRIREDRAFT_108519 TRIREDRAFT_4622 TRIREDRAFT_65494 TRIREDRAFT_22891 TRIREDRAFT_80437 TRIREDRAFT_22994 TRIREDRAFT_5407 TRIREDR…	281	3.08	0.87013	1
10.01.05.01 DNA repair	18	2.01	TRIREDRAFT_74047 TRIREDRAFT_71468 TRIREDRAFT_102581 TRIREDRAFT_53939 TRIREDRAFT_74635 TRIREDRAFT_75069 TRIREDRAFT_57198 TRIREDRAFT_58213 TRIREDRAFT_58627 TRIREDRAFT_121061 TRIREDRAFT_77713 TRIREDRAFT_61544 TRIREDRAFT_78309 TRIREDRAFT_108519 TRIREDRAFT_4622 TRIREDRAFT_22891 TRIREDRAFT_22994 TRIREDRAFT_68608	238	2.61	0.770115	1
10.01.05.03 DNA recombination	9	1.00	TRIREDRAFT_71468 TRIREDRAFT_57198 TRIREDRAFT_56384 TRIREDRAFT_57488 TRIREDRAFT_58213 TRIREDRAFT_58627 TRIREDRAFT_78309 TRIREDRAFT_65494 TRIREDRAFT_80437	107	1.17	0.854701	1
10.01.05.03.01 meiotic recombination	2	0.22	TRIREDRAFT_57488 TRIREDRAFT_78309	25	0.27	0.814815	1
10.01.05.03.03 somatic / mitotic recombination	3	0.33	TRIREDRAFT_57198 TRIREDRAFT_56384 TRIREDRAFT_58213	17	0.18	1.83333	0.228665
10.01.09 DNA restriction or modification	19	2.12	TRIREDRAFT_53815 TRIREDRAFT_55552 TRIREDRAFT_55381 TRIREDRAFT_75547 TRIREDRAFT_57488 TRIREDRAFT_36543 TRIREDRAFT_76330 TRIREDRAFT_59988 TRIREDRAFT_121522 TRIREDRAFT_108208 TRIREDRAFT_122541 TRIREDRAFT_64680 TRIREDRAFT_79441 TRIREDRAFT_66474 TRIREDRAFT_80797 TRIREDRAFT_80898 TRIREDRAFT_23276 TRIREDRAFT_5898 TRIREDRAFT_82510	267	2.92	0.726027	1
10.01.09.05 DNA conformation modification (e.g. chromatin)	19	2.12	TRIREDRAFT_53815 TRIREDRAFT_55552 TRIREDRAFT_55381 TRIREDRAFT_75547 TRIREDRAFT_57488 TRIREDRAFT_36543 TRIREDRAFT_76330 TRIREDRAFT_59988 TRIREDRAFT_121522 TRIREDRAFT_108208 TRIREDRAFT_122541 TRIREDRAFT_64680 TRIREDRAFT_79441 TRIREDRAFT_66474 TRIREDRAFT_80797 TRIREDRAFT_80898 TRIREDRAFT_23276 TRIREDRAFT_5898 TRIREDRAFT_82510	261	2.86	0.741259	1
10.01.11 regulation of DNA processing	1	0.11	TRIREDRAFT_57488	11	0.12	0.916667	1
10.03 cell cycle	56	6.27	TRIREDRAFT_21324 TRIREDRAFT_53475 TRIREDRAFT_71468 TRIREDRAFT_73646 TRIREDRAFT_102581 TRIREDRAFT_73895 TRIREDRAFT_73823 TRIREDRAFT_119593 TRIREDRAFT_74902 TRIREDRAFT_55631 TRIREDRAFT_74797 TRIREDRAFT_2241 TRIREDRAFT_120498 TRIREDRAFT_75547 TRIREDRAFT_57198 TRIREDRAFT_104288 TRIREDRAFT_57049 TRIREDRAFT_75568 TRIREDRAFT_57488 TRIREDRAFT_57750 TRIREDRAFT_21742 TRIREDRAFT_120650 TRIREDRAFT_45980 TRIR…	662	7.26	0.863636	1
10.03.01 mitotic cell cycle and cell cycle control	41	4.59	TRIREDRAFT_21324 TRIREDRAFT_53475 TRIREDRAFT_71468 TRIREDRAFT_73646 TRIREDRAFT_102581 TRIREDRAFT_73895 TRIREDRAFT_73823 TRIREDRAFT_74797 TRIREDRAFT_75547 TRIREDRAFT_57198 TRIREDRAFT_104288 TRIREDRAFT_75568 TRIREDRAFT_57488 TRIREDRAFT_57750 TRIREDRAFT_21742 TRIREDRAFT_45980 TRIREDRAFT_121061 TRIREDRAFT_76329 TRIREDRAFT_121009 TRIREDRAFT_76330 TRIREDRAFT_121028 TRIREDRAFT_3645 TRIREDRAFT_121539 TRI…	472	5.17	0.887814	1
10.03.01.01 mitotic cell cycle	17	1.90	TRIREDRAFT_21324 TRIREDRAFT_73646 TRIREDRAFT_73823 TRIREDRAFT_74797 TRIREDRAFT_57750 TRIREDRAFT_45980 TRIREDRAFT_76329 TRIREDRAFT_76330 TRIREDRAFT_121539 TRIREDRAFT_61544 TRIREDRAFT_121950 TRIREDRAFT_78309 TRIREDRAFT_108519 TRIREDRAFT_79503 TRIREDRAFT_66966 TRIREDRAFT_52144 TRIREDRAFT_70266	198	2.17	0.875576	1
10.03.01.01.01 G1 phase of mitotic cell cycle	2	0.22	TRIREDRAFT_45980 TRIREDRAFT_76330	32	0.35	0.628571	1
10.03.01.01.03 G1/S transition of mitotic cell cycle	5	0.55	TRIREDRAFT_73823 TRIREDRAFT_76329 TRIREDRAFT_121950 TRIREDRAFT_79503 TRIREDRAFT_70266	47	0.51	1.07843	0.493721
10.03.01.01.05 S phase of mitotic cell cycle	1	0.11	TRIREDRAFT_70266	11	0.12	0.916667	1
10.03.01.01.09 G2/M transition of mitotic cell cycle	7	0.78	TRIREDRAFT_73823 TRIREDRAFT_61544 TRIREDRAFT_121950 TRIREDRAFT_78309 TRIREDRAFT_108519 TRIREDRAFT_79503 TRIREDRAFT_70266	46	0.5	1.56	0.159089
10.03.01.01.11 M phase	5	0.55	TRIREDRAFT_57750 TRIREDRAFT_108519 TRIREDRAFT_66966 TRIREDRAFT_52144 TRIREDRAFT_70266	79	0.86	0.639535	1
10.03.01.02 cell cycle arrest	5	0.55	TRIREDRAFT_73895 TRIREDRAFT_121061 TRIREDRAFT_121539 TRIREDRAFT_78309 TRIREDRAFT_68110	28	0.3	1.83333	0.133089
10.03.01.03 cell cycle checkpoints (checkpoints of morphogenesis, DNA-damage,-replication, mitotic phase and spindle)	11	1.23	TRIREDRAFT_21324 TRIREDRAFT_71468 TRIREDRAFT_102581 TRIREDRAFT_73895 TRIREDRAFT_74797 TRIREDRAFT_57198 TRIREDRAFT_121061 TRIREDRAFT_121028 TRIREDRAFT_78309 TRIREDRAFT_49213 TRIREDRAFT_111774	76	0.83	1.48193	0.120972
10.03.02 meiosis	12	1.34	TRIREDRAFT_119593 TRIREDRAFT_55631 TRIREDRAFT_74797 TRIREDRAFT_57049 TRIREDRAFT_57488 TRIREDRAFT_21742 TRIREDRAFT_120650 TRIREDRAFT_121009 TRIREDRAFT_121539 TRIREDRAFT_68110 TRIREDRAFT_70266 TRIREDRAFT_36855	111	1.21	1.10744	0.404709
10.03.02.01 meiosis I	2	0.22	TRIREDRAFT_68110 TRIREDRAFT_70266	11	0.12	1.83333	0.29399
10.03.03 cytokinesis (cell division) /septum formation and hydrolysis	10	1.11	TRIREDRAFT_21324 TRIREDRAFT_74902 TRIREDRAFT_74797 TRIREDRAFT_2241 TRIREDRAFT_120539 TRIREDRAFT_58321 TRIREDRAFT_22874 TRIREDRAFT_66966 TRIREDRAFT_68110 TRIREDRAFT_52021	167	1.83	0.606557	1
10.03.04 nuclear and chromosomal cycle	7	0.78	TRIREDRAFT_73823 TRIREDRAFT_57488 TRIREDRAFT_120830 TRIREDRAFT_121522 TRIREDRAFT_4933 TRIREDRAFT_110974 TRIREDRAFT_68208	100	1.09	0.715596	1
10.03.04.03 chromosome condensation	1	0.11	TRIREDRAFT_121522	21	0.23	0.478261	1
10.03.04.05 chromosome segregation/division	4	0.44	TRIREDRAFT_73823 TRIREDRAFT_57488 TRIREDRAFT_120830 TRIREDRAFT_4933	55	0.6	0.733333	1
10.03.04.09 nuclear migration	2	0.22	TRIREDRAFT_110974 TRIREDRAFT_68208	16	0.17	1.29412	0.47421
10.03.05 cell cycle dependent cytoskeleton reorganization	6	0.67	TRIREDRAFT_74797 TRIREDRAFT_120498 TRIREDRAFT_120830 TRIREDRAFT_76329 TRIREDRAFT_66966 TRIREDRAFT_68110	62	0.68	0.985294	1
10.03.05.01 spindle pole body/centrosome and microtubule cycle	6	0.67	TRIREDRAFT_74797 TRIREDRAFT_120498 TRIREDRAFT_120830 TRIREDRAFT_76329 TRIREDRAFT_66966 TRIREDRAFT_68110	50	0.54	1.24074	0.365037
11 TRANSCRIPTION	100	11.1	TRIREDRAFT_53286 TRIREDRAFT_53995 TRIREDRAFT_54349 TRIREDRAFT_54408 TRIREDRAFT_54709 TRIREDRAFT_102554 TRIREDRAFT_73646 TRIREDRAFT_2148 TRIREDRAFT_74390 TRIREDRAFT_40053 TRIREDRAFT_102794 TRIREDRAFT_73895 TRIREDRAFT_74122 TRIREDRAFT_74568 TRIREDRAFT_74576 TRIREDRAFT_55681 TRIREDRAFT_103506 TRIREDRAFT_55552 TRIREDRAFT_55381 TRIREDRAFT_120147 TRIREDRAFT_2721 TRIREDRAFT_75547 TRIREDRAFT_57059 TRIRED…	1091	11.9	0.932773	1
11.02 RNA synthesis	75	8.39	TRIREDRAFT_54349 TRIREDRAFT_54709 TRIREDRAFT_73646 TRIREDRAFT_2148 TRIREDRAFT_74390 TRIREDRAFT_73895 TRIREDRAFT_74122 TRIREDRAFT_74576 TRIREDRAFT_55681 TRIREDRAFT_55552 TRIREDRAFT_55381 TRIREDRAFT_120147 TRIREDRAFT_57059 TRIREDRAFT_2629 TRIREDRAFT_56384 TRIREDRAFT_57049 TRIREDRAFT_104451 TRIREDRAFT_2660 TRIREDRAFT_76073 TRIREDRAFT_120650 TRIREDRAFT_45980 TRIREDRAFT_57957 TRIREDRAFT_21782 TRIREDRA…	834	9.14	0.917943	1
11.02.01 rRNA synthesis	3	0.33	TRIREDRAFT_56384 TRIREDRAFT_59988 TRIREDRAFT_79503	69	0.75	0.44	1
11.02.02 tRNA synthesis	5	0.55	TRIREDRAFT_75845 TRIREDRAFT_121420 TRIREDRAFT_106276 TRIREDRAFT_49197 TRIREDRAFT_79503	55	0.6	0.916667	1
11.02.03 mRNA synthesis	66	7.39	TRIREDRAFT_54349 TRIREDRAFT_54709 TRIREDRAFT_73646 TRIREDRAFT_2148 TRIREDRAFT_74390 TRIREDRAFT_73895 TRIREDRAFT_74122 TRIREDRAFT_74576 TRIREDRAFT_55681 TRIREDRAFT_55552 TRIREDRAFT_55381 TRIREDRAFT_120147 TRIREDRAFT_57059 TRIREDRAFT_2629 TRIREDRAFT_57049 TRIREDRAFT_104451 TRIREDRAFT_2660 TRIREDRAFT_76073 TRIREDRAFT_120650 TRIREDRAFT_45980 TRIREDRAFT_57957 TRIREDRAFT_57869 TRIREDRAFT_36543 TRIREDRA…	751	8.23	0.897934	1
11.02.03.01 general transcription activities	9	1.00	TRIREDRAFT_74390 TRIREDRAFT_120147 TRIREDRAFT_76330 TRIREDRAFT_62026 TRIREDRAFT_108066 TRIREDRAFT_80499 TRIREDRAFT_109998 TRIREDRAFT_66474 TRIREDRAFT_68254	169	1.85	0.540541	1
11.02.03.01.01 transcription initiation	3	0.33	TRIREDRAFT_120147 TRIREDRAFT_76330 TRIREDRAFT_108066	41	0.44	0.75	1
11.02.03.01.04 transcription elongation	1	0.11	TRIREDRAFT_66474	26	0.28	0.392857	1
11.02.03.04 transcriptional control	55	6.15	TRIREDRAFT_54709 TRIREDRAFT_73646 TRIREDRAFT_2148 TRIREDRAFT_74390 TRIREDRAFT_73895 TRIREDRAFT_74122 TRIREDRAFT_74576 TRIREDRAFT_55681 TRIREDRAFT_55552 TRIREDRAFT_55381 TRIREDRAFT_57059 TRIREDRAFT_2629 TRIREDRAFT_57049 TRIREDRAFT_104451 TRIREDRAFT_2660 TRIREDRAFT_120650 TRIREDRAFT_45980 TRIREDRAFT_57957 TRIREDRAFT_36543 TRIREDRAFT_76330 TRIREDRAFT_58628 TRIREDRAFT_106148 TRIREDRAFT_34079 TRIREDRA…	641	7.03	0.874822	1
11.02.03.04.01 transcription activation	11	1.23	TRIREDRAFT_2148 TRIREDRAFT_55681 TRIREDRAFT_120650 TRIREDRAFT_121534 TRIREDRAFT_121684 TRIREDRAFT_48773 TRIREDRAFT_64680 TRIREDRAFT_66047 TRIREDRAFT_67339 TRIREDRAFT_68254 TRIREDRAFT_70139	145	1.59	0.773585	1
11.02.03.04.03 transcription repression	7	0.78	TRIREDRAFT_106148 TRIREDRAFT_77714 TRIREDRAFT_62026 TRIREDRAFT_122541 TRIREDRAFT_64485 TRIREDRAFT_79441 TRIREDRAFT_80797	94	1.03	0.757282	1
11.04 RNA processing	38	4.25	TRIREDRAFT_53286 TRIREDRAFT_53995 TRIREDRAFT_54349 TRIREDRAFT_54408 TRIREDRAFT_102554 TRIREDRAFT_74390 TRIREDRAFT_40053 TRIREDRAFT_102794 TRIREDRAFT_73895 TRIREDRAFT_74568 TRIREDRAFT_103506 TRIREDRAFT_2721 TRIREDRAFT_75547 TRIREDRAFT_56384 TRIREDRAFT_57049 TRIREDRAFT_76073 TRIREDRAFT_57252 TRIREDRAFT_57869 TRIREDRAFT_75845 TRIREDRAFT_58627 TRIREDRAFT_43225 TRIREDRAFT_105938 TRIREDRAFT_34149 TRIRE…	428	4.69	0.906183	1
11.04.01 rRNA processing	13	1.45	TRIREDRAFT_53286 TRIREDRAFT_53995 TRIREDRAFT_74390 TRIREDRAFT_74568 TRIREDRAFT_103506 TRIREDRAFT_75547 TRIREDRAFT_56384 TRIREDRAFT_58627 TRIREDRAFT_43225 TRIREDRAFT_59988 TRIREDRAFT_3671 TRIREDRAFT_80499 TRIREDRAFT_111644	184	2.01	0.721393	1
11.04.02 tRNA processing	4	0.44	TRIREDRAFT_40053 TRIREDRAFT_75845 TRIREDRAFT_49038 TRIREDRAFT_63419	61	0.66	0.666667	1
11.04.03 mRNA processing (splicing, 5^-, 3^-end processing)	23	2.57	TRIREDRAFT_54349 TRIREDRAFT_54408 TRIREDRAFT_102554 TRIREDRAFT_102794 TRIREDRAFT_73895 TRIREDRAFT_2721 TRIREDRAFT_57049 TRIREDRAFT_76073 TRIREDRAFT_57252 TRIREDRAFT_57869 TRIREDRAFT_58627 TRIREDRAFT_43225 TRIREDRAFT_105938 TRIREDRAFT_34149 TRIREDRAFT_34079 TRIREDRAFT_77007 TRIREDRAFT_106531 TRIREDRAFT_62063 TRIREDRAFT_22287 TRIREDRAFT_22332 TRIREDRAFT_4213 TRIREDRAFT_22598 TRIREDRAFT_5407	259	2.84	0.90493	1
11.04.03.01 splicing	19	2.12	TRIREDRAFT_54349 TRIREDRAFT_54408 TRIREDRAFT_102794 TRIREDRAFT_2721 TRIREDRAFT_57049 TRIREDRAFT_76073 TRIREDRAFT_57252 TRIREDRAFT_58627 TRIREDRAFT_43225 TRIREDRAFT_105938 TRIREDRAFT_34149 TRIREDRAFT_34079 TRIREDRAFT_77007 TRIREDRAFT_106531 TRIREDRAFT_62063 TRIREDRAFT_22287 TRIREDRAFT_22332 TRIREDRAFT_22598 TRIREDRAFT_5407	202	2.21	0.959276	1
11.04.03.05 3^-end processing	3	0.33	TRIREDRAFT_57252 TRIREDRAFT_57869 TRIREDRAFT_22287	22	0.24	1.375	0.3673
11.04.03.11 control of mRNA stability	1	0.11	TRIREDRAFT_58627	20	0.21	0.52381	1
11.06 RNA modification	7	0.78	TRIREDRAFT_75890 TRIREDRAFT_106276 TRIREDRAFT_40914 TRIREDRAFT_3671 TRIREDRAFT_49038 TRIREDRAFT_63419 TRIREDRAFT_68605	69	0.75	1.04	0.52039
11.06.01 rRNA modification	1	0.11	TRIREDRAFT_3671	18	0.19	0.578947	1
11.06.02 tRNA modification	6	0.67	TRIREDRAFT_75890 TRIREDRAFT_106276 TRIREDRAFT_40914 TRIREDRAFT_49038 TRIREDRAFT_63419 TRIREDRAFT_68605	46	0.5	1.34	0.293308
12 PROTEIN SYNTHESIS	57	6.38	TRIREDRAFT_103350 TRIREDRAFT_73765 TRIREDRAFT_74409 TRIREDRAFT_40053 TRIREDRAFT_73895 TRIREDRAFT_21170 TRIREDRAFT_74568 TRIREDRAFT_55766 TRIREDRAFT_55969 TRIREDRAFT_103506 TRIREDRAFT_55552 TRIREDRAFT_72615 TRIREDRAFT_75564 TRIREDRAFT_104491 TRIREDRAFT_56384 TRIREDRAFT_57049 TRIREDRAFT_45736 TRIREDRAFT_120868 TRIREDRAFT_120621 TRIREDRAFT_58627 TRIREDRAFT_3049 TRIREDRAFT_58539 TRIREDRAFT_121031 TRI…	427	4.68	1.36325	0.00916373
12.01 ribosome biogenesis	38	4.25	TRIREDRAFT_103350 TRIREDRAFT_73765 TRIREDRAFT_74409 TRIREDRAFT_40053 TRIREDRAFT_21170 TRIREDRAFT_74568 TRIREDRAFT_55766 TRIREDRAFT_103506 TRIREDRAFT_75564 TRIREDRAFT_104491 TRIREDRAFT_56384 TRIREDRAFT_45736 TRIREDRAFT_120868 TRIREDRAFT_120621 TRIREDRAFT_58627 TRIREDRAFT_58539 TRIREDRAFT_21890 TRIREDRAFT_121003 TRIREDRAFT_106039 TRIREDRAFT_121469 TRIREDRAFT_121372 TRIREDRAFT_77440 TRIREDRAFT_48170…	256	2.8	1.51786	0.00593155
12.01.01 ribosomal proteins	29	3.24	TRIREDRAFT_103350 TRIREDRAFT_73765 TRIREDRAFT_74409 TRIREDRAFT_21170 TRIREDRAFT_74568 TRIREDRAFT_75564 TRIREDRAFT_104491 TRIREDRAFT_56384 TRIREDRAFT_120868 TRIREDRAFT_120621 TRIREDRAFT_58627 TRIREDRAFT_58539 TRIREDRAFT_21890 TRIREDRAFT_121003 TRIREDRAFT_106039 TRIREDRAFT_121469 TRIREDRAFT_121372 TRIREDRAFT_48170 TRIREDRAFT_61595 TRIREDRAFT_33692 TRIREDRAFT_122036 TRIREDRAFT_122001 TRIREDRAFT_7910…	161	1.76	1.84091	0.000867978
12.04 translation	35	3.91	TRIREDRAFT_73765 TRIREDRAFT_21170 TRIREDRAFT_74568 TRIREDRAFT_55969 TRIREDRAFT_55552 TRIREDRAFT_104491 TRIREDRAFT_45736 TRIREDRAFT_120868 TRIREDRAFT_120621 TRIREDRAFT_3049 TRIREDRAFT_121031 TRIREDRAFT_21890 TRIREDRAFT_121003 TRIREDRAFT_46958 TRIREDRAFT_106039 TRIREDRAFT_121420 TRIREDRAFT_121372 TRIREDRAFT_61239 TRIREDRAFT_48170 TRIREDRAFT_61595 TRIREDRAFT_33692 TRIREDRAFT_122036 TRIREDRAFT_122001…	213	2.33	1.67811	0.00149743
12.04.01 translation initiation	3	0.33	TRIREDRAFT_55969 TRIREDRAFT_71559 TRIREDRAFT_49038	56	0.61	0.540984	1
12.04.02 translation elongation	5	0.55	TRIREDRAFT_121031 TRIREDRAFT_46958 TRIREDRAFT_123202 TRIREDRAFT_123902 TRIREDRAFT_82613	25	0.27	2.03704	0.0912754
12.04.03 translation termination	1	0.11	TRIREDRAFT_55552	7	0.07	1.57143	0.514223
12.07 translational control	6	0.67	TRIREDRAFT_73895 TRIREDRAFT_57049 TRIREDRAFT_3049 TRIREDRAFT_122036 TRIREDRAFT_62335 TRIREDRAFT_123902	82	0.89	0.752809	1
12.10 aminoacyl-tRNA-synthetases	8	0.89	TRIREDRAFT_72615 TRIREDRAFT_121031 TRIREDRAFT_121143 TRIREDRAFT_121420 TRIREDRAFT_61239 TRIREDRAFT_49197 TRIREDRAFT_123801 TRIREDRAFT_82334	41	0.44	2.02273	0.042657
14 PROTEIN FATE (folding, modification, destination)	136	15.2	TRIREDRAFT_71343 TRIREDRAFT_21324 TRIREDRAFT_53254 TRIREDRAFT_119600 TRIREDRAFT_53498 TRIREDRAFT_102581 TRIREDRAFT_74462 TRIREDRAFT_40053 TRIREDRAFT_102794 TRIREDRAFT_73823 TRIREDRAFT_32261 TRIREDRAFT_119876 TRIREDRAFT_74947 TRIREDRAFT_55681 TRIREDRAFT_2231 TRIREDRAFT_55318 TRIREDRAFT_45050 TRIREDRAFT_120143 TRIREDRAFT_75069 TRIREDRAFT_55552 TRIREDRAFT_120147 TRIREDRAFT_2241 TRIREDRAFT_120498 TRI…	1332	14.6	1.0411	0.306383
14.01 protein folding and stabilization	15	1.67	TRIREDRAFT_102794 TRIREDRAFT_120143 TRIREDRAFT_120394 TRIREDRAFT_75568 TRIREDRAFT_75972 TRIREDRAFT_58036 TRIREDRAFT_76329 TRIREDRAFT_77485 TRIREDRAFT_121754 TRIREDRAFT_33895 TRIREDRAFT_64144 TRIREDRAFT_123029 TRIREDRAFT_50786 TRIREDRAFT_42462 TRIREDRAFT_33960	127	1.39	1.20144	0.260192
14.04 protein targeting, sorting and translocation	35	3.91	TRIREDRAFT_74462 TRIREDRAFT_40053 TRIREDRAFT_55318 TRIREDRAFT_45050 TRIREDRAFT_120143 TRIREDRAFT_55552 TRIREDRAFT_75547 TRIREDRAFT_56318 TRIREDRAFT_75593 TRIREDRAFT_120661 TRIREDRAFT_75972 TRIREDRAFT_76329 TRIREDRAFT_121028 TRIREDRAFT_105775 TRIREDRAFT_77281 TRIREDRAFT_59862 TRIREDRAFT_121292 TRIREDRAFT_59894 TRIREDRAFT_77441 TRIREDRAFT_121754 TRIREDRAFT_22287 TRIREDRAFT_122048 TRIREDRAFT_78561 T…	306	3.35	1.16716	0.186683
14.07 protein modification	72	8.06	TRIREDRAFT_21324 TRIREDRAFT_53254 TRIREDRAFT_119600 TRIREDRAFT_53498 TRIREDRAFT_102581 TRIREDRAFT_74462 TRIREDRAFT_73823 TRIREDRAFT_32261 TRIREDRAFT_119876 TRIREDRAFT_74947 TRIREDRAFT_120143 TRIREDRAFT_120147 TRIREDRAFT_120498 TRIREDRAFT_120394 TRIREDRAFT_75421 TRIREDRAFT_75568 TRIREDRAFT_21659 TRIREDRAFT_2662 TRIREDRAFT_104364 TRIREDRAFT_45736 TRIREDRAFT_104890 TRIREDRAFT_75646 TRIREDRAFT_120650…	771	8.45	0.953846	1
14.07.01 modification with fatty acids (e.g. myristylation, palmitylation, farnesylation)	4	0.44	TRIREDRAFT_77634 TRIREDRAFT_78773 TRIREDRAFT_81093 TRIREDRAFT_5377	46	0.5	0.88	1
14.07.02 modification with sugar residues (e.g. glycosylation, deglycosylation)	6	0.67	TRIREDRAFT_119600 TRIREDRAFT_75421 TRIREDRAFT_2662 TRIREDRAFT_22005 TRIREDRAFT_64600 TRIREDRAFT_80340	77	0.84	0.797619	1
14.07.02.01 O-directed glycosylation, deglycosylation	2	0.22	TRIREDRAFT_75421 TRIREDRAFT_22005	14	0.15	1.46667	0.404981
14.07.02.02 N-directed glycosylation, deglycosylation	4	0.44	TRIREDRAFT_119600 TRIREDRAFT_2662 TRIREDRAFT_64600 TRIREDRAFT_80340	41	0.44	1	1
14.07.03 modification by phosphorylation, dephosphorylation, autophosphorylation	18	2.01	TRIREDRAFT_21324 TRIREDRAFT_120143 TRIREDRAFT_120498 TRIREDRAFT_104364 TRIREDRAFT_104890 TRIREDRAFT_75992 TRIREDRAFT_121061 TRIREDRAFT_3464 TRIREDRAFT_121539 TRIREDRAFT_121684 TRIREDRAFT_78309 TRIREDRAFT_79503 TRIREDRAFT_122735 TRIREDRAFT_68274 TRIREDRAFT_52021 TRIREDRAFT_52144 TRIREDRAFT_70266 TRIREDRAFT_71037	234	2.56	0.785156	1
14.07.04 modification by acetylation, deacetylation	7	0.78	TRIREDRAFT_32261 TRIREDRAFT_45736 TRIREDRAFT_76330 TRIREDRAFT_64680 TRIREDRAFT_79441 TRIREDRAFT_80797 TRIREDRAFT_112346	71	0.77	1.01299	0.55166
14.07.05 modification by ubiquitination, deubiquitination	11	1.23	TRIREDRAFT_102581 TRIREDRAFT_73823 TRIREDRAFT_120394 TRIREDRAFT_58321 TRIREDRAFT_77485 TRIREDRAFT_121950 TRIREDRAFT_108519 TRIREDRAFT_79884 TRIREDRAFT_22891 TRIREDRAFT_22994 TRIREDRAFT_80797	133	1.45	0.848276	1
14.07.07 modification by ubiquitin-related proteins	6	0.67	TRIREDRAFT_73823 TRIREDRAFT_121950 TRIREDRAFT_108519 TRIREDRAFT_79503 TRIREDRAFT_79884 TRIREDRAFT_80797	46	0.5	1.34	0.293308
14.07.09 posttranslational modification of amino acids (e.g. hydroxylation, methylation)	4	0.44	TRIREDRAFT_75646 TRIREDRAFT_77714 TRIREDRAFT_80997 TRIREDRAFT_112081	53	0.58	0.758621	1
14.07.11 protein processing (proteolytic)	17	1.90	TRIREDRAFT_53254 TRIREDRAFT_74462 TRIREDRAFT_119876 TRIREDRAFT_74947 TRIREDRAFT_21659 TRIREDRAFT_120650 TRIREDRAFT_3049 TRIREDRAFT_121009 TRIREDRAFT_76887 TRIREDRAFT_121306 TRIREDRAFT_61912 TRIREDRAFT_62335 TRIREDRAFT_122083 TRIREDRAFT_108592 TRIREDRAFT_122703 TRIREDRAFT_79825 TRIREDRAFT_81070	128	1.4	1.35714	0.120151
14.10 assembly of protein complexes	27	3.02	TRIREDRAFT_71343 TRIREDRAFT_21324 TRIREDRAFT_73823 TRIREDRAFT_55681 TRIREDRAFT_2231 TRIREDRAFT_55318 TRIREDRAFT_75069 TRIREDRAFT_2241 TRIREDRAFT_75593 TRIREDRAFT_2660 TRIREDRAFT_75707 TRIREDRAFT_57750 TRIREDRAFT_21742 TRIREDRAFT_120661 TRIREDRAFT_105202 TRIREDRAFT_57832 TRIREDRAFT_120830 TRIREDRAFT_58321 TRIREDRAFT_106145 TRIREDRAFT_22287 TRIREDRAFT_121950 TRIREDRAFT_121975 TRIREDRAFT_22874 TRIRE…	240	2.63	1.14829	0.250406
14.13 protein/peptide degradation	40	4.47	TRIREDRAFT_53498 TRIREDRAFT_102581 TRIREDRAFT_74462 TRIREDRAFT_73823 TRIREDRAFT_119876 TRIREDRAFT_74947 TRIREDRAFT_120143 TRIREDRAFT_120394 TRIREDRAFT_21659 TRIREDRAFT_2662 TRIREDRAFT_120650 TRIREDRAFT_3049 TRIREDRAFT_76329 TRIREDRAFT_58321 TRIREDRAFT_121009 TRIREDRAFT_76571 TRIREDRAFT_76887 TRIREDRAFT_59689 TRIREDRAFT_77281 TRIREDRAFT_121306 TRIREDRAFT_47814 TRIREDRAFT_61127 TRIREDRAFT_61912 TRI…	384	4.21	1.06176	0.363654
14.13.01 cytoplasmic and nuclear protein degradation	21	2.35	TRIREDRAFT_73823 TRIREDRAFT_120394 TRIREDRAFT_21659 TRIREDRAFT_2662 TRIREDRAFT_120650 TRIREDRAFT_3049 TRIREDRAFT_76329 TRIREDRAFT_58321 TRIREDRAFT_121009 TRIREDRAFT_76887 TRIREDRAFT_121306 TRIREDRAFT_61127 TRIREDRAFT_121950 TRIREDRAFT_62335 TRIREDRAFT_108519 TRIREDRAFT_79825 TRIREDRAFT_79884 TRIREDRAFT_22891 TRIREDRAFT_22994 TRIREDRAFT_81115 TRIREDRAFT_81070	258	2.83	0.830389	1
14.13.01.01 proteasomal degradation (ubiquitin/proteasomal pathway)	12	1.34	TRIREDRAFT_73823 TRIREDRAFT_2662 TRIREDRAFT_120650 TRIREDRAFT_76329 TRIREDRAFT_58321 TRIREDRAFT_121009 TRIREDRAFT_121950 TRIREDRAFT_108519 TRIREDRAFT_79825 TRIREDRAFT_79884 TRIREDRAFT_22891 TRIREDRAFT_22994	162	1.77	0.757062	1
14.13.04 lysosomal and vacuolar protein degradation	5	0.55	TRIREDRAFT_77281 TRIREDRAFT_47814 TRIREDRAFT_61127 TRIREDRAFT_61912 TRIREDRAFT_81070	31	0.34	1.61765	0.181876
14.13.04.02 vacuolar protein degradation	2	0.22	TRIREDRAFT_61127 TRIREDRAFT_81070	15	0.16	1.375	0.440185
16 PROTEIN WITH BINDING FUNCTION OR COFACTOR REQUIREMENT (structural or catalytic)	336	37.6	TRIREDRAFT_71343 TRIREDRAFT_21324 TRIREDRAFT_119603 TRIREDRAFT_73632 TRIREDRAFT_54365 TRIREDRAFT_74172 TRIREDRAFT_74047 TRIREDRAFT_1993 TRIREDRAFT_53318 TRIREDRAFT_54005 TRIREDRAFT_53254 TRIREDRAFT_73937 TRIREDRAFT_53728 TRIREDRAFT_54408 TRIREDRAFT_53721 TRIREDRAFT_119600 TRIREDRAFT_54709 TRIREDRAFT_119735 TRIREDRAFT_102554 TRIREDRAFT_71468 TRIREDRAFT_74123 TRIREDRAFT_54329 TRIREDRAFT_73765 TRIRE…	2682	29.4	1.27891	1.75803e-08
16.01 protein binding	177	19.8	TRIREDRAFT_71343 TRIREDRAFT_21324 TRIREDRAFT_74172 TRIREDRAFT_74047 TRIREDRAFT_53318 TRIREDRAFT_53254 TRIREDRAFT_54408 TRIREDRAFT_53721 TRIREDRAFT_119600 TRIREDRAFT_71468 TRIREDRAFT_54329 TRIREDRAFT_73765 TRIREDRAFT_73646 TRIREDRAFT_53498 TRIREDRAFT_102581 TRIREDRAFT_74390 TRIREDRAFT_102794 TRIREDRAFT_73895 TRIREDRAFT_73823 TRIREDRAFT_74122 TRIREDRAFT_21170 TRIREDRAFT_102723 TRIREDRAFT_74568 TRIR…	1441	15.8	1.25316	0.000438165
16.01.01 receptor binding	1	0.11	TRIREDRAFT_82334	18	0.19	0.578947	1
16.02 peptide binding	3	0.33	TRIREDRAFT_22563 TRIREDRAFT_64144 TRIREDRAFT_64658	7	0.07	4.71429	0.0242636
16.03 nucleic acid binding	70	7.83	TRIREDRAFT_54408 TRIREDRAFT_53721 TRIREDRAFT_119600 TRIREDRAFT_102554 TRIREDRAFT_71468 TRIREDRAFT_73646 TRIREDRAFT_102581 TRIREDRAFT_74390 TRIREDRAFT_102794 TRIREDRAFT_73895 TRIREDRAFT_53939 TRIREDRAFT_74568 TRIREDRAFT_55681 TRIREDRAFT_55969 TRIREDRAFT_74797 TRIREDRAFT_75069 TRIREDRAFT_55552 TRIREDRAFT_2721 TRIREDRAFT_57198 TRIREDRAFT_56384 TRIREDRAFT_57049 TRIREDRAFT_57488 TRIREDRAFT_76073 TRIRE…	721	7.91	0.989886	1
16.03.01 DNA binding	37	4.14	TRIREDRAFT_54408 TRIREDRAFT_53721 TRIREDRAFT_71468 TRIREDRAFT_73646 TRIREDRAFT_102581 TRIREDRAFT_73895 TRIREDRAFT_53939 TRIREDRAFT_55681 TRIREDRAFT_75069 TRIREDRAFT_55552 TRIREDRAFT_2721 TRIREDRAFT_57198 TRIREDRAFT_56384 TRIREDRAFT_57049 TRIREDRAFT_57488 TRIREDRAFT_58213 TRIREDRAFT_36543 TRIREDRAFT_121028 TRIREDRAFT_34079 TRIREDRAFT_77440 TRIREDRAFT_77713 TRIREDRAFT_121522 TRIREDRAFT_61544 TRIRED…	396	4.34	0.953917	1
16.03.03 RNA binding	35	3.91	TRIREDRAFT_54408 TRIREDRAFT_119600 TRIREDRAFT_102554 TRIREDRAFT_74390 TRIREDRAFT_102794 TRIREDRAFT_73895 TRIREDRAFT_74568 TRIREDRAFT_55969 TRIREDRAFT_74797 TRIREDRAFT_2721 TRIREDRAFT_56384 TRIREDRAFT_57049 TRIREDRAFT_76073 TRIREDRAFT_57252 TRIREDRAFT_57869 TRIREDRAFT_120868 TRIREDRAFT_58627 TRIREDRAFT_43225 TRIREDRAFT_34149 TRIREDRAFT_121420 TRIREDRAFT_34079 TRIREDRAFT_77440 TRIREDRAFT_40914 TRIR…	310	3.4	1.15	0.208519
16.05 polysaccharide binding	5	0.55	TRIREDRAFT_73632 TRIREDRAFT_54219 TRIREDRAFT_71532 TRIREDRAFT_108672 TRIREDRAFT_52763	23	0.25	2.2	0.0678464
16.06 motor protein binding	3	0.33	TRIREDRAFT_120534 TRIREDRAFT_57750 TRIREDRAFT_78010	22	0.24	1.375	0.3673
16.07 structural protein binding	7	0.78	TRIREDRAFT_40053 TRIREDRAFT_21535 TRIREDRAFT_2660 TRIREDRAFT_21742 TRIREDRAFT_105202 TRIREDRAFT_120830 TRIREDRAFT_80216	54	0.59	1.32203	0.2751
16.09 lipid binding	7	0.78	TRIREDRAFT_55631 TRIREDRAFT_74848 TRIREDRAFT_59747 TRIREDRAFT_121975 TRIREDRAFT_22874 TRIREDRAFT_22994 TRIREDRAFT_111694	64	0.7	1.11429	0.439243
16.11 amino acid/amino acid derivatives binding	1	0.11	TRIREDRAFT_47814	5	0.05	2.2	0.402893
16.13 C-compound binding	7	0.78	TRIREDRAFT_54005 TRIREDRAFT_119845 TRIREDRAFT_56341 TRIREDRAFT_75972 TRIREDRAFT_108216 TRIREDRAFT_123008 TRIREDRAFT_68843	39	0.42	1.85714	0.081677
16.13.01 sugar binding	3	0.33	TRIREDRAFT_54005 TRIREDRAFT_56341 TRIREDRAFT_75972	22	0.24	1.375	0.3673
16.17 metal binding	77	8.62	TRIREDRAFT_71343 TRIREDRAFT_119603 TRIREDRAFT_54365 TRIREDRAFT_53318 TRIREDRAFT_53728 TRIREDRAFT_54709 TRIREDRAFT_74123 TRIREDRAFT_102382 TRIREDRAFT_53939 TRIREDRAFT_45138 TRIREDRAFT_2476 TRIREDRAFT_44987 TRIREDRAFT_74848 TRIREDRAFT_120147 TRIREDRAFT_120534 TRIREDRAFT_75421 TRIREDRAFT_21659 TRIREDRAFT_2662 TRIREDRAFT_120424 TRIREDRAFT_104364 TRIREDRAFT_57488 TRIREDRAFT_75707 TRIREDRAFT_104890 TRI…	628	6.88	1.25291	0.0209122
16.17.01 calcium binding	6	0.67	TRIREDRAFT_120534 TRIREDRAFT_2662 TRIREDRAFT_75972 TRIREDRAFT_121684 TRIREDRAFT_61746 TRIREDRAFT_33895	73	0.8	0.8375	1
16.17.03 potassium binding	1	0.11	TRIREDRAFT_79169	4	0.04	2.75	0.338009
16.17.05 sodium binding	3	0.33	TRIREDRAFT_54365 TRIREDRAFT_123473 TRIREDRAFT_123702	12	0.13	2.53846	0.105606
16.17.07 magnesium binding	15	1.67	TRIREDRAFT_74123 TRIREDRAFT_53939 TRIREDRAFT_75421 TRIREDRAFT_104364 TRIREDRAFT_104890 TRIREDRAFT_75992 TRIREDRAFT_121061 TRIREDRAFT_22005 TRIREDRAFT_106531 TRIREDRAFT_78773 TRIREDRAFT_78561 TRIREDRAFT_122653 TRIREDRAFT_122735 TRIREDRAFT_22826 TRIREDRAFT_52021	105	1.15	1.45217	0.0869231
16.17.09 heavy metal binding (Cu, Fe, Zn)	42	4.70	TRIREDRAFT_71343 TRIREDRAFT_119603 TRIREDRAFT_53318 TRIREDRAFT_54709 TRIREDRAFT_102382 TRIREDRAFT_53939 TRIREDRAFT_45138 TRIREDRAFT_44987 TRIREDRAFT_74848 TRIREDRAFT_120147 TRIREDRAFT_21659 TRIREDRAFT_120424 TRIREDRAFT_57488 TRIREDRAFT_75646 TRIREDRAFT_36543 TRIREDRAFT_3049 TRIREDRAFT_59747 TRIREDRAFT_61116 TRIREDRAFT_38749 TRIREDRAFT_61912 TRIREDRAFT_121950 TRIREDRAFT_62335 TRIREDRAFT_63204 TRIR…	404	4.43	1.06095	0.364209
16.19 nucleotide/nucleoside/nucleobase binding	90	10.0	TRIREDRAFT_74047 TRIREDRAFT_73937 TRIREDRAFT_73646 TRIREDRAFT_54071 TRIREDRAFT_54667 TRIREDRAFT_102794 TRIREDRAFT_73823 TRIREDRAFT_74122 TRIREDRAFT_21406 TRIREDRAFT_2451 TRIREDRAFT_55766 TRIREDRAFT_120198 TRIREDRAFT_103506 TRIREDRAFT_21535 TRIREDRAFT_72615 TRIREDRAFT_75547 TRIREDRAFT_120394 TRIREDRAFT_56384 TRIREDRAFT_104364 TRIREDRAFT_72643 TRIREDRAFT_57252 TRIREDRAFT_75707 TRIREDRAFT_21742 TRIR…	763	8.37	1.19474	0.0325979
16.19.03 ATP binding	60	6.71	TRIREDRAFT_74047 TRIREDRAFT_73937 TRIREDRAFT_73646 TRIREDRAFT_54071 TRIREDRAFT_73823 TRIREDRAFT_74122 TRIREDRAFT_21406 TRIREDRAFT_21535 TRIREDRAFT_72615 TRIREDRAFT_120394 TRIREDRAFT_104364 TRIREDRAFT_72643 TRIREDRAFT_75707 TRIREDRAFT_75890 TRIREDRAFT_120539 TRIREDRAFT_104972 TRIREDRAFT_75859 TRIREDRAFT_76057 TRIREDRAFT_21957 TRIREDRAFT_58627 TRIREDRAFT_121061 TRIREDRAFT_58321 TRIREDRAFT_121009 TR…	570	6.25	1.0736	0.293116
16.19.05 GTP binding	21	2.35	TRIREDRAFT_2451 TRIREDRAFT_55766 TRIREDRAFT_103506 TRIREDRAFT_75547 TRIREDRAFT_21742 TRIREDRAFT_21782 TRIREDRAFT_2845 TRIREDRAFT_120539 TRIREDRAFT_120830 TRIREDRAFT_46958 TRIREDRAFT_60331 TRIREDRAFT_106531 TRIREDRAFT_22294 TRIREDRAFT_107255 TRIREDRAFT_122593 TRIREDRAFT_22874 TRIREDRAFT_80898 TRIREDRAFT_68192 TRIREDRAFT_111251 TRIREDRAFT_123902 TRIREDRAFT_82613	124	1.36	1.72794	0.00876186
16.21 complex cofactor/cosubstrate/vitamine binding	54	6.04	TRIREDRAFT_71343 TRIREDRAFT_1993 TRIREDRAFT_53318 TRIREDRAFT_119735 TRIREDRAFT_74123 TRIREDRAFT_73853 TRIREDRAFT_45138 TRIREDRAFT_120198 TRIREDRAFT_74983 TRIREDRAFT_103951 TRIREDRAFT_120288 TRIREDRAFT_2521 TRIREDRAFT_46244 TRIREDRAFT_75890 TRIREDRAFT_75845 TRIREDRAFT_21957 TRIREDRAFT_58333 TRIREDRAFT_3464 TRIREDRAFT_47432 TRIREDRAFT_77353 TRIREDRAFT_61116 TRIREDRAFT_107187 TRIREDRAFT_77336 TRIRED…	370	4.05	1.49136	0.00171655
16.21.01 heme binding	5	0.55	TRIREDRAFT_71343 TRIREDRAFT_53318 TRIREDRAFT_38749 TRIREDRAFT_108555 TRIREDRAFT_64561	62	0.68	0.808824	1
16.21.05 FAD/FMN binding	17	1.90	TRIREDRAFT_73853 TRIREDRAFT_2521 TRIREDRAFT_58333 TRIREDRAFT_3464 TRIREDRAFT_77353 TRIREDRAFT_61116 TRIREDRAFT_63204 TRIREDRAFT_79690 TRIREDRAFT_22915 TRIREDRAFT_80659 TRIREDRAFT_110983 TRIREDRAFT_5387 TRIREDRAFT_81303 TRIREDRAFT_111033 TRIREDRAFT_81649 TRIREDRAFT_68956 TRIREDRAFT_71037	104	1.14	1.66667	0.0238051
16.21.07 NAD/NADP binding	24	2.68	TRIREDRAFT_1993 TRIREDRAFT_119735 TRIREDRAFT_45138 TRIREDRAFT_74983 TRIREDRAFT_120288 TRIREDRAFT_46244 TRIREDRAFT_75890 TRIREDRAFT_47432 TRIREDRAFT_77353 TRIREDRAFT_107187 TRIREDRAFT_4009 TRIREDRAFT_62153 TRIREDRAFT_63204 TRIREDRAFT_79565 TRIREDRAFT_22915 TRIREDRAFT_123274 TRIREDRAFT_80659 TRIREDRAFT_23090 TRIREDRAFT_81049 TRIREDRAFT_5387 TRIREDRAFT_81303 TRIREDRAFT_111033 TRIREDRAFT_81649 TRIRED…	173	1.89	1.41799	0.0504396
16.21.08 Fe/S binding	6	0.67	TRIREDRAFT_77353 TRIREDRAFT_77336 TRIREDRAFT_122703 TRIREDRAFT_79690 TRIREDRAFT_5387 TRIREDRAFT_111033	33	0.36	1.86111	0.0980455
16.21.11 thiamine pyrophosphate binding	2	0.22	TRIREDRAFT_74123 TRIREDRAFT_122987	7	0.07	3.14286	0.144628
16.21.15 biotin binding	2	0.22	TRIREDRAFT_21957 TRIREDRAFT_77714	9	0.09	2.44444	0.218145
16.21.17 pyridoxal phosphate binding	10	1.11	TRIREDRAFT_120198 TRIREDRAFT_103951 TRIREDRAFT_75845 TRIREDRAFT_121814 TRIREDRAFT_122301 TRIREDRAFT_108299 TRIREDRAFT_123223 TRIREDRAFT_80716 TRIREDRAFT_5233 TRIREDRAFT_69228	42	0.46	2.41304	0.00621606
18 REGULATION OF METABOLISM AND PROTEIN FUNCTION	45	5.03	TRIREDRAFT_53995 TRIREDRAFT_102581 TRIREDRAFT_102723 TRIREDRAFT_74848 TRIREDRAFT_120147 TRIREDRAFT_120498 TRIREDRAFT_104364 TRIREDRAFT_2537 TRIREDRAFT_2845 TRIREDRAFT_121061 TRIREDRAFT_76329 TRIREDRAFT_121028 TRIREDRAFT_46958 TRIREDRAFT_106145 TRIREDRAFT_59747 TRIREDRAFT_121275 TRIREDRAFT_3464 TRIREDRAFT_121539 TRIREDRAFT_121684 TRIREDRAFT_61544 TRIREDRAFT_107255 TRIREDRAFT_78401 TRIREDRAFT_78309…	481	5.27	0.954459	1
18.01 regulation by	21	2.35	TRIREDRAFT_120147 TRIREDRAFT_120498 TRIREDRAFT_104364 TRIREDRAFT_2537 TRIREDRAFT_2845 TRIREDRAFT_121061 TRIREDRAFT_121028 TRIREDRAFT_3464 TRIREDRAFT_121684 TRIREDRAFT_78309 TRIREDRAFT_79503 TRIREDRAFT_122735 TRIREDRAFT_79441 TRIREDRAFT_80797 TRIREDRAFT_68274 TRIREDRAFT_52021 TRIREDRAFT_52144 TRIREDRAFT_70266 TRIREDRAFT_23420 TRIREDRAFT_124234 TRIREDRAFT_71037	235	2.57	0.914397	1
18.01.01 regulation by modification	13	1.45	TRIREDRAFT_120498 TRIREDRAFT_104364 TRIREDRAFT_121061 TRIREDRAFT_3464 TRIREDRAFT_121684 TRIREDRAFT_78309 TRIREDRAFT_79503 TRIREDRAFT_122735 TRIREDRAFT_68274 TRIREDRAFT_52021 TRIREDRAFT_52144 TRIREDRAFT_70266 TRIREDRAFT_71037	133	1.45	1	1
18.01.07 regulation by binding / dissociation	8	0.89	TRIREDRAFT_120147 TRIREDRAFT_2537 TRIREDRAFT_2845 TRIREDRAFT_121028 TRIREDRAFT_79441 TRIREDRAFT_80797 TRIREDRAFT_23420 TRIREDRAFT_124234	108	1.18	0.754237	1
18.02 regulation of protein activity	45	5.03	TRIREDRAFT_53995 TRIREDRAFT_102581 TRIREDRAFT_102723 TRIREDRAFT_74848 TRIREDRAFT_120147 TRIREDRAFT_120498 TRIREDRAFT_104364 TRIREDRAFT_2537 TRIREDRAFT_2845 TRIREDRAFT_121061 TRIREDRAFT_76329 TRIREDRAFT_121028 TRIREDRAFT_46958 TRIREDRAFT_106145 TRIREDRAFT_59747 TRIREDRAFT_121275 TRIREDRAFT_3464 TRIREDRAFT_121539 TRIREDRAFT_121684 TRIREDRAFT_61544 TRIREDRAFT_107255 TRIREDRAFT_78401 TRIREDRAFT_78309…	470	5.15	0.976699	1
18.02.01 enzymatic activity regulation / enzyme regulator	33	3.69	TRIREDRAFT_53995 TRIREDRAFT_102581 TRIREDRAFT_102723 TRIREDRAFT_74848 TRIREDRAFT_120147 TRIREDRAFT_120498 TRIREDRAFT_104364 TRIREDRAFT_2537 TRIREDRAFT_2845 TRIREDRAFT_121061 TRIREDRAFT_76329 TRIREDRAFT_121028 TRIREDRAFT_46958 TRIREDRAFT_106145 TRIREDRAFT_59747 TRIREDRAFT_121275 TRIREDRAFT_61544 TRIREDRAFT_107255 TRIREDRAFT_78401 TRIREDRAFT_78309 TRIREDRAFT_62335 TRIREDRAFT_63173 TRIREDRAFT_63620 …	295	3.23	1.14241	0.233076
18.02.01.01 enzyme activator	18	2.01	TRIREDRAFT_102723 TRIREDRAFT_74848 TRIREDRAFT_120147 TRIREDRAFT_120498 TRIREDRAFT_2537 TRIREDRAFT_2845 TRIREDRAFT_76329 TRIREDRAFT_46958 TRIREDRAFT_59747 TRIREDRAFT_107255 TRIREDRAFT_78401 TRIREDRAFT_78309 TRIREDRAFT_123029 TRIREDRAFT_68110 TRIREDRAFT_123902 TRIREDRAFT_70266 TRIREDRAFT_124234 TRIREDRAFT_82613	135	1.48	1.35811	0.109236
18.02.01.01.01 GTPase activator (GAP)	8	0.89	TRIREDRAFT_102723 TRIREDRAFT_74848 TRIREDRAFT_2537 TRIREDRAFT_76329 TRIREDRAFT_46958 TRIREDRAFT_59747 TRIREDRAFT_123902 TRIREDRAFT_82613	50	0.54	1.64815	0.111364
18.02.01.01.05 kinase activator	3	0.33	TRIREDRAFT_78309 TRIREDRAFT_123029 TRIREDRAFT_68110	24	0.26	1.26923	0.422291
18.02.01.02 enzyme inhibitor	8	0.89	TRIREDRAFT_102581 TRIREDRAFT_104364 TRIREDRAFT_2537 TRIREDRAFT_121028 TRIREDRAFT_78309 TRIREDRAFT_62335 TRIREDRAFT_68110 TRIREDRAFT_23420	52	0.57	1.5614	0.131926
18.02.01.02.01 GTPase inhibitor (GIP)	1	0.11	TRIREDRAFT_2537	11	0.12	0.916667	1
18.02.01.02.03 protease inhibitor	3	0.33	TRIREDRAFT_102581 TRIREDRAFT_62335 TRIREDRAFT_23420	6	0.06	5.5	0.0149422
18.02.01.02.05 kinase inhibitior	3	0.33	TRIREDRAFT_104364 TRIREDRAFT_78309 TRIREDRAFT_68110	21	0.23	1.43478	0.339425
18.02.03 guanyl-nucleotide exchange factor (GEF)	2	0.22	TRIREDRAFT_59747 TRIREDRAFT_62401	28	0.3	0.733333	1
18.02.05 regulator of G-protein signalling	2	0.22	TRIREDRAFT_2537 TRIREDRAFT_121539	23	0.25	0.88	1
18.02.09 regulator of transcription factor	3	0.33	TRIREDRAFT_79441 TRIREDRAFT_109998 TRIREDRAFT_80797	96	1.05	0.314286	1
20 CELLULAR TRANSPORT, TRANSPORT FACILITIES AND TRANSPORT ROUTES	193	21.6	TRIREDRAFT_71343 TRIREDRAFT_21324 TRIREDRAFT_54365 TRIREDRAFT_53318 TRIREDRAFT_54005 TRIREDRAFT_53475 TRIREDRAFT_44278 TRIREDRAFT_54408 TRIREDRAFT_119600 TRIREDRAFT_119845 TRIREDRAFT_73853 TRIREDRAFT_54166 TRIREDRAFT_40053 TRIREDRAFT_119931 TRIREDRAFT_74214 TRIREDRAFT_102723 TRIREDRAFT_119789 TRIREDRAFT_2451 TRIREDRAFT_39637 TRIREDRAFT_74635 TRIREDRAFT_2476 TRIREDRAFT_74983 TRIREDRAFT_55631 TRIRE…	1503	16.4	1.31707	1.54645e-05
20.01 transported compounds (substrates)	144	16.1	TRIREDRAFT_71343 TRIREDRAFT_54365 TRIREDRAFT_53318 TRIREDRAFT_54005 TRIREDRAFT_53475 TRIREDRAFT_44278 TRIREDRAFT_54408 TRIREDRAFT_119845 TRIREDRAFT_73853 TRIREDRAFT_54166 TRIREDRAFT_40053 TRIREDRAFT_119789 TRIREDRAFT_2451 TRIREDRAFT_39637 TRIREDRAFT_74635 TRIREDRAFT_2476 TRIREDRAFT_74983 TRIREDRAFT_56118 TRIREDRAFT_21535 TRIREDRAFT_56289 TRIREDRAFT_56341 TRIREDRAFT_75547 TRIREDRAFT_56318 TRIREDRA…	1116	12.2	1.31967	0.00018998
20.01.01 ion transport	26	2.91	TRIREDRAFT_54365 TRIREDRAFT_119845 TRIREDRAFT_39637 TRIREDRAFT_2476 TRIREDRAFT_21535 TRIREDRAFT_75707 TRIREDRAFT_75859 TRIREDRAFT_76057 TRIREDRAFT_106531 TRIREDRAFT_61116 TRIREDRAFT_35777 TRIREDRAFT_108216 TRIREDRAFT_78836 TRIREDRAFT_4196 TRIREDRAFT_22608 TRIREDRAFT_79169 TRIREDRAFT_79599 TRIREDRAFT_80216 TRIREDRAFT_123029 TRIREDRAFT_38812 TRIREDRAFT_80672 TRIREDRAFT_123473 TRIREDRAFT_123702 TRIR…	223	2.44	1.19262	0.199771
20.01.01.01 cation transport (H+, Na+, K+, Ca2+ , NH4+, etc.)	18	2.01	TRIREDRAFT_54365 TRIREDRAFT_2476 TRIREDRAFT_21535 TRIREDRAFT_75707 TRIREDRAFT_76057 TRIREDRAFT_61116 TRIREDRAFT_35777 TRIREDRAFT_4196 TRIREDRAFT_79169 TRIREDRAFT_79599 TRIREDRAFT_80216 TRIREDRAFT_123029 TRIREDRAFT_38812 TRIREDRAFT_80672 TRIREDRAFT_123473 TRIREDRAFT_123702 TRIREDRAFT_111750 TRIREDRAFT_71037	182	1.99	1.01005	0.520226
20.01.01.01.01 heavy metal ion transport (Cu+, Fe3+, etc.)	5	0.55	TRIREDRAFT_61116 TRIREDRAFT_123029 TRIREDRAFT_38812 TRIREDRAFT_80672 TRIREDRAFT_111750	67	0.73	0.753425	1
20.01.01.01.01.01 siderophore-iron transport	1	0.11	TRIREDRAFT_111750	24	0.26	0.423077	1
20.01.01.07 anion transport	9	1.00	TRIREDRAFT_119845 TRIREDRAFT_39637 TRIREDRAFT_75859 TRIREDRAFT_106531 TRIREDRAFT_108216 TRIREDRAFT_78836 TRIREDRAFT_123473 TRIREDRAFT_123702 TRIREDRAFT_82037	51	0.55	1.81818	0.0573441
20.01.01.07.05 sulfate/sulfite transport	1	0.11	TRIREDRAFT_119845	6	0.06	1.83333	0.461424
20.01.01.07.07 phosphate transport	3	0.33	TRIREDRAFT_106531 TRIREDRAFT_108216 TRIREDRAFT_78836	19	0.2	1.65	0.283579
20.01.01.07.08 organic anion transport	1	0.11	TRIREDRAFT_123702	2	0.02	5.5	0.186352
20.01.03 C-compound and carbohydrate transport	28	3.13	TRIREDRAFT_54005 TRIREDRAFT_119845 TRIREDRAFT_119789 TRIREDRAFT_39637 TRIREDRAFT_56341 TRIREDRAFT_56684 TRIREDRAFT_57101 TRIREDRAFT_104072 TRIREDRAFT_105260 TRIREDRAFT_59173 TRIREDRAFT_46819 TRIREDRAFT_106330 TRIREDRAFT_60116 TRIREDRAFT_47710 TRIREDRAFT_77517 TRIREDRAFT_62611 TRIREDRAFT_108216 TRIREDRAFT_22912 TRIREDRAFT_50894 TRIREDRAFT_81125 TRIREDRAFT_123473 TRIREDRAFT_123702 TRIREDRAFT_81670 …	200	2.19	1.42922	0.0332719
20.01.03.01 sugar transport	3	0.33	TRIREDRAFT_54005 TRIREDRAFT_56341 TRIREDRAFT_104072	35	0.38	0.868421	1
20.01.03.03 C4-dicarboxylate transport (e.g. malate, succinate, fumarate)	3	0.33	TRIREDRAFT_119845 TRIREDRAFT_39637 TRIREDRAFT_108216	12	0.13	2.53846	0.105606
20.01.07 amino acid/amino acid derivatives transport	7	0.78	TRIREDRAFT_54365 TRIREDRAFT_61114 TRIREDRAFT_64971 TRIREDRAFT_110638 TRIREDRAFT_81125 TRIREDRAFT_81348 TRIREDRAFT_69141	66	0.72	1.08333	0.472102
20.01.09 peptide transport	4	0.44	TRIREDRAFT_44278 TRIREDRAFT_58158 TRIREDRAFT_49979 TRIREDRAFT_124002	21	0.23	1.91304	0.143731
20.01.10 protein transport	24	2.68	TRIREDRAFT_40053 TRIREDRAFT_2451 TRIREDRAFT_75547 TRIREDRAFT_56318 TRIREDRAFT_2561 TRIREDRAFT_120661 TRIREDRAFT_75972 TRIREDRAFT_59862 TRIREDRAFT_121292 TRIREDRAFT_60331 TRIREDRAFT_121754 TRIREDRAFT_22287 TRIREDRAFT_107255 TRIREDRAFT_122048 TRIREDRAFT_79104 TRIREDRAFT_63754 TRIREDRAFT_122593 TRIREDRAFT_49594 TRIREDRAFT_64658 TRIREDRAFT_22994 TRIREDRAFT_81093 TRIREDRAFT_23193 TRIREDRAFT_81797 TRIR…	236	2.58	1.03876	0.455359
20.01.11 amine / polyamine transport	2	0.22	TRIREDRAFT_21595 TRIREDRAFT_81125	35	0.38	0.578947	1
20.01.13 lipid/fatty acid transport	13	1.45	TRIREDRAFT_56118 TRIREDRAFT_40775 TRIREDRAFT_45980 TRIREDRAFT_105260 TRIREDRAFT_106356 TRIREDRAFT_59894 TRIREDRAFT_61114 TRIREDRAFT_78773 TRIREDRAFT_79166 TRIREDRAFT_110638 TRIREDRAFT_81125 TRIREDRAFT_68812 TRIREDRAFT_82037	99	1.08	1.34259	0.168873
20.01.15 electron transport	45	5.03	TRIREDRAFT_71343 TRIREDRAFT_53318 TRIREDRAFT_73853 TRIREDRAFT_54166 TRIREDRAFT_2476 TRIREDRAFT_74983 TRIREDRAFT_21535 TRIREDRAFT_75568 TRIREDRAFT_2521 TRIREDRAFT_75707 TRIREDRAFT_76057 TRIREDRAFT_121275 TRIREDRAFT_106617 TRIREDRAFT_3464 TRIREDRAFT_47432 TRIREDRAFT_77353 TRIREDRAFT_47814 TRIREDRAFT_61116 TRIREDRAFT_38749 TRIREDRAFT_4009 TRIREDRAFT_78357 TRIREDRAFT_63204 TRIREDRAFT_22464 TRIREDRAFT…	269	2.95	1.70508	0.000225214
20.01.17 nucleotide/nucleoside/nucleobase transport	1	0.11	TRIREDRAFT_22608	24	0.26	0.423077	1
20.01.21 RNA transport	8	0.89	TRIREDRAFT_54408 TRIREDRAFT_40053 TRIREDRAFT_75547 TRIREDRAFT_75646 TRIREDRAFT_57869 TRIREDRAFT_76329 TRIREDRAFT_22294 TRIREDRAFT_80997	66	0.72	1.23611	0.317674
20.01.23 allantoin and allantoate transport	7	0.78	TRIREDRAFT_119789 TRIREDRAFT_56289 TRIREDRAFT_59190 TRIREDRAFT_76897 TRIREDRAFT_81022 TRIREDRAFT_69611 TRIREDRAFT_82296	34	0.37	2.10811	0.0435218
20.01.25 vitamine/cofactor transport	5	0.55	TRIREDRAFT_119789 TRIREDRAFT_59190 TRIREDRAFT_76897 TRIREDRAFT_123702 TRIREDRAFT_69611	39	0.42	1.30952	0.334063
20.01.26 neurotransmitter transport	3	0.33	TRIREDRAFT_2561 TRIREDRAFT_63754 TRIREDRAFT_81125	29	0.31	1.06452	0.550831
20.01.27 drug/toxin transport	10	1.11	TRIREDRAFT_53475 TRIREDRAFT_74635 TRIREDRAFT_21595 TRIREDRAFT_75859 TRIREDRAFT_59173 TRIREDRAFT_78357 TRIREDRAFT_79329 TRIREDRAFT_123008 TRIREDRAFT_68843 TRIREDRAFT_28409	112	1.22	0.909836	1
20.03 transport facilities	80	8.95	TRIREDRAFT_21324 TRIREDRAFT_54365 TRIREDRAFT_53318 TRIREDRAFT_54005 TRIREDRAFT_44278 TRIREDRAFT_119845 TRIREDRAFT_73853 TRIREDRAFT_119789 TRIREDRAFT_74635 TRIREDRAFT_2476 TRIREDRAFT_21535 TRIREDRAFT_56952 TRIREDRAFT_56289 TRIREDRAFT_56341 TRIREDRAFT_21595 TRIREDRAFT_56684 TRIREDRAFT_40775 TRIREDRAFT_57101 TRIREDRAFT_58158 TRIREDRAFT_75707 TRIREDRAFT_46128 TRIREDRAFT_120539 TRIREDRAFT_75859 TRIRED…	542	5.94	1.50673	9.80396e-05
20.03.01 channel / pore class transport	9	1.00	TRIREDRAFT_76057 TRIREDRAFT_76329 TRIREDRAFT_47432 TRIREDRAFT_4196 TRIREDRAFT_22608 TRIREDRAFT_79169 TRIREDRAFT_29709 TRIREDRAFT_81148 TRIREDRAFT_71037	50	0.54	1.85185	0.0514996
20.03.01.01 ion channels	6	0.67	TRIREDRAFT_4196 TRIREDRAFT_22608 TRIREDRAFT_79169 TRIREDRAFT_29709 TRIREDRAFT_81148 TRIREDRAFT_71037	29	0.31	2.16129	0.0584198
20.03.01.05 nuclear pore forming protein	1	0.11	TRIREDRAFT_76329	9	0.09	1.22222	0.604815
20.03.02 carrier (electrochemical potential-driven transport)	13	1.45	TRIREDRAFT_54365 TRIREDRAFT_74635 TRIREDRAFT_56341 TRIREDRAFT_21595 TRIREDRAFT_105260 TRIREDRAFT_35777 TRIREDRAFT_78836 TRIREDRAFT_79329 TRIREDRAFT_79599 TRIREDRAFT_123473 TRIREDRAFT_123702 TRIREDRAFT_68812 TRIREDRAFT_28409	92	1	1.45	0.112713
20.03.02.02 symporter	7	0.78	TRIREDRAFT_54365 TRIREDRAFT_56341 TRIREDRAFT_105260 TRIREDRAFT_78836 TRIREDRAFT_123473 TRIREDRAFT_123702 TRIREDRAFT_68812	42	0.46	1.69565	0.111566
20.03.02.02.01 proton driven symporter	3	0.33	TRIREDRAFT_56341 TRIREDRAFT_105260 TRIREDRAFT_68812	30	0.32	1.03125	0.574463
20.03.02.02.02 sodium driven symporter	1	0.11	TRIREDRAFT_123702	5	0.05	2.2	0.402893
20.03.02.03 antiporter	7	0.78	TRIREDRAFT_54365 TRIREDRAFT_74635 TRIREDRAFT_21595 TRIREDRAFT_35777 TRIREDRAFT_79329 TRIREDRAFT_79599 TRIREDRAFT_28409	52	0.57	1.36842	0.244045
20.03.02.03.01 proton driven antiporter	4	0.44	TRIREDRAFT_21595 TRIREDRAFT_35777 TRIREDRAFT_79599 TRIREDRAFT_28409	32	0.35	1.25714	0.384417
20.03.09 phosphotransferase system	1	0.11	TRIREDRAFT_120539	3	0.03	3.66667	0.266083
20.03.22 transport ATPases	11	1.23	TRIREDRAFT_2476 TRIREDRAFT_21535 TRIREDRAFT_40775 TRIREDRAFT_75707 TRIREDRAFT_46128 TRIREDRAFT_75859 TRIREDRAFT_76057 TRIREDRAFT_106356 TRIREDRAFT_4196 TRIREDRAFT_80216 TRIREDRAFT_22994	85	0.93	1.32258	0.207486
20.03.25 ABC transporters	5	0.55	TRIREDRAFT_60987 TRIREDRAFT_62611 TRIREDRAFT_22994 TRIREDRAFT_81148 TRIREDRAFT_82626	73	0.8	0.6875	1
20.09 transport routes	117	13.1	TRIREDRAFT_54005 TRIREDRAFT_53475 TRIREDRAFT_44278 TRIREDRAFT_119600 TRIREDRAFT_119845 TRIREDRAFT_40053 TRIREDRAFT_119931 TRIREDRAFT_74214 TRIREDRAFT_102723 TRIREDRAFT_119789 TRIREDRAFT_2451 TRIREDRAFT_39637 TRIREDRAFT_2476 TRIREDRAFT_55631 TRIREDRAFT_55318 TRIREDRAFT_45050 TRIREDRAFT_21535 TRIREDRAFT_2241 TRIREDRAFT_56289 TRIREDRAFT_57129 TRIREDRAFT_120534 TRIREDRAFT_75547 TRIREDRAFT_56318 TRIRE…	995	10.9	1.20183	0.0174314
20.09.01 nuclear transport	9	1.00	TRIREDRAFT_40053 TRIREDRAFT_75547 TRIREDRAFT_2660 TRIREDRAFT_76329 TRIREDRAFT_77281 TRIREDRAFT_22294 TRIREDRAFT_64625 TRIREDRAFT_23193 TRIREDRAFT_111774	81	0.88	1.13636	0.397757
20.09.03 peroxisomal transport	4	0.44	TRIREDRAFT_75593 TRIREDRAFT_78773 TRIREDRAFT_22563 TRIREDRAFT_64658	19	0.2	2.2	0.108396
20.09.04 mitochondrial transport	13	1.45	TRIREDRAFT_119845 TRIREDRAFT_21535 TRIREDRAFT_22050 TRIREDRAFT_61114 TRIREDRAFT_108216 TRIREDRAFT_78836 TRIREDRAFT_22608 TRIREDRAFT_49594 TRIREDRAFT_108701 TRIREDRAFT_80216 TRIREDRAFT_80672 TRIREDRAFT_22994 TRIREDRAFT_110638	107	1.17	1.23932	0.246916
20.09.05 non-vesicular ER transport	2	0.22	TRIREDRAFT_121754 TRIREDRAFT_122048	11	0.12	1.83333	0.29399
20.09.07 vesicular transport (Golgi network, etc.)	31	3.47	TRIREDRAFT_119931 TRIREDRAFT_102723 TRIREDRAFT_2451 TRIREDRAFT_55318 TRIREDRAFT_45050 TRIREDRAFT_2241 TRIREDRAFT_57129 TRIREDRAFT_56318 TRIREDRAFT_2561 TRIREDRAFT_120661 TRIREDRAFT_75972 TRIREDRAFT_121028 TRIREDRAFT_59346 TRIREDRAFT_59862 TRIREDRAFT_121292 TRIREDRAFT_60331 TRIREDRAFT_107255 TRIREDRAFT_121975 TRIREDRAFT_79104 TRIREDRAFT_49213 TRIREDRAFT_63754 TRIREDRAFT_122593 TRIREDRAFT_109652 TR…	261	2.86	1.21329	0.149057
20.09.07.03 ER to Golgi transport	12	1.34	TRIREDRAFT_2451 TRIREDRAFT_57129 TRIREDRAFT_56318 TRIREDRAFT_75972 TRIREDRAFT_121292 TRIREDRAFT_107255 TRIREDRAFT_109652 TRIREDRAFT_22994 TRIREDRAFT_66966 TRIREDRAFT_80898 TRIREDRAFT_81797 TRIREDRAFT_23271	76	0.83	1.61446	0.0649326
20.09.07.05 intra Golgi transport	1	0.11	TRIREDRAFT_81125	30	0.32	0.34375	1
20.09.07.06 post Golgi transport	1	0.11	TRIREDRAFT_119931	21	0.23	0.478261	1
20.09.07.07 retrograde transport	1	0.11	TRIREDRAFT_22994	7	0.07	1.57143	0.514223
20.09.07.25 vesicle formation	3	0.33	TRIREDRAFT_56318 TRIREDRAFT_120661 TRIREDRAFT_79104	30	0.32	1.03125	0.574463
20.09.07.26 vesicle docking	1	0.11	TRIREDRAFT_81797	3	0.03	3.66667	0.266083
20.09.07.27 vesicle fusion	5	0.55	TRIREDRAFT_2561 TRIREDRAFT_59862 TRIREDRAFT_63754 TRIREDRAFT_22994 TRIREDRAFT_81797	34	0.37	1.48649	0.236128
20.09.13 vacuolar/lysosomal transport	19	2.12	TRIREDRAFT_119931 TRIREDRAFT_2476 TRIREDRAFT_55318 TRIREDRAFT_75707 TRIREDRAFT_76057 TRIREDRAFT_105775 TRIREDRAFT_77281 TRIREDRAFT_59862 TRIREDRAFT_60331 TRIREDRAFT_77441 TRIREDRAFT_63173 TRIREDRAFT_78836 TRIREDRAFT_4196 TRIREDRAFT_122593 TRIREDRAFT_64485 TRIREDRAFT_79599 TRIREDRAFT_22891 TRIREDRAFT_81348 TRIREDRAFT_71037	151	1.65	1.28485	0.153025
20.09.14 cytoskeleton-dependent transport	6	0.67	TRIREDRAFT_2241 TRIREDRAFT_21742 TRIREDRAFT_105202 TRIREDRAFT_120830 TRIREDRAFT_78010 TRIREDRAFT_66966	56	0.61	1.09836	0.473225
20.09.14.01 tubulin dependent transport	2	0.22	TRIREDRAFT_21742 TRIREDRAFT_120830	17	0.18	1.22222	0.506949
20.09.14.02 actin dependent transport	2	0.22	TRIREDRAFT_2241 TRIREDRAFT_78010	11	0.12	1.83333	0.29399
20.09.16 cellular export and secretion	20	2.23	TRIREDRAFT_53475 TRIREDRAFT_44278 TRIREDRAFT_119600 TRIREDRAFT_55631 TRIREDRAFT_120534 TRIREDRAFT_56318 TRIREDRAFT_21595 TRIREDRAFT_2561 TRIREDRAFT_46128 TRIREDRAFT_105260 TRIREDRAFT_121028 TRIREDRAFT_59862 TRIREDRAFT_121292 TRIREDRAFT_49213 TRIREDRAFT_63754 TRIREDRAFT_79329 TRIREDRAFT_68812 TRIREDRAFT_81797 TRIREDRAFT_69287 TRIREDRAFT_28409	210	2.3	0.969565	1
20.09.16.02 Type II protein secretion system (general secretory pathway, exocytosis)	1	0.11	TRIREDRAFT_2561	7	0.07	1.57143	0.514223
20.09.16.09 vesicular cellular export	5	0.55	TRIREDRAFT_55631 TRIREDRAFT_2561 TRIREDRAFT_59862 TRIREDRAFT_63754 TRIREDRAFT_81797	40	0.43	1.27907	0.35421
20.09.16.09.03 exocytosis	3	0.33	TRIREDRAFT_55631 TRIREDRAFT_2561 TRIREDRAFT_81797	37	0.4	0.825	1
20.09.18 cellular import	47	5.26	TRIREDRAFT_54005 TRIREDRAFT_74214 TRIREDRAFT_119789 TRIREDRAFT_39637 TRIREDRAFT_55631 TRIREDRAFT_55318 TRIREDRAFT_2241 TRIREDRAFT_56289 TRIREDRAFT_120534 TRIREDRAFT_56684 TRIREDRAFT_104072 TRIREDRAFT_120661 TRIREDRAFT_105260 TRIREDRAFT_59190 TRIREDRAFT_46819 TRIREDRAFT_76897 TRIREDRAFT_59862 TRIREDRAFT_106330 TRIREDRAFT_60331 TRIREDRAFT_47710 TRIREDRAFT_61116 TRIREDRAFT_61114 TRIREDRAFT_77517 TRI…	363	3.98	1.32161	0.0277357
20.09.18.07 non-vesicular cellular import	26	2.91	TRIREDRAFT_54005 TRIREDRAFT_119789 TRIREDRAFT_39637 TRIREDRAFT_56289 TRIREDRAFT_56684 TRIREDRAFT_104072 TRIREDRAFT_105260 TRIREDRAFT_59190 TRIREDRAFT_46819 TRIREDRAFT_76897 TRIREDRAFT_106330 TRIREDRAFT_47710 TRIREDRAFT_61116 TRIREDRAFT_61114 TRIREDRAFT_77517 TRIREDRAFT_64971 TRIREDRAFT_38812 TRIREDRAFT_22912 TRIREDRAFT_50894 TRIREDRAFT_81022 TRIREDRAFT_81670 TRIREDRAFT_68812 TRIREDRAFT_69611 TRIR…	151	1.65	1.76364	0.00302054
20.09.18.09 vesicular cellular import	13	1.45	TRIREDRAFT_74214 TRIREDRAFT_55631 TRIREDRAFT_55318 TRIREDRAFT_2241 TRIREDRAFT_120534 TRIREDRAFT_120661 TRIREDRAFT_107255 TRIREDRAFT_121975 TRIREDRAFT_78409 TRIREDRAFT_122593 TRIREDRAFT_22891 TRIREDRAFT_81093 TRIREDRAFT_124234	119	1.3	1.11538	0.382531
20.09.18.09.01 endocytosis	13	1.45	TRIREDRAFT_74214 TRIREDRAFT_55631 TRIREDRAFT_55318 TRIREDRAFT_2241 TRIREDRAFT_120534 TRIREDRAFT_120661 TRIREDRAFT_107255 TRIREDRAFT_121975 TRIREDRAFT_78409 TRIREDRAFT_122593 TRIREDRAFT_22891 TRIREDRAFT_81093 TRIREDRAFT_124234	119	1.3	1.11538	0.382531
20.09.18.09.01.01 receptor-mediated endocytosis	3	0.33	TRIREDRAFT_55631 TRIREDRAFT_107255 TRIREDRAFT_124234	13	0.14	2.35714	0.127733
30 CELLULAR COMMUNICATION/SIGNAL TRANSDUCTION MECHANISM	65	7.27	TRIREDRAFT_21324 TRIREDRAFT_119931 TRIREDRAFT_55351 TRIREDRAFT_2451 TRIREDRAFT_55766 TRIREDRAFT_55631 TRIREDRAFT_74848 TRIREDRAFT_120143 TRIREDRAFT_2241 TRIREDRAFT_120498 TRIREDRAFT_75547 TRIREDRAFT_57101 TRIREDRAFT_104364 TRIREDRAFT_2537 TRIREDRAFT_104451 TRIREDRAFT_45736 TRIREDRAFT_21742 TRIREDRAFT_45980 TRIREDRAFT_2845 TRIREDRAFT_121061 TRIREDRAFT_121028 TRIREDRAFT_59747 TRIREDRAFT_77281 TRIRE…	561	6.15	1.18211	0.0832253
30.01 cellular signalling	53	5.93	TRIREDRAFT_21324 TRIREDRAFT_55351 TRIREDRAFT_2451 TRIREDRAFT_55766 TRIREDRAFT_55631 TRIREDRAFT_74848 TRIREDRAFT_120143 TRIREDRAFT_2241 TRIREDRAFT_120498 TRIREDRAFT_75547 TRIREDRAFT_57101 TRIREDRAFT_104364 TRIREDRAFT_2537 TRIREDRAFT_104451 TRIREDRAFT_45736 TRIREDRAFT_21742 TRIREDRAFT_2845 TRIREDRAFT_121061 TRIREDRAFT_121028 TRIREDRAFT_59747 TRIREDRAFT_77281 TRIREDRAFT_60331 TRIREDRAFT_106531 TRIRE…	482	5.28	1.12311	0.201285
30.01.05 enzyme mediated signal transduction	34	3.80	TRIREDRAFT_21324 TRIREDRAFT_2451 TRIREDRAFT_55766 TRIREDRAFT_74848 TRIREDRAFT_120143 TRIREDRAFT_2241 TRIREDRAFT_75547 TRIREDRAFT_104364 TRIREDRAFT_2537 TRIREDRAFT_45736 TRIREDRAFT_2845 TRIREDRAFT_121061 TRIREDRAFT_121028 TRIREDRAFT_59747 TRIREDRAFT_60331 TRIREDRAFT_106531 TRIREDRAFT_121539 TRIREDRAFT_121684 TRIREDRAFT_22294 TRIREDRAFT_107255 TRIREDRAFT_78309 TRIREDRAFT_62401 TRIREDRAFT_49213 TRIR…	284	3.11	1.22186	0.126188
30.01.05.01 protein kinase	13	1.45	TRIREDRAFT_104364 TRIREDRAFT_121061 TRIREDRAFT_121539 TRIREDRAFT_121684 TRIREDRAFT_78309 TRIREDRAFT_79503 TRIREDRAFT_122735 TRIREDRAFT_123029 TRIREDRAFT_22891 TRIREDRAFT_81093 TRIREDRAFT_68274 TRIREDRAFT_52021 TRIREDRAFT_52144	134	1.47	0.986395	1
30.01.05.01.03 MAPKKK cascade	2	0.22	TRIREDRAFT_121539 TRIREDRAFT_123029	30	0.32	0.6875	1
30.01.05.01.04 NIK-I-kappaB/NF-kappaB cascade	3	0.33	TRIREDRAFT_22891 TRIREDRAFT_81093 TRIREDRAFT_52144	13	0.14	2.35714	0.127733
30.01.05.01.06 serine/threonine kinase	6	0.67	TRIREDRAFT_104364 TRIREDRAFT_121684 TRIREDRAFT_78309 TRIREDRAFT_79503 TRIREDRAFT_122735 TRIREDRAFT_52021	66	0.72	0.930556	1
30.01.05.05 G-protein mediated signal transduction	20	2.23	TRIREDRAFT_2451 TRIREDRAFT_55766 TRIREDRAFT_74848 TRIREDRAFT_120143 TRIREDRAFT_2241 TRIREDRAFT_75547 TRIREDRAFT_2537 TRIREDRAFT_45736 TRIREDRAFT_2845 TRIREDRAFT_121028 TRIREDRAFT_59747 TRIREDRAFT_60331 TRIREDRAFT_106531 TRIREDRAFT_22294 TRIREDRAFT_107255 TRIREDRAFT_62401 TRIREDRAFT_49213 TRIREDRAFT_122593 TRIREDRAFT_80898 TRIREDRAFT_124234	131	1.43	1.55944	0.0297185
30.01.05.05.01 small GTPase mediated signal transduction	16	1.79	TRIREDRAFT_2451 TRIREDRAFT_55766 TRIREDRAFT_74848 TRIREDRAFT_120143 TRIREDRAFT_2241 TRIREDRAFT_75547 TRIREDRAFT_2537 TRIREDRAFT_121028 TRIREDRAFT_60331 TRIREDRAFT_106531 TRIREDRAFT_22294 TRIREDRAFT_107255 TRIREDRAFT_49213 TRIREDRAFT_122593 TRIREDRAFT_80898 TRIREDRAFT_124234	96	1.05	1.70476	0.0235336
30.01.05.05.03 trimeric G-protein mediated signal transduction	2	0.22	TRIREDRAFT_45736 TRIREDRAFT_2845	6	0.06	3.66667	0.110238
30.01.09 second messenger mediated signal transduction	10	1.11	TRIREDRAFT_55631 TRIREDRAFT_21742 TRIREDRAFT_121061 TRIREDRAFT_121684 TRIREDRAFT_61746 TRIREDRAFT_108555 TRIREDRAFT_4622 TRIREDRAFT_71970 TRIREDRAFT_68110 TRIREDRAFT_124234	92	1	1.11	0.414256
30.01.09.03 Ca2+ mediated signal transduction	2	0.22	TRIREDRAFT_121061 TRIREDRAFT_121684	28	0.3	0.733333	1
30.01.09.07 cAMP/cGMP mediated signal transduction	1	0.11	TRIREDRAFT_124234	20	0.21	0.52381	1
30.01.09.08 hormone mediated signal transduction	1	0.11	TRIREDRAFT_108555	7	0.07	1.57143	0.514223
30.01.09.09 fatty acid derivatives mediated signal transduction	1	0.11	TRIREDRAFT_55631	9	0.09	1.22222	0.604815
30.01.09.11 polyphosphoinositol mediated signal transduction	4	0.44	TRIREDRAFT_61746 TRIREDRAFT_4622 TRIREDRAFT_71970 TRIREDRAFT_68110	33	0.36	1.22222	0.407434
30.05 transmembrane signal transduction	25	2.79	TRIREDRAFT_119931 TRIREDRAFT_55631 TRIREDRAFT_74848 TRIREDRAFT_104364 TRIREDRAFT_21742 TRIREDRAFT_45980 TRIREDRAFT_2845 TRIREDRAFT_59747 TRIREDRAFT_121539 TRIREDRAFT_22294 TRIREDRAFT_107255 TRIREDRAFT_63889 TRIREDRAFT_108555 TRIREDRAFT_79503 TRIREDRAFT_29709 TRIREDRAFT_109835 TRIREDRAFT_123008 TRIREDRAFT_80997 TRIREDRAFT_81093 TRIREDRAFT_23090 TRIREDRAFT_123473 TRIREDRAFT_5466 TRIREDRAFT_111251 T…	161	1.76	1.58523	0.013479
30.05.01 receptor enzyme mediated signalling	8	0.89	TRIREDRAFT_45980 TRIREDRAFT_22294 TRIREDRAFT_108555 TRIREDRAFT_123008 TRIREDRAFT_80997 TRIREDRAFT_23090 TRIREDRAFT_68843 TRIREDRAFT_82334	50	0.54	1.64815	0.111364
30.05.01.05 interleukine receptor signalling pathway	1	0.11	TRIREDRAFT_82334	2	0.02	5.5	0.186352
30.05.01.12 transmembrane receptor protein tyrosine kinase signalling pathways	1	0.11	TRIREDRAFT_22294	11	0.12	0.916667	1
30.05.01.18 transmembrane receptor protein serine/threonine kinase signalling pathways	1	0.11	TRIREDRAFT_23090	14	0.15	0.733333	1
30.05.01.18.01 TGF-beta-receptor signalling pathway	1	0.11	TRIREDRAFT_23090	4	0.04	2.75	0.338009
30.05.02 non-enzymatic receptor mediated signalling	8	0.89	TRIREDRAFT_119931 TRIREDRAFT_55631 TRIREDRAFT_21742 TRIREDRAFT_2845 TRIREDRAFT_107255 TRIREDRAFT_79503 TRIREDRAFT_29709 TRIREDRAFT_23090	73	0.8	1.1125	0.424997
30.05.02.20 Wnt signalling pathway	1	0.11	TRIREDRAFT_79503	10	0.1	1.1	0.643569
30.05.02.24 G-protein coupled receptor signalling pathway	6	0.67	TRIREDRAFT_119931 TRIREDRAFT_55631 TRIREDRAFT_21742 TRIREDRAFT_2845 TRIREDRAFT_107255 TRIREDRAFT_23090	31	0.34	1.97059	0.0767861
30.05.02.24.02 acetyl choline receptor signalling pathway	1	0.11	TRIREDRAFT_2845	4	0.04	2.75	0.338009
30.05.02.30 ion channel mediated signalling pathway	1	0.11	TRIREDRAFT_29709	1	0.01	11	0.0979704
32 CELL RESCUE, DEFENSE AND VIRULENCE	115	12.8	TRIREDRAFT_53475 TRIREDRAFT_103012 TRIREDRAFT_119975 TRIREDRAFT_74476 TRIREDRAFT_71468 TRIREDRAFT_119981 TRIREDRAFT_102581 TRIREDRAFT_54166 TRIREDRAFT_102794 TRIREDRAFT_73895 TRIREDRAFT_54242 TRIREDRAFT_53939 TRIREDRAFT_21270 TRIREDRAFT_119876 TRIREDRAFT_55351 TRIREDRAFT_39637 TRIREDRAFT_74902 TRIREDRAFT_74635 TRIREDRAFT_74576 TRIREDRAFT_120143 TRIREDRAFT_75069 TRIREDRAFT_55552 TRIREDRAFT_2241 TR…	1050	11.5	1.11304	0.100824
32.01 stress response	68	7.61	TRIREDRAFT_53475 TRIREDRAFT_119975 TRIREDRAFT_74476 TRIREDRAFT_71468 TRIREDRAFT_119981 TRIREDRAFT_102581 TRIREDRAFT_73895 TRIREDRAFT_53939 TRIREDRAFT_55351 TRIREDRAFT_74902 TRIREDRAFT_74635 TRIREDRAFT_74576 TRIREDRAFT_120143 TRIREDRAFT_75069 TRIREDRAFT_55552 TRIREDRAFT_2241 TRIREDRAFT_120498 TRIREDRAFT_120534 TRIREDRAFT_57198 TRIREDRAFT_120394 TRIREDRAFT_2629 TRIREDRAFT_56384 TRIREDRAFT_75568 TRI…	588	6.45	1.17984	0.0801952
32.01.01 oxidative stress response	19	2.12	TRIREDRAFT_119981 TRIREDRAFT_55351 TRIREDRAFT_2629 TRIREDRAFT_75568 TRIREDRAFT_120424 TRIREDRAFT_104972 TRIREDRAFT_61116 TRIREDRAFT_107554 TRIREDRAFT_78401 TRIREDRAFT_78357 TRIREDRAFT_108555 TRIREDRAFT_49205 TRIREDRAFT_79565 TRIREDRAFT_50039 TRIREDRAFT_123029 TRIREDRAFT_80499 TRIREDRAFT_81649 TRIREDRAFT_123827 TRIREDRAFT_70803	90	0.98	2.16327	0.000963874
32.01.03 osmotic and salt stress response	4	0.44	TRIREDRAFT_74902 TRIREDRAFT_2241 TRIREDRAFT_120498 TRIREDRAFT_120534	72	0.78	0.564103	1
32.01.05 heat shock response	2	0.22	TRIREDRAFT_75859 TRIREDRAFT_64144	42	0.46	0.478261	1
32.01.07 unfolded protein response (e.g. ER quality control)	9	1.00	TRIREDRAFT_120143 TRIREDRAFT_55552 TRIREDRAFT_120394 TRIREDRAFT_106145 TRIREDRAFT_77485 TRIREDRAFT_49594 TRIREDRAFT_22891 TRIREDRAFT_22994 TRIREDRAFT_82606	75	0.82	1.21951	0.311994
32.01.09 DNA damage response	15	1.67	TRIREDRAFT_71468 TRIREDRAFT_102581 TRIREDRAFT_73895 TRIREDRAFT_53939 TRIREDRAFT_74635 TRIREDRAFT_75069 TRIREDRAFT_57198 TRIREDRAFT_57488 TRIREDRAFT_121061 TRIREDRAFT_106129 TRIREDRAFT_61544 TRIREDRAFT_78309 TRIREDRAFT_108555 TRIREDRAFT_108519 TRIREDRAFT_79503	128	1.4	1.19286	0.270153
32.01.11 nutrient starvation response	1	0.11	TRIREDRAFT_53475	37	0.4	0.275	1
32.05 disease, virulence and defense	31	3.47	TRIREDRAFT_53475 TRIREDRAFT_102794 TRIREDRAFT_54242 TRIREDRAFT_21270 TRIREDRAFT_119876 TRIREDRAFT_55351 TRIREDRAFT_2241 TRIREDRAFT_21595 TRIREDRAFT_57101 TRIREDRAFT_21742 TRIREDRAFT_120953 TRIREDRAFT_60562 TRIREDRAFT_59894 TRIREDRAFT_60987 TRIREDRAFT_62611 TRIREDRAFT_22705 TRIREDRAFT_64834 TRIREDRAFT_65494 TRIREDRAFT_109835 TRIREDRAFT_123084 TRIREDRAFT_123274 TRIREDRAFT_80997 TRIREDRAFT_80898 TRI…	298	3.26	1.06442	0.389133
32.05.01 resistance proteins	10	1.11	TRIREDRAFT_53475 TRIREDRAFT_21595 TRIREDRAFT_21742 TRIREDRAFT_60562 TRIREDRAFT_59894 TRIREDRAFT_60987 TRIREDRAFT_62611 TRIREDRAFT_68192 TRIREDRAFT_111251 TRIREDRAFT_112202	125	1.37	0.810219	1
32.05.01.03 chemical agent resistance	1	0.11	TRIREDRAFT_59894	45	0.49	0.22449	1
32.05.01.07 electromagnetic waves resistance (e.g. UV)	1	0.11	TRIREDRAFT_21742	3	0.03	3.66667	0.266083
32.05.03 defense related proteins	6	0.67	TRIREDRAFT_109835 TRIREDRAFT_123274 TRIREDRAFT_23171 TRIREDRAFT_68192 TRIREDRAFT_81331 TRIREDRAFT_123786	51	0.55	1.21818	0.383182
32.05.05 virulence, disease factors	11	1.23	TRIREDRAFT_54242 TRIREDRAFT_21270 TRIREDRAFT_119876 TRIREDRAFT_57101 TRIREDRAFT_120953 TRIREDRAFT_22705 TRIREDRAFT_64834 TRIREDRAFT_65494 TRIREDRAFT_123084 TRIREDRAFT_5645 TRIREDRAFT_69500	103	1.13	1.0885	0.428823
32.05.05.01 toxins	3	0.33	TRIREDRAFT_120953 TRIREDRAFT_64834 TRIREDRAFT_123084	24	0.26	1.26923	0.422291
32.07 detoxification	39	4.36	TRIREDRAFT_53475 TRIREDRAFT_103012 TRIREDRAFT_54166 TRIREDRAFT_55351 TRIREDRAFT_39637 TRIREDRAFT_74635 TRIREDRAFT_21595 TRIREDRAFT_75568 TRIREDRAFT_40775 TRIREDRAFT_75769 TRIREDRAFT_57965 TRIREDRAFT_75859 TRIREDRAFT_76230 TRIREDRAFT_106356 TRIREDRAFT_47432 TRIREDRAFT_61116 TRIREDRAFT_38749 TRIREDRAFT_107554 TRIREDRAFT_78401 TRIREDRAFT_63204 TRIREDRAFT_22633 TRIREDRAFT_49205 TRIREDRAFT_79329 TRIRE…	329	3.6	1.21111	0.11976
32.07.01 detoxification involving cytochrome P450	5	0.55	TRIREDRAFT_103012 TRIREDRAFT_54166 TRIREDRAFT_38749 TRIREDRAFT_63204 TRIREDRAFT_67377	52	0.57	0.964912	1
32.07.03 detoxification by modification	6	0.67	TRIREDRAFT_107554 TRIREDRAFT_49205 TRIREDRAFT_50039 TRIREDRAFT_65483 TRIREDRAFT_81148 TRIREDRAFT_81649	47	0.51	1.31373	0.311028
32.07.05 detoxification by export	4	0.44	TRIREDRAFT_53475 TRIREDRAFT_74635 TRIREDRAFT_21595 TRIREDRAFT_28409	86	0.94	0.468085	1
32.07.07 oxygen and radical detoxification	15	1.67	TRIREDRAFT_55351 TRIREDRAFT_75568 TRIREDRAFT_57965 TRIREDRAFT_47432 TRIREDRAFT_61116 TRIREDRAFT_107554 TRIREDRAFT_78401 TRIREDRAFT_49205 TRIREDRAFT_79565 TRIREDRAFT_50039 TRIREDRAFT_49946 TRIREDRAFT_123029 TRIREDRAFT_109998 TRIREDRAFT_123827 TRIREDRAFT_70803	59	0.64	2.60938	0.000420561
32.07.07.01 catalase reaction	2	0.22	TRIREDRAFT_123827 TRIREDRAFT_70803	9	0.09	2.44444	0.218145
32.07.07.03 glutathione conjugation reaction	3	0.33	TRIREDRAFT_107554 TRIREDRAFT_49946 TRIREDRAFT_109998	13	0.14	2.35714	0.127733
32.07.07.05 peroxidase reaction	3	0.33	TRIREDRAFT_78401 TRIREDRAFT_49205 TRIREDRAFT_70803	6	0.06	5.5	0.0149422
32.07.07.07 superoxide metabolism	3	0.33	TRIREDRAFT_61116 TRIREDRAFT_50039 TRIREDRAFT_123029	13	0.14	2.35714	0.127733
32.10 degradation / modification of foreign (exogenous) compounds	1	0.11	TRIREDRAFT_54242	42	0.46	0.23913	1
32.10.07 degradation / modification of foreign (exogenous) polysaccharides	1	0.11	TRIREDRAFT_54242	23	0.25	0.44	1
34 INTERACTION WITH THE ENVIRONMENT	70	7.83	TRIREDRAFT_1993 TRIREDRAFT_54005 TRIREDRAFT_74476 TRIREDRAFT_119931 TRIREDRAFT_73823 TRIREDRAFT_55351 TRIREDRAFT_2476 TRIREDRAFT_21535 TRIREDRAFT_2241 TRIREDRAFT_56341 TRIREDRAFT_56830 TRIREDRAFT_2561 TRIREDRAFT_75568 TRIREDRAFT_104333 TRIREDRAFT_2537 TRIREDRAFT_2660 TRIREDRAFT_75707 TRIREDRAFT_57750 TRIREDRAFT_21742 TRIREDRAFT_21725 TRIREDRAFT_105202 TRIREDRAFT_75859 TRIREDRAFT_120830 TRIREDRAFT…	626	6.86	1.1414	0.128349
34.01 homeostasis	31	3.47	TRIREDRAFT_73823 TRIREDRAFT_55351 TRIREDRAFT_2476 TRIREDRAFT_21535 TRIREDRAFT_75568 TRIREDRAFT_75707 TRIREDRAFT_21725 TRIREDRAFT_75845 TRIREDRAFT_76057 TRIREDRAFT_105260 TRIREDRAFT_61116 TRIREDRAFT_35777 TRIREDRAFT_78836 TRIREDRAFT_4196 TRIREDRAFT_79169 TRIREDRAFT_22705 TRIREDRAFT_79503 TRIREDRAFT_79599 TRIREDRAFT_80216 TRIREDRAFT_123029 TRIREDRAFT_38812 TRIREDRAFT_50786 TRIREDRAFT_80672 TRIREDRA…	263	2.88	1.20486	0.159233
34.01.01 homeostasis of cations	26	2.91	TRIREDRAFT_55351 TRIREDRAFT_2476 TRIREDRAFT_21535 TRIREDRAFT_75707 TRIREDRAFT_21725 TRIREDRAFT_75845 TRIREDRAFT_76057 TRIREDRAFT_105260 TRIREDRAFT_61116 TRIREDRAFT_35777 TRIREDRAFT_4196 TRIREDRAFT_79169 TRIREDRAFT_22705 TRIREDRAFT_79599 TRIREDRAFT_80216 TRIREDRAFT_123029 TRIREDRAFT_38812 TRIREDRAFT_50786 TRIREDRAFT_80672 TRIREDRAFT_67281 TRIREDRAFT_81148 TRIREDRAFT_68812 TRIREDRAFT_111750 TRIREDR…	224	2.45	1.18776	0.206287
34.01.01.01 homeostasis of metal ions (Na, K, Ca etc.)	16	1.79	TRIREDRAFT_55351 TRIREDRAFT_75707 TRIREDRAFT_21725 TRIREDRAFT_75845 TRIREDRAFT_61116 TRIREDRAFT_35777 TRIREDRAFT_79169 TRIREDRAFT_79599 TRIREDRAFT_123029 TRIREDRAFT_38812 TRIREDRAFT_50786 TRIREDRAFT_80672 TRIREDRAFT_81148 TRIREDRAFT_111750 TRIREDRAFT_70139 TRIREDRAFT_82606	149	1.63	1.09816	0.388057
34.01.01.03 homeostasis of protons	12	1.34	TRIREDRAFT_2476 TRIREDRAFT_21535 TRIREDRAFT_75707 TRIREDRAFT_76057 TRIREDRAFT_105260 TRIREDRAFT_35777 TRIREDRAFT_4196 TRIREDRAFT_22705 TRIREDRAFT_79599 TRIREDRAFT_80216 TRIREDRAFT_67281 TRIREDRAFT_68812	57	0.62	2.16129	0.00813335
34.01.03 homeostasis of anions	3	0.33	TRIREDRAFT_73823 TRIREDRAFT_78836 TRIREDRAFT_112640	29	0.31	1.06452	0.550831
34.01.03.01 homeostasis of sulfate	1	0.11	TRIREDRAFT_73823	5	0.05	2.2	0.402893
34.01.03.03 homeostasis of phosphate	1	0.11	TRIREDRAFT_78836	8	0.08	1.375	0.561851
34.01.03.05 homeostasis of chloride	1	0.11	TRIREDRAFT_112640	10	0.1	1.1	0.643569
34.03 membrane excitability	4	0.44	TRIREDRAFT_56830 TRIREDRAFT_2561 TRIREDRAFT_121539 TRIREDRAFT_62401	27	0.29	1.51724	0.26938
34.03.01 synaptic transmission	4	0.44	TRIREDRAFT_56830 TRIREDRAFT_2561 TRIREDRAFT_121539 TRIREDRAFT_62401	24	0.26	1.69231	0.20365
34.03.03 regulation, generation and propagation of action potential	1	0.11	TRIREDRAFT_56830	12	0.13	0.846154	1
34.05 cell motility	13	1.45	TRIREDRAFT_74476 TRIREDRAFT_2241 TRIREDRAFT_104333 TRIREDRAFT_2660 TRIREDRAFT_57750 TRIREDRAFT_105202 TRIREDRAFT_120830 TRIREDRAFT_78010 TRIREDRAFT_22287 TRIREDRAFT_107255 TRIREDRAFT_66966 TRIREDRAFT_82334 TRIREDRAFT_124234	91	0.99	1.46465	0.105723
34.05.01 cell migration	4	0.44	TRIREDRAFT_74476 TRIREDRAFT_104333 TRIREDRAFT_22287 TRIREDRAFT_66966	46	0.5	0.88	1
34.05.02 motor activity	1	0.11	TRIREDRAFT_78010	16	0.17	0.647059	1
34.07 cell adhesion	3	0.33	TRIREDRAFT_2537 TRIREDRAFT_107255 TRIREDRAFT_79503	38	0.41	0.804878	1
34.07.01 cell-cell adhesion	1	0.11	TRIREDRAFT_79503	8	0.08	1.375	0.561851
34.11 cellular sensing and response to external stimulus	28	3.13	TRIREDRAFT_1993 TRIREDRAFT_54005 TRIREDRAFT_119931 TRIREDRAFT_55351 TRIREDRAFT_56341 TRIREDRAFT_21742 TRIREDRAFT_21725 TRIREDRAFT_75859 TRIREDRAFT_36543 TRIREDRAFT_76057 TRIREDRAFT_59747 TRIREDRAFT_106330 TRIREDRAFT_47710 TRIREDRAFT_61114 TRIREDRAFT_121684 TRIREDRAFT_4196 TRIREDRAFT_22705 TRIREDRAFT_79565 TRIREDRAFT_22912 TRIREDRAFT_109998 TRIREDRAFT_50894 TRIREDRAFT_123473 TRIREDRAFT_68192 TRIRE…	272	2.98	1.05034	0.420084
34.11.01 photoperception and response	2	0.22	TRIREDRAFT_119931 TRIREDRAFT_21742	43	0.47	0.468085	1
34.11.03 chemoperception and response	13	1.45	TRIREDRAFT_1993 TRIREDRAFT_55351 TRIREDRAFT_75859 TRIREDRAFT_76057 TRIREDRAFT_59747 TRIREDRAFT_61114 TRIREDRAFT_4196 TRIREDRAFT_22705 TRIREDRAFT_109998 TRIREDRAFT_123473 TRIREDRAFT_5466 TRIREDRAFT_70139 TRIREDRAFT_124234	118	1.29	1.12403	0.370746
34.11.03.03 chemotaxis	1	0.11	TRIREDRAFT_123473	9	0.09	1.22222	0.604815
34.11.03.11 pH response	1	0.11	TRIREDRAFT_22705	15	0.16	0.6875	1
34.11.03.13 osmosensing and response	6	0.67	TRIREDRAFT_1993 TRIREDRAFT_76057 TRIREDRAFT_59747 TRIREDRAFT_61114 TRIREDRAFT_4196 TRIREDRAFT_5466	53	0.58	1.15517	0.419444
34.11.09 temperature perception and response	1	0.11	TRIREDRAFT_75859	24	0.26	0.423077	1
34.11.10 response to biotic stimulus	1	0.11	TRIREDRAFT_68192	14	0.15	0.733333	1
34.11.11 rhythm (e.g. circadian, ultradian)	2	0.22	TRIREDRAFT_121684 TRIREDRAFT_79565	20	0.21	1.04762	0.596835
34.11.12 perception of nutrients and nutritional adaptation	9	1.00	TRIREDRAFT_54005 TRIREDRAFT_36543 TRIREDRAFT_106330 TRIREDRAFT_47710 TRIREDRAFT_22912 TRIREDRAFT_50894 TRIREDRAFT_69141 TRIREDRAFT_70139 TRIREDRAFT_124234	57	0.62	1.6129	0.101163
36 SYSTEMIC INTERACTION WITH THE ENVIRONMENT	1	0.11	TRIREDRAFT_81049	20	0.21	0.52381	1
36.20 plant / fungal specific systemic sensing and response	1	0.11	TRIREDRAFT_81049	20	0.21	0.52381	1
36.20.18 plant hormonal regulation	1	0.11	TRIREDRAFT_81049	20	0.21	0.52381	1
38 TRANSPOSABLE ELEMENTS, VIRAL AND PLASMID PROTEINS	1	0.11	TRIREDRAFT_80437	7	0.07	1.57143	0.514223
38.07 proteins necessary for transposon movement	1	0.11	TRIREDRAFT_80437	5	0.05	2.2	0.402893
40 CELL FATE	59	6.60	TRIREDRAFT_53815 TRIREDRAFT_21324 TRIREDRAFT_119603 TRIREDRAFT_119931 TRIREDRAFT_73895 TRIREDRAFT_74214 TRIREDRAFT_74947 TRIREDRAFT_74902 TRIREDRAFT_74848 TRIREDRAFT_103720 TRIREDRAFT_120143 TRIREDRAFT_2241 TRIREDRAFT_57049 TRIREDRAFT_75568 TRIREDRAFT_104333 TRIREDRAFT_104364 TRIREDRAFT_2537 TRIREDRAFT_2660 TRIREDRAFT_57750 TRIREDRAFT_105202 TRIREDRAFT_121061 TRIREDRAFT_121028 TRIREDRAFT_46958 TR…	465	5.1	1.29412	0.0218437
40.01 cell growth / morphogenesis	37	4.14	TRIREDRAFT_21324 TRIREDRAFT_119931 TRIREDRAFT_74214 TRIREDRAFT_74947 TRIREDRAFT_74902 TRIREDRAFT_74848 TRIREDRAFT_103720 TRIREDRAFT_2241 TRIREDRAFT_57049 TRIREDRAFT_104333 TRIREDRAFT_104364 TRIREDRAFT_2537 TRIREDRAFT_2660 TRIREDRAFT_57750 TRIREDRAFT_105202 TRIREDRAFT_121028 TRIREDRAFT_106531 TRIREDRAFT_61116 TRIREDRAFT_77440 TRIREDRAFT_107255 TRIREDRAFT_4213 TRIREDRAFT_63889 TRIREDRAFT_49213 TRIR…	325	3.56	1.16292	0.186477
40.01.03 directional cell growth (morphogenesis)	3	0.33	TRIREDRAFT_57049 TRIREDRAFT_104333 TRIREDRAFT_2537	91	0.99	0.333333	1
40.01.03.01 regulation of directional cell growth	1	0.11	TRIREDRAFT_57049	14	0.15	0.733333	1
40.01.03.03 guidance of longitudinal cell extension (e.g. pollen tube guidance, axonal pathfinding)	1	0.11	TRIREDRAFT_104333	23	0.25	0.44	1
40.01.05 growth regulators / regulation of cell size	4	0.44	TRIREDRAFT_74947 TRIREDRAFT_103720 TRIREDRAFT_22826 TRIREDRAFT_81049	36	0.39	1.12821	0.475172
40.02.03 activity of intercellular mediators	3	0.33	TRIREDRAFT_63889 TRIREDRAFT_50786 TRIREDRAFT_111251	11	0.12	2.75	0.0851695
40.02.03.01 cytokines (interleukines, colony stimulating factors, etc.)	1	0.11	TRIREDRAFT_111251	4	0.04	2.75	0.338009
40.02.03.03 chemokines	1	0.11	TRIREDRAFT_111251	3	0.03	3.66667	0.266083
40.02.03.05 growth factors	2	0.22	TRIREDRAFT_63889 TRIREDRAFT_50786	5	0.05	4.4	0.078473
40.10 cell death	19	2.12	TRIREDRAFT_119603 TRIREDRAFT_73895 TRIREDRAFT_120143 TRIREDRAFT_75568 TRIREDRAFT_121061 TRIREDRAFT_46958 TRIREDRAFT_121262 TRIREDRAFT_121420 TRIREDRAFT_106531 TRIREDRAFT_121684 TRIREDRAFT_121915 TRIREDRAFT_71559 TRIREDRAFT_22608 TRIREDRAFT_65324 TRIREDRAFT_80073 TRIREDRAFT_109652 TRIREDRAFT_123029 TRIREDRAFT_22994 TRIREDRAFT_82334	141	1.54	1.37662	0.0942965
40.10.02 apoptosis (type I programmed cell death)	18	2.01	TRIREDRAFT_119603 TRIREDRAFT_73895 TRIREDRAFT_120143 TRIREDRAFT_75568 TRIREDRAFT_121061 TRIREDRAFT_46958 TRIREDRAFT_121262 TRIREDRAFT_121420 TRIREDRAFT_106531 TRIREDRAFT_121684 TRIREDRAFT_121915 TRIREDRAFT_71559 TRIREDRAFT_22608 TRIREDRAFT_65324 TRIREDRAFT_80073 TRIREDRAFT_123029 TRIREDRAFT_22994 TRIREDRAFT_82334	126	1.38	1.45652	0.0653556
40.10.02.01 anti-apoptosis	4	0.44	TRIREDRAFT_46958 TRIREDRAFT_121420 TRIREDRAFT_121915 TRIREDRAFT_80073	22	0.24	1.83333	0.162883
40.10.02.02 apoptotic program	6	0.67	TRIREDRAFT_120143 TRIREDRAFT_121262 TRIREDRAFT_22608 TRIREDRAFT_65324 TRIREDRAFT_123029 TRIREDRAFT_22994	20	0.21	3.19048	0.0101253
40.10.02.02.01 apoptotic mitochondrial changes	2	0.22	TRIREDRAFT_120143 TRIREDRAFT_22608	7	0.07	3.14286	0.144628
40.10.02.02.02 caspase activation	2	0.22	TRIREDRAFT_65324 TRIREDRAFT_22994	7	0.07	3.14286	0.144628
40.10.02.02.03 disassembly of cell structures	1	0.11	TRIREDRAFT_123029	1	0.01	11	0.0979704
40.10.02.03 induction of apoptosis	1	0.11	TRIREDRAFT_73895	22	0.24	0.458333	1
40.10.02.03.02 induction of apoptosis by intracellular signals	1	0.11	TRIREDRAFT_73895	8	0.08	1.375	0.561851
40.10.02.04 regulation of apoptosis	1	0.11	TRIREDRAFT_22994	11	0.12	0.916667	1
40.20 cell aging	5	0.55	TRIREDRAFT_53815 TRIREDRAFT_61116 TRIREDRAFT_109652 TRIREDRAFT_80797 TRIREDRAFT_23420	38	0.41	1.34146	0.314021
41 DEVELOPMENT (Systemic)	5	0.55	TRIREDRAFT_36543 TRIREDRAFT_59346 TRIREDRAFT_108672 TRIREDRAFT_22874 TRIREDRAFT_68208	90	0.98	0.561224	1
41.01 fungal/microorganismic development	5	0.55	TRIREDRAFT_36543 TRIREDRAFT_59346 TRIREDRAFT_108672 TRIREDRAFT_22874 TRIREDRAFT_68208	90	0.98	0.561224	1
41.01.01 mating (fertilization)	3	0.33	TRIREDRAFT_36543 TRIREDRAFT_59346 TRIREDRAFT_22874	41	0.44	0.75	1
42 BIOGENESIS OF CELLULAR COMPONENTS	107	11.9	TRIREDRAFT_21324 TRIREDRAFT_53286 TRIREDRAFT_103350 TRIREDRAFT_73774 TRIREDRAFT_54005 TRIREDRAFT_119975 TRIREDRAFT_119981 TRIREDRAFT_74409 TRIREDRAFT_102581 TRIREDRAFT_102382 TRIREDRAFT_40053 TRIREDRAFT_74214 TRIREDRAFT_54242 TRIREDRAFT_119593 TRIREDRAFT_45138 TRIREDRAFT_2392 TRIREDRAFT_74902 TRIREDRAFT_74797 TRIREDRAFT_74848 TRIREDRAFT_55318 TRIREDRAFT_44705 TRIREDRAFT_55552 TRIREDRAFT_55381 TRI…	1026	11.2	1.0625	0.25037
42.01 cell wall	21	2.35	TRIREDRAFT_53286 TRIREDRAFT_73774 TRIREDRAFT_54005 TRIREDRAFT_119975 TRIREDRAFT_102581 TRIREDRAFT_45138 TRIREDRAFT_2392 TRIREDRAFT_44705 TRIREDRAFT_56819 TRIREDRAFT_75421 TRIREDRAFT_120646 TRIREDRAFT_105938 TRIREDRAFT_22005 TRIREDRAFT_60793 TRIREDRAFT_77634 TRIREDRAFT_62271 TRIREDRAFT_22874 TRIREDRAFT_65406 TRIREDRAFT_80240 TRIREDRAFT_80340 TRIREDRAFT_81598	239	2.62	0.896947	1
42.03 cytoplasm	1	0.11	TRIREDRAFT_121789	2	0.02	5.5	0.186352
42.04 cytoskeleton/structural proteins	32	3.58	TRIREDRAFT_21324 TRIREDRAFT_74214 TRIREDRAFT_119593 TRIREDRAFT_74902 TRIREDRAFT_74848 TRIREDRAFT_2241 TRIREDRAFT_120534 TRIREDRAFT_120394 TRIREDRAFT_104364 TRIREDRAFT_2537 TRIREDRAFT_2660 TRIREDRAFT_57750 TRIREDRAFT_21742 TRIREDRAFT_105202 TRIREDRAFT_120830 TRIREDRAFT_76329 TRIREDRAFT_77485 TRIREDRAFT_77440 TRIREDRAFT_78010 TRIREDRAFT_107255 TRIREDRAFT_121975 TRIREDRAFT_78561 TRIREDRAFT_63419 TRI…	267	2.92	1.22603	0.133209
42.04.03 actin cytoskeleton	14	1.56	TRIREDRAFT_21324 TRIREDRAFT_74214 TRIREDRAFT_74902 TRIREDRAFT_74848 TRIREDRAFT_2241 TRIREDRAFT_120534 TRIREDRAFT_2537 TRIREDRAFT_2660 TRIREDRAFT_57750 TRIREDRAFT_105202 TRIREDRAFT_107255 TRIREDRAFT_121975 TRIREDRAFT_33960 TRIREDRAFT_124234	108	1.18	1.32203	0.169337
42.04.05 microtubule cytoskeleton	8	0.89	TRIREDRAFT_57750 TRIREDRAFT_21742 TRIREDRAFT_120830 TRIREDRAFT_76329 TRIREDRAFT_66966 TRIREDRAFT_80797 TRIREDRAFT_68110 TRIREDRAFT_33960	78	0.85	1.04706	0.50116
42.07 endoplasmic reticulum	1	0.11	TRIREDRAFT_59862	8	0.08	1.375	0.561851
42.09 intracellular transport vesicles	6	0.67	TRIREDRAFT_55318 TRIREDRAFT_57129 TRIREDRAFT_56318 TRIREDRAFT_2561 TRIREDRAFT_120661 TRIREDRAFT_79104	32	0.35	1.91429	0.0870591
42.10 nucleus	18	2.01	TRIREDRAFT_40053 TRIREDRAFT_55552 TRIREDRAFT_55381 TRIREDRAFT_75547 TRIREDRAFT_57488 TRIREDRAFT_36543 TRIREDRAFT_77281 TRIREDRAFT_121522 TRIREDRAFT_122541 TRIREDRAFT_64680 TRIREDRAFT_4933 TRIREDRAFT_66474 TRIREDRAFT_80797 TRIREDRAFT_80997 TRIREDRAFT_80898 TRIREDRAFT_5898 TRIREDRAFT_112346 TRIREDRAFT_82510	284	3.11	0.646302	1
42.10.03 organization of chromosome structure	14	1.56	TRIREDRAFT_55552 TRIREDRAFT_55381 TRIREDRAFT_57488 TRIREDRAFT_36543 TRIREDRAFT_121522 TRIREDRAFT_122541 TRIREDRAFT_64680 TRIREDRAFT_66474 TRIREDRAFT_80797 TRIREDRAFT_80997 TRIREDRAFT_80898 TRIREDRAFT_5898 TRIREDRAFT_112346 TRIREDRAFT_82510	240	2.63	0.593156	1
42.10.05 nuclear membrane	1	0.11	TRIREDRAFT_40053	22	0.24	0.458333	1
42.16 mitochondrion	19	2.12	TRIREDRAFT_103350 TRIREDRAFT_74409 TRIREDRAFT_102382 TRIREDRAFT_57049 TRIREDRAFT_58539 TRIREDRAFT_121469 TRIREDRAFT_121308 TRIREDRAFT_22050 TRIREDRAFT_4009 TRIREDRAFT_22608 TRIREDRAFT_49205 TRIREDRAFT_49594 TRIREDRAFT_79690 TRIREDRAFT_123274 TRIREDRAFT_50786 TRIREDRAFT_80621 TRIREDRAFT_5324 TRIREDRAFT_23420 TRIREDRAFT_70803	145	1.59	1.33333	0.115744
42.19 peroxisome	6	0.67	TRIREDRAFT_119981 TRIREDRAFT_75593 TRIREDRAFT_58321 TRIREDRAFT_121593 TRIREDRAFT_22563 TRIREDRAFT_110406	27	0.29	2.31034	0.0429712
42.22 endosome	1	0.11	TRIREDRAFT_122593	5	0.05	2.2	0.402893
42.25 vacuole or lysosome	4	0.44	TRIREDRAFT_75568 TRIREDRAFT_21725 TRIREDRAFT_77281 TRIREDRAFT_59862	55	0.6	0.733333	1
42.27 extracellular / secretion proteins	1	0.11	TRIREDRAFT_54242	22	0.24	0.458333	1
42.29 bud / growth tip	3	0.33	TRIREDRAFT_21324 TRIREDRAFT_74797 TRIREDRAFT_74848	25	0.27	1.22222	0.449187
43 CELL TYPE DIFFERENTIATION	53	5.93	TRIREDRAFT_21324 TRIREDRAFT_119975 TRIREDRAFT_54709 TRIREDRAFT_103065 TRIREDRAFT_73665 TRIREDRAFT_44117 TRIREDRAFT_119931 TRIREDRAFT_74214 TRIREDRAFT_74902 TRIREDRAFT_55631 TRIREDRAFT_74797 TRIREDRAFT_74848 TRIREDRAFT_2241 TRIREDRAFT_120534 TRIREDRAFT_75506 TRIREDRAFT_57101 TRIREDRAFT_104364 TRIREDRAFT_2537 TRIREDRAFT_2660 TRIREDRAFT_58158 TRIREDRAFT_57750 TRIREDRAFT_120650 TRIREDRAFT_45980 TRIRE…	498	5.46	1.08608	0.278399
43.01 fungal/microorganismic cell type differentiation	53	5.93	TRIREDRAFT_21324 TRIREDRAFT_119975 TRIREDRAFT_54709 TRIREDRAFT_103065 TRIREDRAFT_73665 TRIREDRAFT_44117 TRIREDRAFT_119931 TRIREDRAFT_74214 TRIREDRAFT_74902 TRIREDRAFT_55631 TRIREDRAFT_74797 TRIREDRAFT_74848 TRIREDRAFT_2241 TRIREDRAFT_120534 TRIREDRAFT_75506 TRIREDRAFT_57101 TRIREDRAFT_104364 TRIREDRAFT_2537 TRIREDRAFT_2660 TRIREDRAFT_58158 TRIREDRAFT_57750 TRIREDRAFT_120650 TRIREDRAFT_45980 TRIRE…	498	5.46	1.08608	0.278399
43.01.03 fungal and other eukaryotic cell type differentiation	53	5.93	TRIREDRAFT_21324 TRIREDRAFT_119975 TRIREDRAFT_54709 TRIREDRAFT_103065 TRIREDRAFT_73665 TRIREDRAFT_44117 TRIREDRAFT_119931 TRIREDRAFT_74214 TRIREDRAFT_74902 TRIREDRAFT_55631 TRIREDRAFT_74797 TRIREDRAFT_74848 TRIREDRAFT_2241 TRIREDRAFT_120534 TRIREDRAFT_75506 TRIREDRAFT_57101 TRIREDRAFT_104364 TRIREDRAFT_2537 TRIREDRAFT_2660 TRIREDRAFT_58158 TRIREDRAFT_57750 TRIREDRAFT_120650 TRIREDRAFT_45980 TRIRE…	498	5.46	1.08608	0.278399
43.01.03.05 budding, cell polarity and filament formation	31	3.47	TRIREDRAFT_21324 TRIREDRAFT_54709 TRIREDRAFT_119931 TRIREDRAFT_74214 TRIREDRAFT_74902 TRIREDRAFT_74797 TRIREDRAFT_74848 TRIREDRAFT_2241 TRIREDRAFT_120534 TRIREDRAFT_104364 TRIREDRAFT_2537 TRIREDRAFT_2660 TRIREDRAFT_57750 TRIREDRAFT_45980 TRIREDRAFT_36543 TRIREDRAFT_121028 TRIREDRAFT_59346 TRIREDRAFT_77440 TRIREDRAFT_121539 TRIREDRAFT_121975 TRIREDRAFT_49213 TRIREDRAFT_63419 TRIREDRAFT_63754 TRIRE…	258	2.83	1.22615	0.13453
43.01.03.09 development of asco- basidio- or zygospore	20	2.23	TRIREDRAFT_119975 TRIREDRAFT_73665 TRIREDRAFT_119931 TRIREDRAFT_55631 TRIREDRAFT_75506 TRIREDRAFT_58158 TRIREDRAFT_120650 TRIREDRAFT_121009 TRIREDRAFT_121028 TRIREDRAFT_59346 TRIREDRAFT_106471 TRIREDRAFT_77634 TRIREDRAFT_61705 TRIREDRAFT_49213 TRIREDRAFT_79441 TRIREDRAFT_49979 TRIREDRAFT_22891 TRIREDRAFT_123084 TRIREDRAFT_50607 TRIREDRAFT_81598	169	1.85	1.20541	0.216845
99 UNCLASSIFIED PROTEINS	256	28.6	TRIREDRAFT_103153 TRIREDRAFT_103131 TRIREDRAFT_102960 TRIREDRAFT_102555 TRIREDRAFT_102468 TRIREDRAFT_54583 TRIREDRAFT_103335 TRIREDRAFT_1679 TRIREDRAFT_73933 TRIREDRAFT_103167 TRIREDRAFT_103039 TRIREDRAFT_102904 TRIREDRAFT_103162 TRIREDRAFT_119940 TRIREDRAFT_74177 TRIREDRAFT_74198 TRIREDRAFT_54632 TRIREDRAFT_71284 TRIREDRAFT_53812 TRIREDRAFT_1999 TRIREDRAFT_102966 TRIREDRAFT_102892 TRIREDRAFT_103…	3705	40.6	0.704433	1
