# Supplementary material for: Omics Analyses of Trichoderma reesei CBS999.97 and QM6a Indicate the Relevance of Female Fertility to Carbohydrate-Active Enzyme and Transporter Levels
Source: Appl Environ Microbiol. 2017 Oct 31;83(22):e01578-17. doi: 10.1128/AEM.01578-17 (PMC5666144; doi:10.1128/AEM.01578-17)
Supplement: Supplemental material [file AEM.01578-17_zam999118153sd7.xls]

## Sheet: fertile up vs sterile
Genes upregulated in female fertile strains (CBS999.97 and FF1/FF2) compared to the female sterile QM6a, at least 2fold, p<0.01 upon growth on cellulose DD
Protein ID	p-value	ratio	fold change	TOPIC	gene name	group	subgroup	description	T atro	T virens	N crassa	S cerevisiae
2433	0.00247819	2.00515	2.00515
4290	0.00295619	2.43162	2.43162
33660	0.00570002	2.07104	2.07104
35534	5.59054e-05	3.62183	3.62183
43176	0.00456547	2.17157	2.17157
43701	0.00164356	18.4754	18.4754
47420	0.00269027	2.49752	2.49752
50449	0.00551116	3.06984	3.06984
53731	0.00964093	3.0703	3.0703	CAZymes	0	Glycoside hydrolase	Glycoside hydrolase family5	candidate b-glycosidase distantly related to endo-1,4-glucanase	81867	72072	NCU03254	0
54790	0.009667	7.65407	7.65407
55335	0.0043136	2.16857	2.16857
55589	0.000643699	2.04657	2.04657
56278	0.00836135	9.63115	9.63115
56328	0.0043012	2.36281	2.36281
58366	0.000205803	12.8251	12.8251
60028	0.00527547	5.89268	5.89268
60089	0.00226522	2.42094	2.42094
60616	0.00694598	2.03253	2.03253
62359	0.00720559	8.54111	8.54111
67795	0.00810209	2.49827	2.49827
68803	0.00998097	2.36802	2.36802
69904	0.00561639	2.07208	2.07208	Heterotrimeric G-protein pathway	0	GPCRs	7-TM receptor	PTH11-like	80140	187849	NCU08718	0
70934	0.000561618	2.10663	2.10663	Transport	0	Tetrapeptide transporter, OPT1/isp4	transporter containing IPR004648 domain	0	232557	56601	NCU17261	YPR194C
72602	0.000604285	2.67275	2.67275
73618	0.000115257	9.60973	9.60973	Secondary metabolism	pks11s	Polyketide synthase	Reducing clade I	Polyketide synthase	0	0	NCU04865	YER061C
73621	1.14191e-06	34.1363	34.1363	Secondary metabolism	pks10s	Polyketide synthase	Non-reducing clade III	Polyketide synthase	0	0	NCU03584	YER061C
73623	0.00300357	27.2453	27.2453
75753	0.0055092	2.40458	2.40458
78929	0.000979693	2.18834	2.18834
81972	0.00611818	3.18259	3.18259
102378	0.00243485	2.13213	2.13213
102383	0.00100852	3.04887	3.04887
102499	0.00917431	7.99832	7.99832	Transcription factors	0	Zn2Cys6	0	hypothetical protein	87484	0	NCU04866	YMR280C
103134	0.00081618	10.4794	10.4794
103761	0.000193925	2.52074	2.52074	heat shock proteins	0	HSP90 associated	0	hypothetical cns1, related to S. cerevisiae CNS1p and to N. crassa TPR repeat protein	247741	29631	NCU06340	YBR155W
105465	0.00801478	7.44359	7.44359
105535	7.38438e-05	2.19652	2.19652
106314	0.00875591	2.71409	2.71409
106556	0.00280143	2.68538	2.68538	Transport	0	Sugar transporter	transporter containing IPR003663 domain	0	146895	216420	NCU01633	YDR345C
107918	1.55016e-06	3.9156	3.9156
109870	0.00254071	2.07412	2.07412
109960	0.00146827	2.68625	2.68625
110455	0.00207188	2.23484	2.23484
111102	0.00759904	2.25206	2.25206	Lipid Metabolism	0	lipase	phospholipase	Phospholiase C	219898	83542	NCU08982	0
112554	0.000143565	2.2258	2.2258	Transcription factors	bdf1	chromatin-binding domain proteins	bromodomain proteins	related to Bdf1	142107	77136	NCU08423	YLR399C
120195	0.00830877	2.05879	2.05879
120609	0.00851388	2.42539	2.42539
121033	0.00101969	3.45618	3.45618
122271	0.00394057	3.63881	3.63881
122375	0.000133743	7.50038	7.50038
123084	0.00310605	44.2518	44.2518
123199	0.00312867	2.5314	2.5314
123431	0.000295554	3.23925	3.23925
124149	0.00304809	2.07145	2.07145
124285	0.00935158	2.36476	2.36476

## Sheet: fertile down vs sterile 
Genes downregulated in female fertile strains (CBS999.97 and FF1/FF2) compared to the female sterile QM6a, at least 2fold, p<0.01 upon growth on cellulose DD
Protein ID	p-value	ratio	fold change	TOPIC	gene name	group	subgroup	description	T atro	T virens	N crassa	S cerevisiae
3333	0.000468664	0.352611	-2.83598
5206	0.00794469	0.458802	-2.17959
6085	0.00380601	0.24739	-4.0422
34493	3.40885e-06	0.0695461	-14.379	sexual development	hpp1	pheromone system	0	peptide pheromone precursor, h-type, assumes a-type function	contig_13:13975-14088	91991	0	0
49589	0.00443597	0.333796	-2.99584
51998	0.00282695	0.480788	-2.07992
62872	0.00264342	0.447101	-2.23663
67472	0.00728231	0.41984	-2.38186
67738	0.00402938	0.358067	-2.79277	Secondary metabolism	tps7	Terpenoid synthase	0	Terpenoid synthase domain containing	298910	39107	0	0
68705	0.000363902	0.204486	-4.8903
69736	0.00740654	0.437287	-2.28683	CAZymes	0	Glycoside hydrolase	Glycoside hydrolase family30	candidate b-1,6-glucanase	156641	76895	NCU04395	0
71005	0.000694666	0.146196	-6.84013	Secondary metabolism	tex20	Nonribosomal peptide synthetase	Siderophore	Nonribosomal peptide synthetase	0	192365	NCU08441	YBR115C
71008	0.00389469	0.0914064	-10.9402
71010	3.12273e-05	0.180184	-5.54988	Transport	0	ABC transporter	transporter containing IPR003439 domain	Multidrug/pheromone exporter, ABC superfamily	0	51890	NCU08439	YKL209C
72907	0.000468182	0.319444	-3.13044	Effector proteins (competition and defense)	0	Proteins with known effector domains	0	Oxidative Activity	163392	1900	NCU00039	YDR420W
76601	0.00536131	0.237282	-4.2144	Sulfur metabolism	0	sulfur assimilation	EC number 1.8.3.1	sulfite oxidase	0	215055	NCU04474	0
76852	0.00268733	0.352028	-2.84068	CAZymes	0	Glycoside hydrolase	Glycoside hydrolase family2	candidate b-glycosidase distantly related to b-galactosidase	137181	54033	NCU00985	0
77093	0.000295505	0.203931	-4.90361
82321	0.00147012	0.170919	-5.85071
82628	0.00149128	0.257106	-3.88944
103366	0.00940279	0.49509	-2.01984
104551	0.00162779	0.476379	-2.09917
105514	2.90445e-05	0.226604	-4.41298
107494	0.00121934	0.47187	-2.11923
109235	3.77282e-06	0.179198	-5.58043
110855	1.47917e-06	0.209827	-4.76583
111138	0.00881466	0.484399	-2.06441	CAZymes	0	Glycoside hydrolase	Glycoside hydrolase family95	candidate a-glycosidase related to a-1,2-L-fucosidase	219941	69649	0	0
111145	0.00576315	0.486219	-2.05669
112239	0.00022419	0.148183	-6.74843
120371	0.000641032	0.403033	-2.48119	Antioxidant system	cat-7	0	0	Catalase	233892	45138	NCU08791	YGR088W
120968	2.47868e-05	0.335771	-2.97822
121441	0.000333392	0.212602	-4.70362	Transport	0	Sugar transporter	transporter containing IPR005828 domain	0	29031	89880	NCU01231	YKL217W
122495	0.001129	0.22779	-4.39	CAZymes	0	Glycoside hydrolase	Glycoside hydrolase family76	candidate a-glycosidase	-	58111	NCU08127	YKL046C
123962	0.000353108	0.240817	-4.15253
124115	0.00465868	0.472156	-2.11795

## Sheet: funcat fertile up
Genes upregulated in female fertile strains (CBS999.97 and FF1/FF2) compared to the female sterile QM6a, at least 2fold, p<0.01 upon growth on cellulose DD
FUNCTIONAL CATEGORY	abs SET	rel SET	genes SET	abs GENOME	rel GENOME	rel SET/rel GENOME	P-VALUE
01 METABOLISM	22	40	TRIREDRAFT_43701 TRIREDRAFT_53731 TRIREDRAFT_73618 TRIREDRAFT_102499 TRIREDRAFT_73621 TRIREDRAFT_73623 TRIREDRAFT_120195 TRIREDRAFT_55335 TRIREDRAFT_2433 TRIREDRAFT_35534 TRIREDRAFT_105535 TRIREDRAFT_60028 TRIREDRAFT_47420 TRIREDRAFT_106556 TRIREDRAFT_62359 TRIREDRAFT_78929 TRIREDRAFT_50449 TRIREDRAFT_123084 TRIREDRAFT_123431 TRIREDRAFT_67795 TRIREDRAFT_111102 TRIREDRAFT_124285	2966	32.5	1.23076923076923	0.149319
01.03 nucleotide/nucleoside/nucleobase metabolism	1	1.81	TRIREDRAFT_124285	376	4.12	0.439320388349515	0.902114
01.03.07 deoxyribonucleotide metabolism	1	1.81	TRIREDRAFT_124285	21	0.23	7.8695652173913	0.119476
01.04 phosphate metabolism	2	3.63	TRIREDRAFT_55335 TRIREDRAFT_105535	546	5.99	0.606010016694491	0.850102
01.04.04 regulation of phosphate metabolism	1	1.81	TRIREDRAFT_105535	27	0.29	6.24137931034483	0.150957
01.05 C-compound and carbohydrate metabolism	7	12.7	TRIREDRAFT_53731 TRIREDRAFT_102499 TRIREDRAFT_73623 TRIREDRAFT_106556 TRIREDRAFT_62359 TRIREDRAFT_50449 TRIREDRAFT_123084	1145	12.5	1.016	0.546289
01.05.03 polysaccharide metabolism	1	1.81	TRIREDRAFT_53731	191	2.09	0.866028708133971	0.689087
01.05.11 aromate metabolism	1	1.81	TRIREDRAFT_73623	56	0.61	2.9672131147541	0.2882
01.05.11.07 aromate catabolism	1	1.81	TRIREDRAFT_73623	41	0.44	4.11363636363636	0.22018
01.05.11.07.01 aerobic aromate catabolism	1	1.81	TRIREDRAFT_73623	39	0.42	4.30952380952381	0.210641
01.05.25 regulation of C-compound and carbohydrate metabolism	2	3.63	TRIREDRAFT_102499 TRIREDRAFT_50449	159	1.74	2.08620689655172	0.249104
01.06 lipid, fatty acid and isoprenoid metabolism	6	10.9	TRIREDRAFT_120195 TRIREDRAFT_35534 TRIREDRAFT_47420 TRIREDRAFT_78929 TRIREDRAFT_123084 TRIREDRAFT_123431	652	7.15	1.52447552447552	0.197873
01.06.06 isoprenoid metabolism	4	7.27	TRIREDRAFT_35534 TRIREDRAFT_47420 TRIREDRAFT_78929 TRIREDRAFT_123431	135	1.48	4.91216216216216	0.00875768
01.06.06.07 diterpenes metabolism	1	1.81	TRIREDRAFT_35534	3	0.03	60.3333333333333	0.017995
01.06.06.11 tetracyclic and pentacyclic triterpenes (cholesterin, steroids and hopanoids) metabolism	2	3.63	TRIREDRAFT_47420 TRIREDRAFT_78929	104	1.14	3.18421052631579	0.129934
01.07 metabolism of vitamins, cofactors, and prosthetic groups	2	3.63	TRIREDRAFT_120195 TRIREDRAFT_55335	281	3.08	1.17857142857143	0.509399
01.07.01 biosynthesis of vitamins, cofactors, and prosthetic groups	1	1.81	TRIREDRAFT_120195	160	1.75	1.03428571428571	0.623538
01.07.07 regulation of the metabolism of vitamins, cofactors, and prosthetic groups	1	1.81	TRIREDRAFT_55335	7	0.07	25.8571428571429	0.0414945
01.20 secondary metabolism	11	20	TRIREDRAFT_43701 TRIREDRAFT_73618 TRIREDRAFT_102499 TRIREDRAFT_73621 TRIREDRAFT_73623 TRIREDRAFT_2433 TRIREDRAFT_35534 TRIREDRAFT_60028 TRIREDRAFT_123084 TRIREDRAFT_123431 TRIREDRAFT_67795	910	9.98	2.00400801603206	0.0183599
01.20.05 metabolism of acetic acid derivatives	2	3.63	TRIREDRAFT_73618 TRIREDRAFT_73621	43	0.47	7.72340425531915	0.0275662
01.20.05.11 metabolism of polyketides	2	3.63	TRIREDRAFT_73618 TRIREDRAFT_73621	21	0.23	15.7826086956522	0.00697545
01.20.13 metabolism of derivatives of homoisopentenyl pyrophosphate	1	1.81	TRIREDRAFT_35534	3	0.03	60.3333333333333	0.017995
01.20.37 metabolism of peptide derived compounds	1	1.81	TRIREDRAFT_2433	37	0.40	4.525	0.200988
01.20.37.05 metabolism of beta-lactams	1	1.81	TRIREDRAFT_2433	8	0.08	22.625	0.0472826
01.25 extracellular metabolism	1	1.81	TRIREDRAFT_111102	48	0.52	3.48076923076923	0.252681
01.25.07 extracellular ester compound degradation	1	1.81	TRIREDRAFT_111102	7	0.07	25.8571428571429	0.0414945
02 ENERGY	4	7.27	TRIREDRAFT_102378 TRIREDRAFT_75753 TRIREDRAFT_60089 TRIREDRAFT_123084	508	5.57	1.30520646319569	0.367761
02.10 tricarboxylic-acid pathway (citrate cycle, Krebs cycle, TCA cycle)	1	1.81	TRIREDRAFT_60089	51	0.55	3.29090909090909	0.2662
02.11 electron transport and membrane-associated energy conservation	1	1.81	TRIREDRAFT_60089	131	1.43	1.26573426573427	0.550031
02.13 respiration	2	3.63	TRIREDRAFT_75753 TRIREDRAFT_60089	154	1.68	2.16071428571429	0.2379
02.13.03 aerobic respiration	2	3.63	TRIREDRAFT_75753 TRIREDRAFT_60089	97	1.06	3.42452830188679	0.115933
02.25 oxidation of fatty acids	1	1.81	TRIREDRAFT_123084	52	0.57	3.17543859649123	0.270653
02.45 energy conversion and regeneration	1	1.81	TRIREDRAFT_102378	74	0.81	2.23456790123457	0.362166
02.45.11 conversion to kinetic energy (e.g. movement)	1	1.81	TRIREDRAFT_102378	15	0.16	11.3125	0.0868493
10 CELL CYCLE AND DNA PROCESSING	5	9.09	TRIREDRAFT_102383 TRIREDRAFT_102378 TRIREDRAFT_55335 TRIREDRAFT_50449 TRIREDRAFT_112554	1014	11.1	0.818918918918919	0.747326
10.01 DNA processing	2	3.63	TRIREDRAFT_50449 TRIREDRAFT_112554	554	6.07	0.598023064250412	0.8559
10.01.09 DNA restriction or modification	2	3.63	TRIREDRAFT_50449 TRIREDRAFT_112554	267	2.92	1.24315068493151	0.482139
10.01.09.05 DNA conformation modification (e.g. chromatin)	2	3.63	TRIREDRAFT_50449 TRIREDRAFT_112554	261	2.86	1.26923076923077	0.470185
10.03 cell cycle	3	5.45	TRIREDRAFT_102383 TRIREDRAFT_102378 TRIREDRAFT_55335	662	7.26	0.75068870523416	0.772938
10.03.01 mitotic cell cycle and cell cycle control	1	1.81	TRIREDRAFT_102383	472	5.17	0.350096711798839	0.946783
10.03.03 cytokinesis (cell division) /septum formation and hydrolysis	2	3.63	TRIREDRAFT_102378 TRIREDRAFT_55335	167	1.83	1.98360655737705	0.267069
11 TRANSCRIPTION	6	10.9	TRIREDRAFT_102499 TRIREDRAFT_50449 TRIREDRAFT_81972 TRIREDRAFT_124149 TRIREDRAFT_112554 TRIREDRAFT_124285	1091	11.9	0.915966386554622	0.658075
11.02 RNA synthesis	6	10.9	TRIREDRAFT_102499 TRIREDRAFT_50449 TRIREDRAFT_81972 TRIREDRAFT_124149 TRIREDRAFT_112554 TRIREDRAFT_124285	834	9.14	1.1925601750547	0.38983
11.02.01 rRNA synthesis	1	1.81	TRIREDRAFT_124149	69	0.75	2.41333333333333	0.342413
11.02.03 mRNA synthesis	5	9.09	TRIREDRAFT_102499 TRIREDRAFT_50449 TRIREDRAFT_81972 TRIREDRAFT_112554 TRIREDRAFT_124285	751	8.23	1.1044957472661	0.478446
11.02.03.04 transcriptional control	4	7.27	TRIREDRAFT_102499 TRIREDRAFT_50449 TRIREDRAFT_81972 TRIREDRAFT_112554	641	7.03	1.03413940256046	0.547186
11.02.03.04.01 transcription activation	3	5.45	TRIREDRAFT_102499 TRIREDRAFT_50449 TRIREDRAFT_81972	145	1.59	3.42767295597484	0.0568016
11.04 RNA processing	2	3.63	TRIREDRAFT_124149 TRIREDRAFT_124285	428	4.69	0.773987206823028	0.737546
11.04.01 rRNA processing	1	1.81	TRIREDRAFT_124149	184	2.01	0.900497512437811	0.675343
11.04.03 mRNA processing (splicing, 5^-, 3^-end processing)	2	3.63	TRIREDRAFT_124149 TRIREDRAFT_124285	259	2.84	1.27816901408451	0.466165
11.04.03.01 splicing	2	3.63	TRIREDRAFT_124149 TRIREDRAFT_124285	202	2.21	1.64253393665158	0.345274
11.06 RNA modification	1	1.81	TRIREDRAFT_124149	69	0.75	2.41333333333333	0.342413
11.06.01 rRNA modification	1	1.81	TRIREDRAFT_124149	18	0.19	9.52631578947368	0.103308
12 PROTEIN SYNTHESIS	2	3.63	TRIREDRAFT_50449 TRIREDRAFT_124149	427	4.68	0.775641025641026	0.736348
12.01 ribosome biogenesis	1	1.81	TRIREDRAFT_124149	256	2.80	0.646428571428571	0.792275
12.04 translation	1	1.81	TRIREDRAFT_50449	213	2.33	0.776824034334764	0.728668
12.04.03 translation termination	1	1.81	TRIREDRAFT_50449	7	0.07	25.8571428571429	0.0414945
12.07 translational control	1	1.81	TRIREDRAFT_50449	82	0.89	2.03370786516854	0.392567
14 PROTEIN FATE (folding, modification, destination)	5	9.09	TRIREDRAFT_103761 TRIREDRAFT_55335 TRIREDRAFT_75753 TRIREDRAFT_47420 TRIREDRAFT_124285	1332	14.6	0.622602739726027	0.92011
14.01 protein folding and stabilization	1	1.81	TRIREDRAFT_103761	127	1.39	1.30215827338129	0.538844
14.04 protein targeting, sorting and translocation	1	1.81	TRIREDRAFT_47420	306	3.35	0.540298507462687	0.847988
14.07 protein modification	1	1.81	TRIREDRAFT_75753	771	8.45	0.214201183431953	0.992372
14.10 assembly of protein complexes	2	3.63	TRIREDRAFT_55335 TRIREDRAFT_124285	240	2.63	1.38022813688213	0.42715
14.13 protein/peptide degradation	1	1.81	TRIREDRAFT_47420	384	4.21	0.429928741092637	0.906937
14.13.01 cytoplasmic and nuclear protein degradation	1	1.81	TRIREDRAFT_47420	258	2.83	0.639575971731449	0.794846
16 PROTEIN WITH BINDING FUNCTION OR COFACTOR REQUIREMENT (structural or catalytic)	12	21.8	TRIREDRAFT_102499 TRIREDRAFT_102378 TRIREDRAFT_120195 TRIREDRAFT_103761 TRIREDRAFT_55335 TRIREDRAFT_75753 TRIREDRAFT_105535 TRIREDRAFT_50449 TRIREDRAFT_67795 TRIREDRAFT_81972 TRIREDRAFT_124149 TRIREDRAFT_124285	2682	29.4	0.741496598639456	0.921223
16.01 protein binding	8	14.5	TRIREDRAFT_102378 TRIREDRAFT_103761 TRIREDRAFT_75753 TRIREDRAFT_105535 TRIREDRAFT_50449 TRIREDRAFT_67795 TRIREDRAFT_124149 TRIREDRAFT_124285	1441	15.8	0.917721518987342	0.658251
16.03 nucleic acid binding	5	9.09	TRIREDRAFT_102499 TRIREDRAFT_105535 TRIREDRAFT_50449 TRIREDRAFT_124149 TRIREDRAFT_124285	721	7.91	1.14917825537295	0.44221
16.03.01 DNA binding	2	3.63	TRIREDRAFT_102499 TRIREDRAFT_50449	396	4.34	0.836405529953917	0.69691
16.03.03 RNA binding	3	5.45	TRIREDRAFT_105535 TRIREDRAFT_124149 TRIREDRAFT_124285	310	3.40	1.60294117647059	0.28756
16.06 motor protein binding	1	1.81	TRIREDRAFT_102378	22	0.24	7.54166666666667	0.124801
16.09 lipid binding	1	1.81	TRIREDRAFT_81972	64	0.70	2.58571428571429	0.322059
16.19 nucleotide/nucleoside/nucleobase binding	2	3.63	TRIREDRAFT_102378 TRIREDRAFT_55335	763	8.37	0.433691756272401	0.951287
16.19.03 ATP binding	2	3.63	TRIREDRAFT_102378 TRIREDRAFT_55335	570	6.25	0.5808	0.8669
16.21 complex cofactor/cosubstrate/vitamine binding	1	1.81	TRIREDRAFT_120195	370	4.05	0.446913580246914	0.898336
16.21.05 FAD/FMN binding	1	1.81	TRIREDRAFT_120195	104	1.14	1.58771929824561	0.469021
18 REGULATION OF METABOLISM AND PROTEIN FUNCTION	3	5.45	TRIREDRAFT_75753 TRIREDRAFT_105535 TRIREDRAFT_50449	481	5.27	1.03415559772296	0.560857
18.01 regulation by	2	3.63	TRIREDRAFT_75753 TRIREDRAFT_50449	235	2.57	1.4124513618677	0.416647
18.01.07 regulation by binding / dissociation	2	3.63	TRIREDRAFT_75753 TRIREDRAFT_50449	108	1.18	3.07627118644068	0.138106
18.02 regulation of protein activity	3	5.45	TRIREDRAFT_75753 TRIREDRAFT_105535 TRIREDRAFT_50449	470	5.15	1.05825242718447	0.544882
18.02.01 enzymatic activity regulation / enzyme regulator	2	3.63	TRIREDRAFT_75753 TRIREDRAFT_105535	295	3.23	1.12383900928793	0.53574
18.02.01.02 enzyme inhibitor	2	3.63	TRIREDRAFT_75753 TRIREDRAFT_105535	52	0.57	6.36842105263158	0.0391141
18.02.01.02.05 kinase inhibitior	2	3.63	TRIREDRAFT_75753 TRIREDRAFT_105535	21	0.23	15.7826086956522	0.00697545
18.02.09 regulator of transcription factor	1	1.81	TRIREDRAFT_50449	96	1.05	1.72380952380952	0.44238
20 CELLULAR TRANSPORT, TRANSPORT FACILITIES AND TRANSPORT ROUTES	9	16.3	TRIREDRAFT_43701 TRIREDRAFT_102378 TRIREDRAFT_75753 TRIREDRAFT_47420 TRIREDRAFT_106556 TRIREDRAFT_50449 TRIREDRAFT_68803 TRIREDRAFT_81972 TRIREDRAFT_70934	1503	16.4	0.99390243902439	0.566574
20.01 transported compounds (substrates)	8	14.5	TRIREDRAFT_43701 TRIREDRAFT_75753 TRIREDRAFT_47420 TRIREDRAFT_106556 TRIREDRAFT_50449 TRIREDRAFT_68803 TRIREDRAFT_81972 TRIREDRAFT_70934	1116	12.2	1.18852459016393	0.358646
20.01.03 C-compound and carbohydrate transport	1	1.81	TRIREDRAFT_106556	200	2.19	0.82648401826484	0.705921
20.01.03.01 sugar transport	1	1.81	TRIREDRAFT_106556	35	0.38	4.76315789473684	0.191219
20.01.09 peptide transport	1	1.81	TRIREDRAFT_70934	21	0.23	7.8695652173913	0.119476
20.01.10 protein transport	1	1.81	TRIREDRAFT_50449	236	2.58	0.701550387596899	0.764756
20.01.13 lipid/fatty acid transport	2	3.63	TRIREDRAFT_68803 TRIREDRAFT_81972	99	1.08	3.36111111111111	0.119891
20.01.15 electron transport	2	3.63	TRIREDRAFT_75753 TRIREDRAFT_47420	269	2.95	1.23050847457627	0.486088
20.01.27 drug/toxin transport	1	1.81	TRIREDRAFT_43701	112	1.22	1.48360655737705	0.494411
20.03 transport facilities	5	9.09	TRIREDRAFT_43701 TRIREDRAFT_75753 TRIREDRAFT_106556 TRIREDRAFT_68803 TRIREDRAFT_70934	542	5.94	1.53030303030303	0.227421
20.03.02 carrier (electrochemical potential-driven transport)	1	1.81	TRIREDRAFT_43701	92	1.00	1.81	0.428572
20.03.02.03 antiporter	1	1.81	TRIREDRAFT_43701	52	0.57	3.17543859649123	0.270653
20.03.02.03.01 proton driven antiporter	1	1.81	TRIREDRAFT_43701	32	0.35	5.17142857142857	0.176346
20.03.22 transport ATPases	1	1.81	TRIREDRAFT_68803	85	0.93	1.94623655913978	0.403596
20.09 transport routes	4	7.27	TRIREDRAFT_43701 TRIREDRAFT_102378 TRIREDRAFT_106556 TRIREDRAFT_81972	995	10.9	0.66697247706422	0.865018
20.09.07 vesicular transport (Golgi network, etc.)	2	3.63	TRIREDRAFT_102378 TRIREDRAFT_81972	261	2.86	1.26923076923077	0.470185
20.09.14 cytoskeleton-dependent transport	1	1.81	TRIREDRAFT_102378	56	0.61	2.9672131147541	0.2882
20.09.14.01 tubulin dependent transport	1	1.81	TRIREDRAFT_102378	17	0.18	10.0555555555556	0.0978546
20.09.16 cellular export and secretion	2	3.63	TRIREDRAFT_43701 TRIREDRAFT_106556	210	2.30	1.57826086956522	0.362863
20.09.18 cellular import	1	1.81	TRIREDRAFT_106556	363	3.98	0.454773869346734	0.893748
32 CELL RESCUE, DEFENSE AND VIRULENCE	8	14.5	TRIREDRAFT_43701 TRIREDRAFT_73618 TRIREDRAFT_103761 TRIREDRAFT_75753 TRIREDRAFT_50449 TRIREDRAFT_123084 TRIREDRAFT_111102 TRIREDRAFT_69904	1050	11.5	1.26086956521739	0.296796
32.01 stress response	3	5.45	TRIREDRAFT_103761 TRIREDRAFT_75753 TRIREDRAFT_50449	588	6.45	0.844961240310078	0.698112
32.01.01 oxidative stress response	1	1.81	TRIREDRAFT_75753	90	0.98	1.8469387755102	0.421543
32.01.07 unfolded protein response (e.g. ER quality control)	2	3.63	TRIREDRAFT_103761 TRIREDRAFT_50449	75	0.82	4.42682926829268	0.075032
32.05 disease, virulence and defense	5	9.09	TRIREDRAFT_43701 TRIREDRAFT_73618 TRIREDRAFT_123084 TRIREDRAFT_111102 TRIREDRAFT_69904	298	3.26	2.78834355828221	0.0331836
32.05.01 resistance proteins	1	1.81	TRIREDRAFT_43701	125	1.37	1.32116788321168	0.533149
32.05.05 virulence, disease factors	3	5.45	TRIREDRAFT_73618 TRIREDRAFT_123084 TRIREDRAFT_111102	103	1.13	4.82300884955752	0.024054
32.05.05.01 toxins	1	1.81	TRIREDRAFT_123084	24	0.26	6.96153846153846	0.135357
32.07 detoxification	2	3.63	TRIREDRAFT_43701 TRIREDRAFT_75753	329	3.60	1.00833333333333	0.595706
32.07.05 detoxification by export	1	1.81	TRIREDRAFT_43701	86	0.94	1.92553191489362	0.407229
34 INTERACTION WITH THE ENVIRONMENT	2	3.63	TRIREDRAFT_102378 TRIREDRAFT_67795	626	6.86	0.529154518950437	0.899707
34.05 cell motility	2	3.63	TRIREDRAFT_102378 TRIREDRAFT_67795	91	0.99	3.66666666666667	0.104273
34.05.01 cell migration	1	1.81	TRIREDRAFT_67795	46	0.50	3.62	0.243533
34.05.02 motor activity	1	1.81	TRIREDRAFT_102378	16	0.17	10.6470588235294	0.0923683
36 SYSTEMIC INTERACTION WITH THE ENVIRONMENT	1	1.81	TRIREDRAFT_35534	20	0.21	8.61904761904762	0.114119
36.20 plant / fungal specific systemic sensing and response	1	1.81	TRIREDRAFT_35534	20	0.21	8.61904761904762	0.114119
36.20.18 plant hormonal regulation	1	1.81	TRIREDRAFT_35534	20	0.21	8.61904761904762	0.114119
40 CELL FATE	2	3.63	TRIREDRAFT_102383 TRIREDRAFT_67795	465	5.10	0.711764705882353	0.778787
40.01 cell growth / morphogenesis	2	3.63	TRIREDRAFT_102383 TRIREDRAFT_67795	325	3.56	1.01966292134831	0.588952
40.01.03 directional cell growth (morphogenesis)	1	1.81	TRIREDRAFT_67795	91	0.99	1.82828282828283	0.425068
40.01.03.03 guidance of longitudinal cell extension (e.g. pollen tube guidance, axonal pathfinding)	1	1.81	TRIREDRAFT_67795	23	0.25	7.24	0.130095
42 BIOGENESIS OF CELLULAR COMPONENTS	4	7.27	TRIREDRAFT_102383 TRIREDRAFT_102378 TRIREDRAFT_47420 TRIREDRAFT_50449	1026	11.2	0.649107142857143	0.880777
42.02 eukaryotic plasma membrane	1	1.81	TRIREDRAFT_47420	20	0.21	8.61904761904762	0.114119
42.04 cytoskeleton/structural proteins	1	1.81	TRIREDRAFT_102378	267	2.92	0.61986301369863	0.806036
42.04.05 microtubule cytoskeleton	1	1.81	TRIREDRAFT_102378	78	0.85	2.12941176470588	0.377549
42.10 nucleus	1	1.81	TRIREDRAFT_50449	284	3.11	0.581993569131833	0.825562
42.10.03 organization of chromosome structure	1	1.81	TRIREDRAFT_50449	240	2.63	0.688212927756654	0.770532
42.29 bud / growth tip	1	1.81	TRIREDRAFT_102383	25	0.27	6.7037037037037	0.140588
43 CELL TYPE DIFFERENTIATION	5	9.09	TRIREDRAFT_102383 TRIREDRAFT_123084 TRIREDRAFT_81972 TRIREDRAFT_112554 TRIREDRAFT_70934	498	5.46	1.66483516483516	0.180211
43.01 fungal/microorganismic cell type differentiation	5	9.09	TRIREDRAFT_102383 TRIREDRAFT_123084 TRIREDRAFT_81972 TRIREDRAFT_112554 TRIREDRAFT_70934	498	5.46	1.66483516483516	0.180211
43.01.03 fungal and other eukaryotic cell type differentiation	5	9.09	TRIREDRAFT_102383 TRIREDRAFT_123084 TRIREDRAFT_81972 TRIREDRAFT_112554 TRIREDRAFT_70934	498	5.46	1.66483516483516	0.180211
43.01.03.05 budding, cell polarity and filament formation	1	1.81	TRIREDRAFT_102383	258	2.83	0.639575971731449	0.794846
43.01.03.09 development of asco- basidio- or zygospore	4	7.27	TRIREDRAFT_123084 TRIREDRAFT_81972 TRIREDRAFT_112554 TRIREDRAFT_70934	169	1.85	3.92972972972973	0.0186812
99 UNCLASSIFIED PROTEINS	22	40	TRIREDRAFT_54790 TRIREDRAFT_103134 TRIREDRAFT_43176 TRIREDRAFT_55589 TRIREDRAFT_56328 TRIREDRAFT_56278 TRIREDRAFT_72602 TRIREDRAFT_33660 TRIREDRAFT_120609 TRIREDRAFT_105465 TRIREDRAFT_121033 TRIREDRAFT_58366 TRIREDRAFT_106314 TRIREDRAFT_60616 TRIREDRAFT_107918 TRIREDRAFT_122271 TRIREDRAFT_4290 TRIREDRAFT_122375 TRIREDRAFT_109870 TRIREDRAFT_109960 TRIREDRAFT_123199 TRIREDRAFT_110455	3705	40.6	0.985221674876847	0.589891

## Sheet: funcat fertile down
Genes downregulated in female fertile strains (CBS999.97 and FF1/FF2) compared to the female sterile QM6a, at least 2fold, p<0.01 upon growth on cellulose DD
FUNCTIONAL CATEGORY	abs SET	rel SET	genes SET	abs GENOME	rel GENOME	rel SET/rel GENOME	P-VALUE
01 METABOLISM	19	54.2	TRIREDRAFT_72907 TRIREDRAFT_76601 TRIREDRAFT_3333 TRIREDRAFT_76852 TRIREDRAFT_121441 TRIREDRAFT_77093 TRIREDRAFT_62872 TRIREDRAFT_122495 TRIREDRAFT_67738 TRIREDRAFT_111145 TRIREDRAFT_68705 TRIREDRAFT_69736 TRIREDRAFT_124115 TRIREDRAFT_112239 TRIREDRAFT_71008 TRIREDRAFT_82628 TRIREDRAFT_6085 TRIREDRAFT_71005 TRIREDRAFT_71010	2966	32.5	1.66769230769231	0.00631031
01.01 amino acid metabolism	1	2.85	TRIREDRAFT_76601	452	4.95	0.575757575757576	0.831955
01.01.03 assimilation of ammonia, metabolism of the glutamate group	1	2.85	TRIREDRAFT_76601	90	0.98	2.90816326530612	0.293869
01.01.09 metabolism of the cysteine - aromatic group	1	2.85	TRIREDRAFT_76601	169	1.85	1.54054054054054	0.481211
01.01.09.02 metabolism of serine	1	2.85	TRIREDRAFT_76601	39	0.42	6.78571428571429	0.139598
01.01.09.02.02 degradation of serine	1	2.85	TRIREDRAFT_76601	8	0.08	35.625	0.0303204
01.01.09.03 metabolism of cysteine	1	2.85	TRIREDRAFT_76601	25	0.27	10.5555555555556	0.0918153
01.01.09.03.02 degradation of cysteine	1	2.85	TRIREDRAFT_76601	8	0.08	35.625	0.0303204
01.02 nitrogen, sulfur and selenium metabolism	3	8.57	TRIREDRAFT_76601 TRIREDRAFT_62872 TRIREDRAFT_112239	227	2.49	3.44176706827309	0.0556445
01.04 phosphate metabolism	3	8.57	TRIREDRAFT_111145 TRIREDRAFT_124115 TRIREDRAFT_71010	546	5.99	1.43071786310518	0.350191
01.05 C-compound and carbohydrate metabolism	10	28.5	TRIREDRAFT_72907 TRIREDRAFT_3333 TRIREDRAFT_76852 TRIREDRAFT_121441 TRIREDRAFT_62872 TRIREDRAFT_68705 TRIREDRAFT_69736 TRIREDRAFT_124115 TRIREDRAFT_82628 TRIREDRAFT_6085	1145	12.5	2.28	0.00895919
01.05.02 sugar, glucoside, polyol and carboxylate metabolism	2	5.71	TRIREDRAFT_76852 TRIREDRAFT_69736	243	2.66	2.14661654135338	0.239215
01.05.02.07 sugar, glucoside, polyol and carboxylate catabolism	1	2.85	TRIREDRAFT_76852	169	1.85	1.54054054054054	0.481211
01.05.03 polysaccharide metabolism	2	5.71	TRIREDRAFT_72907 TRIREDRAFT_76852	191	2.09	2.73205741626794	0.166282
01.05.25 regulation of C-compound and carbohydrate metabolism	1	2.85	TRIREDRAFT_62872	159	1.74	1.63793103448276	0.460483
01.06 lipid, fatty acid and isoprenoid metabolism	3	8.57	TRIREDRAFT_77093 TRIREDRAFT_69736 TRIREDRAFT_6085	652	7.15	1.1986013986014	0.462094
01.06.02 membrane lipid metabolism	2	5.71	TRIREDRAFT_77093 TRIREDRAFT_69736	124	1.36	4.19852941176471	0.081677
01.06.02.01 phospholipid metabolism	1	2.85	TRIREDRAFT_77093	99	1.08	2.63888888888889	0.318147
01.06.02.03 sphingolipid metabolism	1	2.85	TRIREDRAFT_69736	7	0.07	40.7142857142857	0.0265798
01.20 secondary metabolism	7	20	TRIREDRAFT_122495 TRIREDRAFT_67738 TRIREDRAFT_68705 TRIREDRAFT_71008 TRIREDRAFT_82628 TRIREDRAFT_6085 TRIREDRAFT_71005	910	9.98	2.00400801603206	0.0544275
01.20.36 non-ribosomal peptide synthesis	1	2.85	TRIREDRAFT_71005	17	0.18	15.8333333333333	0.0633637
01.25 extracellular metabolism	1	2.85	TRIREDRAFT_72907	48	0.52	5.48076923076923	0.169016
01.25.01 extracellular polysaccharide degradation	1	2.85	TRIREDRAFT_72907	22	0.24	11.875	0.0812457
02 ENERGY	3	8.57	TRIREDRAFT_3333 TRIREDRAFT_124115 TRIREDRAFT_6085	508	5.57	1.53859964093357	0.309442
02.01 glycolysis and gluconeogenesis	1	2.85	TRIREDRAFT_124115	93	1.02	2.79411764705882	0.302053
02.11 electron transport and membrane-associated energy conservation	1	2.85	TRIREDRAFT_3333	131	1.43	1.99300699300699	0.398074
02.11.07 regulation of electron transport and membrane-associated energy conservation	1	2.85	TRIREDRAFT_3333	10	0.10	28.5	0.0377598
02.25 oxidation of fatty acids	1	2.85	TRIREDRAFT_6085	52	0.57	5	0.181775
10 CELL CYCLE AND DNA PROCESSING	1	2.85	TRIREDRAFT_111145	1014	11.1	0.256756756756757	0.984011
10.01 DNA processing	1	2.85	TRIREDRAFT_111145	554	6.07	0.469522240527183	0.889074
10.01.02 DNA topology	1	2.85	TRIREDRAFT_111145	88	0.96	2.96875	0.288361
10.01.05 DNA recombination and DNA repair	1	2.85	TRIREDRAFT_111145	281	3.08	0.925324675324675	0.666481
10.01.05.01 DNA repair	1	2.85	TRIREDRAFT_111145	238	2.61	1.09195402298851	0.604568
10.01.05.03 DNA recombination	1	2.85	TRIREDRAFT_111145	107	1.17	2.43589743589744	0.339045
10.01.09 DNA restriction or modification	1	2.85	TRIREDRAFT_111145	267	2.92	0.976027397260274	0.647436
10.01.09.05 DNA conformation modification (e.g. chromatin)	1	2.85	TRIREDRAFT_111145	261	2.86	0.996503496503497	0.638955
11 TRANSCRIPTION	1	2.85	TRIREDRAFT_111145	1091	11.9	0.239495798319328	0.988562
11.02 RNA synthesis	1	2.85	TRIREDRAFT_111145	834	9.14	0.311816192560175	0.965442
11.02.03 mRNA synthesis	1	2.85	TRIREDRAFT_111145	751	8.23	0.34629404617254	0.950971
11.02.03.01 general transcription activities	1	2.85	TRIREDRAFT_111145	169	1.85	1.54054054054054	0.481211
11.02.03.01.07 transcription termination	1	2.85	TRIREDRAFT_111145	13	0.14	20.3571428571429	0.0488151
11.02.03.04 transcriptional control	1	2.85	TRIREDRAFT_111145	641	7.03	0.405405405405405	0.922471
11.04 RNA processing	1	2.85	TRIREDRAFT_111145	428	4.69	0.607675906183369	0.814835
11.04.01 rRNA processing	1	2.85	TRIREDRAFT_111145	184	2.01	1.41791044776119	0.510859
11.04.03 mRNA processing (splicing, 5^-, 3^-end processing)	1	2.85	TRIREDRAFT_111145	259	2.84	1.00352112676056	0.636084
11.04.03.01 splicing	1	2.85	TRIREDRAFT_111145	202	2.21	1.289592760181	0.544269
14 PROTEIN FATE (folding, modification, destination)	1	2.85	TRIREDRAFT_120968	1332	14.6	0.195205479452055	0.996075
14.01 protein folding and stabilization	1	2.85	TRIREDRAFT_120968	127	1.39	2.05035971223022	0.388605
16 PROTEIN WITH BINDING FUNCTION OR COFACTOR REQUIREMENT (structural or catalytic)	10	28.5	TRIREDRAFT_120371 TRIREDRAFT_72907 TRIREDRAFT_76601 TRIREDRAFT_120968 TRIREDRAFT_3333 TRIREDRAFT_77093 TRIREDRAFT_111145 TRIREDRAFT_68705 TRIREDRAFT_51998 TRIREDRAFT_71010	2682	29.4	0.969387755102041	0.607342
16.01 protein binding	3	8.57	TRIREDRAFT_72907 TRIREDRAFT_77093 TRIREDRAFT_111145	1441	15.8	0.542405063291139	0.931199
16.03 nucleic acid binding	2	5.71	TRIREDRAFT_111145 TRIREDRAFT_51998	721	7.91	0.721871049304678	0.776613
16.03.01 DNA binding	1	2.85	TRIREDRAFT_111145	396	4.34	0.65668202764977	0.789351
16.03.03 RNA binding	1	2.85	TRIREDRAFT_51998	310	3.40	0.838235294117647	0.702804
16.17 metal binding	4	11.4	TRIREDRAFT_120968 TRIREDRAFT_3333 TRIREDRAFT_111145 TRIREDRAFT_68705	628	6.88	1.65697674418605	0.218805
16.17.09 heavy metal binding (Cu, Fe, Zn)	4	11.4	TRIREDRAFT_120968 TRIREDRAFT_3333 TRIREDRAFT_111145 TRIREDRAFT_68705	404	4.43	2.57336343115124	0.0675053
16.19 nucleotide/nucleoside/nucleobase binding	2	5.71	TRIREDRAFT_111145 TRIREDRAFT_71010	763	8.37	0.682198327359618	0.8037
16.19.03 ATP binding	2	5.71	TRIREDRAFT_111145 TRIREDRAFT_71010	570	6.25	0.9136	0.652614
16.21 complex cofactor/cosubstrate/vitamine binding	4	11.4	TRIREDRAFT_120371 TRIREDRAFT_76601 TRIREDRAFT_3333 TRIREDRAFT_68705	370	4.05	2.81481481481481	0.0519502
16.21.01 heme binding	3	8.57	TRIREDRAFT_120371 TRIREDRAFT_76601 TRIREDRAFT_68705	62	0.68	12.6029411764706	0.0016798
16.21.03 molybdopterin binding	1	2.85	TRIREDRAFT_76601	5	0.05	57	0.0190564
16.21.07 NAD/NADP binding	1	2.85	TRIREDRAFT_3333	173	1.89	1.50793650793651	0.489284
18 REGULATION OF METABOLISM AND PROTEIN FUNCTION	1	2.85	TRIREDRAFT_120968	481	5.27	0.540796963946869	0.850599
18.02 regulation of protein activity	1	2.85	TRIREDRAFT_120968	470	5.15	0.553398058252427	0.843777
18.02.01 enzymatic activity regulation / enzyme regulator	1	2.85	TRIREDRAFT_120968	295	3.23	0.882352941176471	0.684524
20 CELLULAR TRANSPORT, TRANSPORT FACILITIES AND TRANSPORT ROUTES	8	22.8	TRIREDRAFT_120968 TRIREDRAFT_3333 TRIREDRAFT_121441 TRIREDRAFT_62872 TRIREDRAFT_68705 TRIREDRAFT_82321 TRIREDRAFT_71008 TRIREDRAFT_71010	1503	16.4	1.39024390243902	0.209239
20.01 transported compounds (substrates)	7	20	TRIREDRAFT_120968 TRIREDRAFT_3333 TRIREDRAFT_121441 TRIREDRAFT_62872 TRIREDRAFT_68705 TRIREDRAFT_71008 TRIREDRAFT_71010	1116	12.2	1.63934426229508	0.128366
20.01.01 ion transport	3	8.57	TRIREDRAFT_120968 TRIREDRAFT_62872 TRIREDRAFT_71008	223	2.44	3.51229508196721	0.0532878
20.01.01.01 cation transport (H+, Na+, K+, Ca2+ , NH4+, etc.)	3	8.57	TRIREDRAFT_120968 TRIREDRAFT_62872 TRIREDRAFT_71008	182	1.99	4.30653266331658	0.0321052
20.01.01.01.01 heavy metal ion transport (Cu+, Fe3+, etc.)	2	5.71	TRIREDRAFT_120968 TRIREDRAFT_71008	67	0.73	7.82191780821918	0.0270977
20.01.01.01.01.01 siderophore-iron transport	1	2.85	TRIREDRAFT_71008	24	0.26	10.9615384615385	0.0883053
20.01.03 C-compound and carbohydrate transport	1	2.85	TRIREDRAFT_121441	200	2.19	1.3013698630137	0.540669
20.01.03.03 C4-dicarboxylate transport (e.g. malate, succinate, fumarate)	1	2.85	TRIREDRAFT_121441	12	0.13	21.9230769230769	0.0451438
20.01.07 amino acid/amino acid derivatives transport	1	2.85	TRIREDRAFT_121441	66	0.72	3.95833333333333	0.22495
20.01.15 electron transport	2	5.71	TRIREDRAFT_3333 TRIREDRAFT_68705	269	2.95	1.93559322033898	0.276505
20.01.27 drug/toxin transport	1	2.85	TRIREDRAFT_71010	112	1.22	2.33606557377049	0.351789
20.03 transport facilities	4	11.4	TRIREDRAFT_121441 TRIREDRAFT_62872 TRIREDRAFT_82321 TRIREDRAFT_71010	542	5.94	1.91919191919192	0.152036
20.03.01 channel / pore class transport	1	2.85	TRIREDRAFT_82321	50	0.54	5.27777777777778	0.17542
20.03.01.01 ion channels	1	2.85	TRIREDRAFT_82321	29	0.31	9.19354838709677	0.105724
20.03.02 carrier (electrochemical potential-driven transport)	1	2.85	TRIREDRAFT_62872	92	1.00	2.85	0.299335
20.03.02.03 antiporter	1	2.85	TRIREDRAFT_62872	52	0.57	5	0.181775
20.03.02.03.01 proton driven antiporter	1	2.85	TRIREDRAFT_62872	32	0.35	8.14285714285714	0.11602
20.03.22 transport ATPases	1	2.85	TRIREDRAFT_71010	85	0.93	3.06451612903226	0.28002
20.03.25 ABC transporters	1	2.85	TRIREDRAFT_71010	73	0.80	3.5625	0.245699
20.09 transport routes	3	8.57	TRIREDRAFT_82321 TRIREDRAFT_71008 TRIREDRAFT_71010	995	10.9	0.786238532110092	0.751679
20.09.16 cellular export and secretion	1	2.85	TRIREDRAFT_71010	210	2.30	1.23913043478261	0.558395
20.09.16.01 Type I protein secretion system (ABC-type transport systems)	1	2.85	TRIREDRAFT_71010	21	0.23	12.3913043478261	0.0776961
20.09.18 cellular import	2	5.71	TRIREDRAFT_82321 TRIREDRAFT_71008	363	3.98	1.43467336683417	0.409042
20.09.18.07 non-vesicular cellular import	2	5.71	TRIREDRAFT_82321 TRIREDRAFT_71008	151	1.65	3.46060606060606	0.113869
32 CELL RESCUE, DEFENSE AND VIRULENCE	6	17.1	TRIREDRAFT_120371 TRIREDRAFT_72907 TRIREDRAFT_120968 TRIREDRAFT_68705 TRIREDRAFT_71005 TRIREDRAFT_71010	1050	11.5	1.48695652173913	0.209702
32.01 stress response	1	2.85	TRIREDRAFT_120371	588	6.45	0.441860465116279	0.903523
32.01.01 oxidative stress response	1	2.85	TRIREDRAFT_120371	90	0.98	2.90816326530612	0.293869
32.05 disease, virulence and defense	3	8.57	TRIREDRAFT_68705 TRIREDRAFT_71005 TRIREDRAFT_71010	298	3.26	2.62883435582822	0.105289
32.05.01 resistance proteins	1	2.85	TRIREDRAFT_71010	125	1.37	2.08029197080292	0.383816
32.05.05 virulence, disease factors	2	5.71	TRIREDRAFT_68705 TRIREDRAFT_71005	103	1.13	5.05309734513274	0.0591127
32.05.05.01 toxins	2	5.71	TRIREDRAFT_68705 TRIREDRAFT_71005	24	0.26	21.9615384615385	0.0037493
32.07 detoxification	4	11.4	TRIREDRAFT_120371 TRIREDRAFT_120968 TRIREDRAFT_68705 TRIREDRAFT_71010	329	3.60	3.16666666666667	0.0361835
32.07.01 detoxification involving cytochrome P450	1	2.85	TRIREDRAFT_68705	52	0.57	5	0.181775
32.07.03 detoxification by modification	1	2.85	TRIREDRAFT_120371	47	0.51	5.58823529411765	0.165796
32.07.05 detoxification by export	1	2.85	TRIREDRAFT_71010	86	0.94	3.03191489361702	0.282811
32.07.07 oxygen and radical detoxification	2	5.71	TRIREDRAFT_120371 TRIREDRAFT_120968	59	0.64	8.921875	0.0213735
32.07.07.01 catalase reaction	1	2.85	TRIREDRAFT_120371	9	0.09	31.6666666666667	0.0340471
32.07.07.07 superoxide metabolism	1	2.85	TRIREDRAFT_120968	13	0.14	20.3571428571429	0.0488151
32.10 degradation / modification of foreign (exogenous) compounds	1	2.85	TRIREDRAFT_72907	42	0.46	6.19565217391304	0.149515
32.10.07 degradation / modification of foreign (exogenous) polysaccharides	1	2.85	TRIREDRAFT_72907	23	0.25	11.4	0.0847821
34 INTERACTION WITH THE ENVIRONMENT	3	8.57	TRIREDRAFT_72907 TRIREDRAFT_120968 TRIREDRAFT_71008	626	6.86	1.24927113702624	0.435159
34.01 homeostasis	2	5.71	TRIREDRAFT_120968 TRIREDRAFT_71008	263	2.88	1.98263888888889	0.267887
34.01.01 homeostasis of cations	2	5.71	TRIREDRAFT_120968 TRIREDRAFT_71008	224	2.45	2.33061224489796	0.212186
34.01.01.01 homeostasis of metal ions (Na, K, Ca etc.)	2	5.71	TRIREDRAFT_120968 TRIREDRAFT_71008	149	1.63	3.50306748466258	0.111381
34.07 cell adhesion	1	2.85	TRIREDRAFT_72907	38	0.41	6.95121951219512	0.136268
40 CELL FATE	1	2.85	TRIREDRAFT_122495	465	5.10	0.558823529411765	0.840577
40.01 cell growth / morphogenesis	1	2.85	TRIREDRAFT_122495	325	3.56	0.800561797752809	0.720053
40.01.03 directional cell growth (morphogenesis)	1	2.85	TRIREDRAFT_122495	91	0.99	2.87878787878788	0.296607
42 BIOGENESIS OF CELLULAR COMPONENTS	3	8.57	TRIREDRAFT_122495 TRIREDRAFT_111145 TRIREDRAFT_69736	1026	11.2	0.765178571428571	0.77079
42.01 cell wall	1	2.85	TRIREDRAFT_122495	239	2.62	1.08778625954198	0.606127
42.10 nucleus	1	2.85	TRIREDRAFT_111145	284	3.11	0.916398713826367	0.670429
42.10.03 organization of chromosome structure	1	2.85	TRIREDRAFT_111145	240	2.63	1.08365019011407	0.60768
42.25 vacuole or lysosome	1	2.85	TRIREDRAFT_69736	55	0.60	4.75	0.191219
43 CELL TYPE DIFFERENTIATION	1	2.85	TRIREDRAFT_122495	498	5.46	0.521978021978022	0.860576
43.01 fungal/microorganismic cell type differentiation	1	2.85	TRIREDRAFT_122495	498	5.46	0.521978021978022	0.860576
43.01.03 fungal and other eukaryotic cell type differentiation	1	2.85	TRIREDRAFT_122495	498	5.46	0.521978021978022	0.860576
43.01.03.05 budding, cell polarity and filament formation	1	2.85	TRIREDRAFT_122495	258	2.83	1.00706713780919	0.63464
99 UNCLASSIFIED PROTEINS	12	34.2	TRIREDRAFT_103366 TRIREDRAFT_104551 TRIREDRAFT_105514 TRIREDRAFT_107494 TRIREDRAFT_49589 TRIREDRAFT_109235 TRIREDRAFT_5206 TRIREDRAFT_67472 TRIREDRAFT_110855 TRIREDRAFT_111138 TRIREDRAFT_34493 TRIREDRAFT_123962	3705	40.6	0.842364532019705	0.826018
